# Supplementary material for: Crystal structure of {(E)-2-[(phenyl­imino)­meth­yl]phenolato-κ2 N,O}bis­[2-(pyridin-2-yl)phenyl-κ2 C 1,N]iridium(III) di­chloro­methane monosolvate
Source: Acta Crystallogr E Crystallogr Commun. 2016 May 20;72(Pt 6):838–40. doi: 10.1107/S2056989016008100 (PMC4908569; doi:10.1107/S2056989016008100)
Supplement: Supplementary file 1 [file e-72-00838-sup1.cif]

##############################################################################
#                                                                            #
# This CIF contains the data in a paper accepted for publication in          #
# Acta Crystallographica Section E. It conforms to the requirements of       #
# Notes for Authors for Acta Crystallographica Section E, and has been       #
# peer reviewed under the auspices of the IUCr Commission on Journals.       #
#                                                                            #
# Full details of the Crystallographic Information File format               #
# are given in the paper "The Crystallographic Information File (CIF):       #
# a New Standard Archive File for Crystallography" by S. R. Hall, F. H.      #
# Allen and I. D. Brown [Acta Cryst. (1991), A47, 655-685].                  #
#                                                                            #
# The current version of the core CIF dictionary is obtainable from          #
# ftp://ftp.iucr.org/pub/cif_core.dic.                                       #
#                                                                            #
# Software is freely available for graphical display of the structure(s)     #
# in this CIF. For information consult the CIF software page                 #
# http://www.iucr.org/resources/cif/software.                                #
#                                                                            #
# This file may be used for bona fide research purposes within the           #
# scientific community so long as proper attribution is given to the journal # 
# article from which it was obtained.                                        #
#                                                                            #
##############################################################################
data_I
_database_code_depnum_ccdc_archive 'CCDC 1480710'
_audit_creation_method     'SHELXL-2014/7'
_chemical_name_systematic
;\
{(<i>E</i>)-2-[(Phenylimino)methyl]phenolato-\k^2^<i>N</i>,<i>O</i>}\
bis[2-(pyridin-2-yl)phenyl-\k^2^<i>C</i>^1^,<i>N</i>]iridium(III)
dichloromethane monosolvate
;
_chemical_name_common     ?
_chemical_formula_moiety     'C35 H26 Ir N3 O, C H2 Cl2'
_chemical_formula_sum     'C36 H28 Cl2 Ir N3 O'
_chemical_formula_iupac     '[Ir (C11 H8 N1)2 (C13 H10 N O)], C H2 Cl2'
_chemical_formula_weight     781.71
_chemical_melting_point     ?
_shelx_space_group_comment
;
The symmetry employed for this shelxl refinement is uniquely defined
by the following loop, which should always be used as a source of
symmetry information in preference to the above space-group names.
They are only intended as comments.
;
_space_group_crystal_system     triclinic
_space_group_name_H-M_alt     'P -1'
_space_group_name_Hall     '-P 1'
loop_
    _space_group_symop_operation_xyz
    'x, y, z'
    '-x, -y, -z'
_cell_length_a     11.8318(2)
_cell_length_b     12.0638(4)
_cell_length_c     12.3169(2)
_cell_angle_alpha     98.2600(10)
_cell_angle_beta     114.2830(10)
_cell_angle_gamma     101.4180(10)
_cell_volume     1520.15(6)
_cell_formula_units_Z     2
_cell_measurement_reflns_used     25306
_cell_measurement_theta_min     1.780
_cell_measurement_theta_max     28.268
_cell_measurement_temperature     130(2)
_exptl_crystal_description     plate
_exptl_crystal_colour     yellow
_exptl_crystal_size_max     0.150
_exptl_crystal_size_mid     0.090
_exptl_crystal_size_min     0.050
_exptl_crystal_density_diffrn     1.708
_exptl_crystal_density_meas     ?
_exptl_crystal_density_method     ?
_exptl_crystal_F_000     768
_exptl_absorpt_coefficient_mu     4.602
_exptl_absorpt_correction_type     multi-scan
_exptl_absorpt_process_details
;
(<i>SADABS</i>; Bruker, 2013)
;
_shelx_estimated_absorpt_T_min     0.545
_shelx_estimated_absorpt_T_max     0.803
_exptl_absorpt_correction_T_min     0.6143
_exptl_absorpt_correction_T_max     0.8765
_diffrn_ambient_temperature     130(2)
_diffrn_radiation_type     MoK\a
_diffrn_radiation_wavelength     0.71073
_diffrn_measurement_device_type     'Bruker APEXII CCD'
_diffrn_measurement_method     '\f and \w scans'
_diffrn_detector_area_resol_mean     ?
_diffrn_reflns_number     25306
_diffrn_reflns_av_R_equivalents     0.0195
_diffrn_reflns_theta_min     1.780
_diffrn_reflns_theta_max     28.268
_diffrn_reflns_theta_full     25.242
_diffrn_measured_fraction_theta_max     0.985
_diffrn_measured_fraction_theta_full     0.999
_diffrn_reflns_limit_h_min     -15
_diffrn_reflns_limit_h_max     15
_diffrn_reflns_limit_k_min     -16
_diffrn_reflns_limit_k_max     16
_diffrn_reflns_limit_l_min     -15
_diffrn_reflns_limit_l_max     16
_refine_special_details     ?
_reflns_number_total     7425
_reflns_number_gt     6973
_reflns_threshold_expression     'I > 2\s(I)'
_refine_ls_structure_factor_coef     Fsqd
_refine_ls_matrix_type     full
_refine_ls_R_factor_all     0.0208
_refine_ls_R_factor_gt     0.0187
_refine_ls_wR_factor_gt     0.0465
_refine_ls_wR_factor_ref     0.0470
_refine_ls_goodness_of_fit_ref     1.075
_refine_ls_restrained_S_all     1.075
_refine_ls_number_reflns     7425
_refine_ls_number_parameters     388
_refine_ls_number_restraints     0
_refine_ls_hydrogen_treatment     constr
_refine_ls_weighting_scheme     calc
_refine_ls_weighting_details
              'w=1/[\s^2^(Fo^2^)+(0.0286P)^2^+0.6203P] where P=(Fo^2^+2Fc^2^)/3'
_atom_sites_solution_hydrogens     geom
_atom_sites_solution_primary     ?
_atom_sites_solution_secondary     ?
_refine_ls_shift/su_max     0.003
_refine_ls_shift/su_mean     0.000
_refine_diff_density_max     1.451
_refine_diff_density_min     -1.246
_refine_ls_extinction_method     none
_refine_ls_extinction_coef     .
loop_
    _atom_type_symbol
    _atom_type_description
    _atom_type_scat_dispersion_real
    _atom_type_scat_dispersion_imag
    _atom_type_scat_source
    'C' 'C' 0.0033 0.0016
                         'International Tables Vol C Tables 4.2.6.8 and 6.1.1.4'
    'H' 'H' 0.0000 0.0000
                         'International Tables Vol C Tables 4.2.6.8 and 6.1.1.4'
    'N' 'N' 0.0061 0.0033
                         'International Tables Vol C Tables 4.2.6.8 and 6.1.1.4'
    'O' 'O' 0.0106 0.0060
                         'International Tables Vol C Tables 4.2.6.8 and 6.1.1.4'
    'Cl' 'Cl' 0.1484 0.1585
                         'International Tables Vol C Tables 4.2.6.8 and 6.1.1.4'
    'Ir' 'Ir' -1.4442 7.9887
                         'International Tables Vol C Tables 4.2.6.8 and 6.1.1.4'
_computing_data_collection
;
APEX2 (Bruker, 2013)
;
_computing_cell_refinement
;
SAINT (Bruker, 2013)
;
_computing_data_reduction
;
SAINT (Bruker, 2013)
;
_computing_structure_solution
;
SHELXS97 (Sheldrick, 2008)
;
_computing_structure_refinement
;
SHELXL2014 (Sheldrick, 2015)
;
_computing_molecular_graphics
;
DIAMOND (Brandenburg, 2010)
;
_computing_publication_material
;
SHELXTL (Sheldrick, 2008)
;
loop_
    _atom_site_type_symbol
    _atom_site_label
    _atom_site_fract_x
    _atom_site_fract_y
    _atom_site_fract_z
    _atom_site_U_iso_or_equiv
    _atom_site_adp_type
    _atom_site_calc_flag
    _atom_site_occupancy
    _atom_site_disorder_assembly
    _atom_site_disorder_group
    Ir Ir1 0.61255(2) 0.74630(2) 0.71617(2) 0.01224(3) Uani d 1 . .
    Cl Cl1 0.23841(8) 0.81561(9) 0.92075(9) 0.0577(2) Uani d 1 . .
    Cl Cl2 0.13261(10) 0.57002(9) 0.79287(9) 0.0624(3) Uani d 1 . .
    C C36 0.2462(3) 0.7010(3) 0.8194(3) 0.0384(7) Uani d 1 . .
    H H36A 0.2294 0.7215 0.7402 0.046 Uiso calc 1 . .
    H H36B 0.3341 0.6908 0.8553 0.046 Uiso calc 1 . .
    O O1 0.62551(15) 0.70735(14) 0.54724(15) 0.0181(3) Uani d 1 . .
    N N1 0.58415(18) 0.90242(16) 0.68412(17) 0.0112(4) Uani d 0.5 A 1
    C C1A 0.58415(18) 0.90242(16) 0.68412(17) 0.0112(4) Uani d 0.5 A 2
    N N2 0.62991(18) 0.59058(16) 0.75448(18) 0.0118(4) Uani d 0.5 A 1
    C C2A 0.62991(18) 0.59058(16) 0.75448(18) 0.0118(4) Uani d 0.5 A 2
    N N3 0.82100(18) 0.80078(16) 0.80795(17) 0.0152(4) Uani d 1 . .
    C C1 0.4191(2) 0.69766(19) 0.6226(2) 0.0212(4) Uani d 0.5 A 1
    N N1A 0.4191(2) 0.69766(19) 0.6226(2) 0.0212(4) Uani d 0.5 A 2
    C C2 0.3326(2) 0.5863(2) 0.5879(2) 0.0195(5) Uani d 1 . .
    H H2 0.3656 0.5232 0.6112 0.023 Uiso calc 1 A 1
    C C3 0.1996(2) 0.5657(2) 0.5204(2) 0.0233(5) Uani d 1 . .
    H H3 0.1437 0.4889 0.4971 0.028 Uiso calc 1 . .
    C C4 0.1480(2) 0.6570(2) 0.4865(2) 0.0261(5) Uani d 1 . .
    H H4 0.0572 0.6428 0.4407 0.031 Uiso calc 1 . .
    C C5 0.2310(2) 0.7689(2) 0.5207(2) 0.0226(5) Uani d 1 . .
    H H5 0.1968 0.8317 0.4986 0.027 Uiso calc 1 . .
    C C6 0.3646(2) 0.78903(19) 0.5875(2) 0.0169(4) Uani d 1 . .
    C C7 0.4586(2) 0.90398(19) 0.6250(2) 0.0162(4) Uani d 1 . .
    C C8 0.4294(2) 1.0079(2) 0.6042(2) 0.0209(5) Uani d 1 . .
    H H8 0.3417 1.0088 0.5654 0.025 Uiso calc 1 . .
    C C9 0.5277(2) 1.1096(2) 0.6400(2) 0.0230(5) Uani d 1 . .
    H H9 0.5087 1.1804 0.6249 0.028 Uiso calc 1 . .
    C C10 0.6555(2) 1.1059(2) 0.6987(2) 0.0216(5) Uani d 1 . .
    H H10 0.7250 1.1744 0.7240 0.026 Uiso calc 1 . .
    C C11 0.6799(2) 1.00236(19) 0.7197(2) 0.0186(4) Uani d 1 . .
    H H11 0.7671 1.0009 0.7606 0.022 Uiso calc 1 A 1
    C C12 0.5938(2) 0.76773(19) 0.8711(2) 0.0200(4) Uani d 0.5 A 1
    N N12A 0.5938(2) 0.76773(19) 0.8711(2) 0.0200(4) Uani d 0.5 A 2
    C C13 0.5758(2) 0.8649(2) 0.9321(2) 0.0188(4) Uani d 1 . .
    H H13 0.5702 0.9308 0.8983 0.023 Uiso calc 1 A 1
    C C14 0.5659(2) 0.8671(2) 1.0412(2) 0.0217(5) Uani d 1 . .
    H H14 0.5557 0.9348 1.0818 0.026 Uiso calc 1 . .
    C C15 0.5709(2) 0.7710(2) 1.0910(2) 0.0239(5) Uani d 1 . .
    H H15 0.5613 0.7719 1.1640 0.029 Uiso calc 1 . .
    C C16 0.5899(2) 0.6735(2) 1.0337(2) 0.0217(5) Uani d 1 . .
    H H16 0.5949 0.6081 1.0682 0.026 Uiso calc 1 . .
    C C17 0.6018(2) 0.67162(19) 0.9253(2) 0.0166(4) Uani d 1 . .
    C C18 0.6277(2) 0.57502(19) 0.8611(2) 0.0161(4) Uani d 1 . .
    C C19 0.6551(2) 0.4771(2) 0.9021(2) 0.0209(5) Uani d 1 . .
    H H19 0.6533 0.4661 0.9762 0.025 Uiso calc 1 . .
    C C20 0.6848(3) 0.3963(2) 0.8351(2) 0.0249(5) Uani d 1 . .
    H H20 0.7057 0.3305 0.8638 0.030 Uiso calc 1 . .
    C C21 0.6838(3) 0.4120(2) 0.7249(2) 0.0246(5) Uani d 1 . .
    H H21 0.7021 0.3564 0.6764 0.029 Uiso calc 1 . .
    C C22 0.6558(2) 0.5097(2) 0.6875(2) 0.0200(5) Uani d 1 . .
    H H22 0.6547 0.5205 0.6122 0.024 Uiso calc 1 A 1
    C C23 0.7243(2) 0.74819(19) 0.5292(2) 0.0171(4) Uani d 1 . .
    C C24 0.7062(2) 0.7315(2) 0.4058(2) 0.0219(5) Uani d 1 . .
    H H24 0.6237 0.6883 0.3408 0.026 Uiso calc 1 . .
    C C25 0.8046(3) 0.7758(3) 0.3775(2) 0.0288(6) Uani d 1 . .
    H H25 0.7881 0.7644 0.2938 0.035 Uiso calc 1 . .
    C C26 0.9283(3) 0.8375(3) 0.4708(3) 0.0322(6) Uani d 1 . .
    H H26 0.9950 0.8709 0.4511 0.039 Uiso calc 1 . .
    C C27 0.9517(2) 0.8488(3) 0.5906(3) 0.0283(6) Uani d 1 . .
    H H27 1.0370 0.8866 0.6538 0.034 Uiso calc 1 . .
    C C28 0.8532(2) 0.8061(2) 0.6238(2) 0.0198(5) Uani d 1 . .
    C C29 0.8935(2) 0.8164(2) 0.7526(2) 0.0198(5) Uani d 1 . .
    H H29 0.9842 0.8371 0.8037 0.024 Uiso calc 1 . .
    C C30 0.8861(2) 0.7980(2) 0.9349(2) 0.0191(5) Uani d 1 . .
    C C31 0.9382(2) 0.7062(2) 0.9630(2) 0.0254(5) Uani d 1 . .
    H H31 0.9380 0.6505 0.9000 0.030 Uiso calc 1 . .
    C C32 0.9906(3) 0.6962(3) 1.0839(3) 0.0332(6) Uani d 1 . .
    H H32 1.0255 0.6332 1.1034 0.040 Uiso calc 1 . .
    C C33 0.9920(3) 0.7784(3) 1.1760(3) 0.0371(7) Uani d 1 . .
    H H33 1.0267 0.7710 1.2583 0.044 Uiso calc 1 . .
    C C34 0.9430(3) 0.8704(3) 1.1480(2) 0.0330(6) Uani d 1 . .
    H H34 0.9460 0.9274 1.2118 0.040 Uiso calc 1 . .
    C C35 0.8889(2) 0.8813(2) 1.0276(2) 0.0247(5) Uani d 1 . .
    H H35 0.8545 0.9448 1.0088 0.030 Uiso calc 1 . .
loop_
    _atom_site_aniso_label
    _atom_site_aniso_U_11
    _atom_site_aniso_U_22
    _atom_site_aniso_U_33
    _atom_site_aniso_U_12
    _atom_site_aniso_U_13
    _atom_site_aniso_U_23
    Ir1 0.01277(5) 0.01203(5) 0.01265(5) 0.00444(3) 0.00584(3) 0.00369(3)
    Cl1 0.0270(4) 0.0682(6) 0.0609(6) 0.0188(4) 0.0103(4) -0.0109(5)
    Cl2 0.0591(6) 0.0585(6) 0.0485(5) -0.0171(4) 0.0221(4) 0.0061(4)
    C36 0.0333(15) 0.0408(17) 0.0376(17) 0.0026(13) 0.0178(13) 0.0052(13)
    O1 0.0181(8) 0.0205(8) 0.0157(8) 0.0045(6) 0.0083(6) 0.0042(6)
    N1 0.0127(9) 0.0112(8) 0.0112(9) 0.0054(7) 0.0055(7) 0.0039(7)
    C1A 0.0127(9) 0.0112(8) 0.0112(9) 0.0054(7) 0.0055(7) 0.0039(7)
    N2 0.0122(9) 0.0102(8) 0.0125(9) 0.0036(7) 0.0051(7) 0.0022(7)
    C2A 0.0122(9) 0.0102(8) 0.0125(9) 0.0036(7) 0.0051(7) 0.0022(7)
    N3 0.0155(9) 0.0155(9) 0.0145(9) 0.0056(7) 0.0059(7) 0.0044(7)
    C1 0.0213(11) 0.0236(11) 0.0182(11) 0.0057(9) 0.0093(9) 0.0040(9)
    N1A 0.0213(11) 0.0236(11) 0.0182(11) 0.0057(9) 0.0093(9) 0.0040(9)
    C2 0.0213(11) 0.0186(11) 0.0177(11) 0.0043(9) 0.0091(9) 0.0032(9)
    C3 0.0194(11) 0.0223(12) 0.0234(12) -0.0007(9) 0.0093(10) 0.0028(10)
    C4 0.0157(11) 0.0313(13) 0.0243(13) 0.0025(10) 0.0050(10) 0.0053(11)
    C5 0.0163(11) 0.0250(12) 0.0244(12) 0.0076(9) 0.0063(10) 0.0067(10)
    C6 0.0164(10) 0.0176(11) 0.0158(11) 0.0044(8) 0.0067(9) 0.0038(9)
    C7 0.0162(10) 0.0181(11) 0.0152(10) 0.0060(8) 0.0072(9) 0.0047(8)
    C8 0.0196(11) 0.0219(11) 0.0219(12) 0.0107(9) 0.0075(9) 0.0066(9)
    C9 0.0267(12) 0.0161(11) 0.0283(13) 0.0093(9) 0.0125(11) 0.0076(10)
    C10 0.0211(11) 0.0160(11) 0.0260(13) 0.0043(9) 0.0097(10) 0.0048(9)
    C11 0.0161(10) 0.0172(11) 0.0211(11) 0.0041(8) 0.0074(9) 0.0048(9)
    C12 0.0166(10) 0.0215(10) 0.0196(11) 0.0051(8) 0.0065(8) 0.0039(9)
    N12A 0.0166(10) 0.0215(10) 0.0196(11) 0.0051(8) 0.0065(8) 0.0039(9)
    C13 0.0197(11) 0.0191(11) 0.0207(11) 0.0089(9) 0.0102(9) 0.0064(9)
    C14 0.0207(11) 0.0263(12) 0.0196(12) 0.0111(10) 0.0099(9) 0.0016(10)
    C15 0.0241(12) 0.0348(14) 0.0159(11) 0.0102(10) 0.0110(10) 0.0066(10)
    C16 0.0236(12) 0.0253(12) 0.0195(12) 0.0084(10) 0.0111(10) 0.0093(10)
    C17 0.0146(10) 0.0182(10) 0.0173(11) 0.0052(8) 0.0070(9) 0.0051(9)
    C18 0.0142(10) 0.0156(10) 0.0160(10) 0.0018(8) 0.0060(8) 0.0031(8)
    C19 0.0251(12) 0.0196(11) 0.0211(12) 0.0073(9) 0.0117(10) 0.0089(9)
    C20 0.0324(13) 0.0169(11) 0.0293(13) 0.0111(10) 0.0144(11) 0.0103(10)
    C21 0.0315(13) 0.0180(11) 0.0278(13) 0.0105(10) 0.0159(11) 0.0038(10)
    C22 0.0244(12) 0.0170(11) 0.0207(12) 0.0071(9) 0.0120(10) 0.0036(9)
    C23 0.0203(11) 0.0186(10) 0.0182(11) 0.0101(9) 0.0105(9) 0.0092(9)
    C24 0.0233(12) 0.0289(13) 0.0171(11) 0.0125(10) 0.0096(10) 0.0083(10)
    C25 0.0305(14) 0.0472(16) 0.0221(13) 0.0193(12) 0.0182(11) 0.0163(12)
    C26 0.0246(13) 0.0537(18) 0.0297(14) 0.0149(12) 0.0188(12) 0.0184(13)
    C27 0.0192(12) 0.0420(15) 0.0271(13) 0.0104(11) 0.0121(10) 0.0112(12)
    C28 0.0200(11) 0.0230(11) 0.0206(12) 0.0100(9) 0.0108(9) 0.0072(9)
    C29 0.0165(11) 0.0215(11) 0.0205(12) 0.0071(9) 0.0066(9) 0.0061(9)
    C30 0.0115(10) 0.0251(12) 0.0175(11) 0.0021(9) 0.0047(9) 0.0065(9)
    C31 0.0187(11) 0.0314(13) 0.0266(13) 0.0089(10) 0.0085(10) 0.0115(11)
    C32 0.0225(13) 0.0471(17) 0.0296(15) 0.0105(12) 0.0069(11) 0.0234(13)
    C33 0.0225(13) 0.061(2) 0.0204(13) 0.0014(13) 0.0053(11) 0.0167(13)
    C34 0.0240(13) 0.0474(17) 0.0177(12) -0.0006(12) 0.0083(10) -0.0019(12)
    C35 0.0202(12) 0.0308(13) 0.0193(12) 0.0033(10) 0.0086(10) 0.0025(10)
_geom_special_details
;
 All esds (except the esd in the dihedral angle between two l.s. planes)
 are estimated using the full covariance matrix.  The cell esds are taken
 into account individually in the estimation of esds in distances, angles
 and torsion angles; correlations between esds in cell parameters are only
 used when they are defined by crystal symmetry.  An approximate (isotropic)
 treatment of cell esds is used for estimating esds involving l.s. planes.
;
loop_
    _geom_bond_atom_site_label_1
    _geom_bond_atom_site_label_2
    _geom_bond_site_symmetry_2
    _geom_bond_distance
    _geom_bond_publ_flag
    Ir1 N12A . 1.997(2) ?
    Ir1 C12 . 1.997(2) y
    Ir1 N1A . 2.004(2) ?
    Ir1 C1 . 2.004(2) y
    Ir1 N2 . 2.0302(18) y
    Ir1 C2A . 2.0302(18) ?
    Ir1 N1 . 2.0424(18) y
    Ir1 C1A . 2.0424(18) ?
    Ir1 O1 . 2.1409(16) y
    Ir1 N3 . 2.1551(19) y
    Cl1 C36 . 1.769(3) ?
    Cl2 C36 . 1.749(3) ?
    C36 H36A . 0.9900 ?
    C36 H36B . 0.9900 ?
    O1 C23 . 1.295(3) ?
    N1 C11 . 1.352(3) ?
    N1 C7 . 1.365(3) ?
    C1A C11 . 1.352(3) ?
    C1A C7 . 1.365(3) ?
    N2 C22 . 1.350(3) ?
    N2 C18 . 1.363(3) ?
    C2A C22 . 1.350(3) ?
    C2A C18 . 1.363(3) ?
    N3 C29 . 1.300(3) ?
    N3 C30 . 1.440(3) ?
    C1 C2 . 1.403(3) ?
    C1 C6 . 1.417(3) ?
    N1A C2 . 1.403(3) ?
    N1A C6 . 1.417(3) ?
    C2 C3 . 1.392(3) ?
    C2 H2 . 0.9500 ?
    C3 C4 . 1.396(4) ?
    C3 H3 . 0.9500 ?
    C4 C5 . 1.391(4) ?
    C4 H4 . 0.9500 ?
    C5 C6 . 1.398(3) ?
    C5 H5 . 0.9500 ?
    C6 C7 . 1.468(3) ?
    C7 C8 . 1.395(3) ?
    C8 C9 . 1.382(3) ?
    C8 H8 . 0.9500 ?
    C9 C10 . 1.395(3) ?
    C9 H9 . 0.9500 ?
    C10 C11 . 1.372(3) ?
    C10 H10 . 0.9500 ?
    C11 H11 . 0.9500 ?
    C12 C13 . 1.400(3) ?
    C12 C17 . 1.418(3) ?
    N12A C13 . 1.400(3) ?
    N12A C17 . 1.418(3) ?
    C13 C14 . 1.393(3) ?
    C13 H13 . 0.9500 ?
    C14 C15 . 1.388(4) ?
    C14 H14 . 0.9500 ?
    C15 C16 . 1.389(4) ?
    C15 H15 . 0.9500 ?
    C16 C17 . 1.396(3) ?
    C16 H16 . 0.9500 ?
    C17 C18 . 1.467(3) ?
    C18 C19 . 1.394(3) ?
    C19 C20 . 1.377(3) ?
    C19 H19 . 0.9500 ?
    C20 C21 . 1.394(4) ?
    C20 H20 . 0.9500 ?
    C21 C22 . 1.377(3) ?
    C21 H21 . 0.9500 ?
    C22 H22 . 0.9500 ?
    C23 C24 . 1.422(3) ?
    C23 C28 . 1.433(3) ?
    C24 C25 . 1.380(4) ?
    C24 H24 . 0.9500 ?
    C25 C26 . 1.399(4) ?
    C25 H25 . 0.9500 ?
    C26 C27 . 1.365(4) ?
    C26 H26 . 0.9500 ?
    C27 C28 . 1.416(3) ?
    C27 H27 . 0.9500 ?
    C28 C29 . 1.435(3) ?
    C29 H29 . 0.9500 ?
    C30 C31 . 1.390(3) ?
    C30 C35 . 1.393(3) ?
    C31 C32 . 1.392(4) ?
    C31 H31 . 0.9500 ?
    C32 C33 . 1.387(5) ?
    C32 H32 . 0.9500 ?
    C33 C34 . 1.374(4) ?
    C33 H33 . 0.9500 ?
    C34 C35 . 1.391(4) ?
    C34 H34 . 0.9500 ?
    C35 H35 . 0.9500 ?
loop_
    _geom_angle_atom_site_label_1
    _geom_angle_atom_site_label_2
    _geom_angle_atom_site_label_3
    _geom_angle_site_symmetry_1
    _geom_angle_site_symmetry_3
    _geom_angle
    _geom_angle_publ_flag
    N12A Ir1 N1A . . 87.97(9) ?
    C12 Ir1 C1 . . 87.97(9) y
    C12 Ir1 N2 . . 80.69(8) y
    C1 Ir1 N2 . . 96.62(8) y
    N12A Ir1 C2A . . 80.69(8) ?
    N1A Ir1 C2A . . 96.62(8) ?
    C12 Ir1 N1 . . 95.15(8) y
    C1 Ir1 N1 . . 80.42(8) y
    N2 Ir1 N1 . . 175.02(7) y
    N12A Ir1 C1A . . 95.15(8) ?
    N1A Ir1 C1A . . 80.42(8) ?
    C2A Ir1 C1A . . 175.02(7) ?
    N12A Ir1 O1 . . 175.01(7) ?
    C12 Ir1 O1 . . 175.01(7) y
    N1A Ir1 O1 . . 90.14(8) ?
    C1 Ir1 O1 . . 90.14(8) y
    N2 Ir1 O1 . . 94.95(7) y
    C2A Ir1 O1 . . 94.95(7) ?
    N1 Ir1 O1 . . 89.08(7) y
    C1A Ir1 O1 . . 89.08(7) ?
    N12A Ir1 N3 . . 94.96(8) ?
    C12 Ir1 N3 . . 94.96(8) y
    N1A Ir1 N3 . . 176.86(7) ?
    C1 Ir1 N3 . . 176.86(7) y
    N2 Ir1 N3 . . 84.99(7) y
    C2A Ir1 N3 . . 84.99(7) ?
    N1 Ir1 N3 . . 98.16(7) y
    C1A Ir1 N3 . . 98.16(7) ?
    O1 Ir1 N3 . . 87.04(7) y
    Cl2 C36 Cl1 . . 110.91(17) ?
    Cl2 C36 H36A . . 109.5 ?
    Cl1 C36 H36A . . 109.5 ?
    Cl2 C36 H36B . . 109.5 ?
    Cl1 C36 H36B . . 109.5 ?
    H36A C36 H36B . . 108.0 ?
    C23 O1 Ir1 . . 126.57(15) ?
    C11 N1 C7 . . 119.07(19) ?
    C11 N1 Ir1 . . 124.65(15) ?
    C7 N1 Ir1 . . 116.26(15) ?
    C11 C1A C7 . . 119.07(19) ?
    C11 C1A Ir1 . . 124.65(15) ?
    C7 C1A Ir1 . . 116.26(15) ?
    C22 N2 C18 . . 119.81(19) ?
    C22 N2 Ir1 . . 123.55(16) ?
    C18 N2 Ir1 . . 116.30(15) ?
    C22 C2A C18 . . 119.81(19) ?
    C22 C2A Ir1 . . 123.55(16) ?
    C18 C2A Ir1 . . 116.30(15) ?
    C29 N3 C30 . . 115.83(19) ?
    C29 N3 Ir1 . . 124.64(16) ?
    C30 N3 Ir1 . . 118.36(14) ?
    C2 C1 C6 . . 116.8(2) ?
    C2 C1 Ir1 . . 128.52(17) ?
    C6 C1 Ir1 . . 114.69(16) ?
    C2 N1A C6 . . 116.8(2) ?
    C2 N1A Ir1 . . 128.52(17) ?
    C6 N1A Ir1 . . 114.69(16) ?
    C3 C2 C1 . . 121.8(2) ?
    C3 C2 N1A . . 121.8(2) ?
    C3 C2 H2 . . 119.1 ?
    C1 C2 H2 . . 119.1 ?
    C2 C3 C4 . . 120.5(2) ?
    C2 C3 H3 . . 119.8 ?
    C4 C3 H3 . . 119.8 ?
    C5 C4 C3 . . 119.3(2) ?
    C5 C4 H4 . . 120.4 ?
    C3 C4 H4 . . 120.4 ?
    C4 C5 C6 . . 120.1(2) ?
    C4 C5 H5 . . 119.9 ?
    C6 C5 H5 . . 119.9 ?
    C5 C6 C1 . . 121.6(2) ?
    C5 C6 N1A . . 121.6(2) ?
    C5 C6 C7 . . 123.4(2) ?
    C1 C6 C7 . . 115.01(19) ?
    N1A C6 C7 . . 115.01(19) ?
    C1A C7 C8 . . 120.4(2) ?
    N1 C7 C8 . . 120.4(2) ?
    C1A C7 C6 . . 113.51(19) ?
    N1 C7 C6 . . 113.51(19) ?
    C8 C7 C6 . . 126.0(2) ?
    C9 C8 C7 . . 120.2(2) ?
    C9 C8 H8 . . 119.9 ?
    C7 C8 H8 . . 119.9 ?
    C8 C9 C10 . . 118.5(2) ?
    C8 C9 H9 . . 120.7 ?
    C10 C9 H9 . . 120.7 ?
    C11 C10 C9 . . 119.4(2) ?
    C11 C10 H10 . . 120.3 ?
    C9 C10 H10 . . 120.3 ?
    C1A C11 C10 . . 122.4(2) ?
    N1 C11 C10 . . 122.4(2) ?
    N1 C11 H11 . . 118.8 ?
    C10 C11 H11 . . 118.8 ?
    C13 C12 C17 . . 117.2(2) ?
    C13 C12 Ir1 . . 128.28(17) ?
    C17 C12 Ir1 . . 114.53(16) ?
    C13 N12A C17 . . 117.2(2) ?
    C13 N12A Ir1 . . 128.28(17) ?
    C17 N12A Ir1 . . 114.53(16) ?
    C14 C13 C12 . . 121.5(2) ?
    C14 C13 N12A . . 121.5(2) ?
    C14 C13 H13 . . 119.3 ?
    C12 C13 H13 . . 119.3 ?
    C15 C14 C13 . . 120.4(2) ?
    C15 C14 H14 . . 119.8 ?
    C13 C14 H14 . . 119.8 ?
    C14 C15 C16 . . 119.7(2) ?
    C14 C15 H15 . . 120.2 ?
    C16 C15 H15 . . 120.2 ?
    C15 C16 C17 . . 120.1(2) ?
    C15 C16 H16 . . 120.0 ?
    C17 C16 H16 . . 120.0 ?
    C16 C17 C12 . . 121.2(2) ?
    C16 C17 N12A . . 121.2(2) ?
    C16 C17 C18 . . 124.0(2) ?
    C12 C17 C18 . . 114.8(2) ?
    N12A C17 C18 . . 114.8(2) ?
    C2A C18 C19 . . 119.9(2) ?
    N2 C18 C19 . . 119.9(2) ?
    C2A C18 C17 . . 113.50(19) ?
    N2 C18 C17 . . 113.50(19) ?
    C19 C18 C17 . . 126.5(2) ?
    C20 C19 C18 . . 120.1(2) ?
    C20 C19 H19 . . 120.0 ?
    C18 C19 H19 . . 120.0 ?
    C19 C20 C21 . . 119.3(2) ?
    C19 C20 H20 . . 120.3 ?
    C21 C20 H20 . . 120.3 ?
    C22 C21 C20 . . 118.7(2) ?
    C22 C21 H21 . . 120.6 ?
    C20 C21 H21 . . 120.6 ?
    C2A C22 C21 . . 122.1(2) ?
    N2 C22 C21 . . 122.1(2) ?
    N2 C22 H22 . . 119.0 ?
    C21 C22 H22 . . 119.0 ?
    O1 C23 C24 . . 118.1(2) ?
    O1 C23 C28 . . 125.5(2) ?
    C24 C23 C28 . . 116.4(2) ?
    C25 C24 C23 . . 122.2(2) ?
    C25 C24 H24 . . 118.9 ?
    C23 C24 H24 . . 118.9 ?
    C24 C25 C26 . . 120.7(2) ?
    C24 C25 H25 . . 119.7 ?
    C26 C25 H25 . . 119.7 ?
    C27 C26 C25 . . 118.9(2) ?
    C27 C26 H26 . . 120.6 ?
    C25 C26 H26 . . 120.6 ?
    C26 C27 C28 . . 122.3(2) ?
    C26 C27 H27 . . 118.9 ?
    C28 C27 H27 . . 118.9 ?
    C27 C28 C23 . . 119.4(2) ?
    C27 C28 C29 . . 116.2(2) ?
    C23 C28 C29 . . 124.2(2) ?
    N3 C29 C28 . . 127.8(2) ?
    N3 C29 H29 . . 116.1 ?
    C28 C29 H29 . . 116.1 ?
    C31 C30 C35 . . 120.3(2) ?
    C31 C30 N3 . . 119.0(2) ?
    C35 C30 N3 . . 120.6(2) ?
    C30 C31 C32 . . 119.7(3) ?
    C30 C31 H31 . . 120.2 ?
    C32 C31 H31 . . 120.2 ?
    C33 C32 C31 . . 120.1(3) ?
    C33 C32 H32 . . 120.0 ?
    C31 C32 H32 . . 120.0 ?
    C34 C33 C32 . . 119.9(3) ?
    C34 C33 H33 . . 120.0 ?
    C32 C33 H33 . . 120.0 ?
    C33 C34 C35 . . 120.9(3) ?
    C33 C34 H34 . . 119.5 ?
    C35 C34 H34 . . 119.5 ?
    C34 C35 C30 . . 119.1(2) ?
    C34 C35 H35 . . 120.4 ?
    C30 C35 H35 . . 120.4 ?
loop_
    _geom_torsion_atom_site_label_1
    _geom_torsion_atom_site_label_2
    _geom_torsion_atom_site_label_3
    _geom_torsion_atom_site_label_4
    _geom_torsion_site_symmetry_1
    _geom_torsion_site_symmetry_2
    _geom_torsion_site_symmetry_3
    _geom_torsion_site_symmetry_4
    _geom_torsion
    _geom_torsion_publ_flag
    C6 C1 C2 C3 . . . . 1.1(3) ?
    Ir1 C1 C2 C3 . . . . -178.72(18) ?
    C6 N1A C2 C3 . . . . 1.1(3) ?
    Ir1 N1A C2 C3 . . . . -178.72(18) ?
    C1 C2 C3 C4 . . . . -1.1(4) ?
    N1A C2 C3 C4 . . . . -1.1(4) ?
    C2 C3 C4 C5 . . . . 0.2(4) ?
    C3 C4 C5 C6 . . . . 0.4(4) ?
    C4 C5 C6 C1 . . . . -0.3(4) ?
    C4 C5 C6 N1A . . . . -0.3(4) ?
    C4 C5 C6 C7 . . . . 178.8(2) ?
    C2 C1 C6 C5 . . . . -0.5(3) ?
    Ir1 C1 C6 C5 . . . . 179.43(18) ?
    C2 C1 C6 C7 . . . . -179.7(2) ?
    Ir1 C1 C6 C7 . . . . 0.2(3) ?
    C2 N1A C6 C5 . . . . -0.5(3) ?
    Ir1 N1A C6 C5 . . . . 179.43(18) ?
    C2 N1A C6 C7 . . . . -179.7(2) ?
    Ir1 N1A C6 C7 . . . . 0.2(3) ?
    C11 C1A C7 C8 . . . . -1.6(3) ?
    Ir1 C1A C7 C8 . . . . 176.93(17) ?
    C11 C1A C7 C6 . . . . 177.9(2) ?
    Ir1 C1A C7 C6 . . . . -3.6(2) ?
    C11 N1 C7 C8 . . . . -1.6(3) ?
    Ir1 N1 C7 C8 . . . . 176.93(17) ?
    C11 N1 C7 C6 . . . . 177.9(2) ?
    Ir1 N1 C7 C6 . . . . -3.6(2) ?
    C5 C6 C7 C1A . . . . -177.0(2) ?
    N1A C6 C7 C1A . . . . 2.2(3) ?
    C5 C6 C7 N1 . . . . -177.0(2) ?
    C1 C6 C7 N1 . . . . 2.2(3) ?
    C5 C6 C7 C8 . . . . 2.4(4) ?
    C1 C6 C7 C8 . . . . -178.4(2) ?
    N1A C6 C7 C8 . . . . -178.4(2) ?
    C1A C7 C8 C9 . . . . 2.1(4) ?
    N1 C7 C8 C9 . . . . 2.1(4) ?
    C6 C7 C8 C9 . . . . -177.3(2) ?
    C7 C8 C9 C10 . . . . -1.2(4) ?
    C8 C9 C10 C11 . . . . -0.2(4) ?
    C7 C1A C11 C10 . . . . 0.2(3) ?
    Ir1 C1A C11 C10 . . . . -178.21(18) ?
    C7 N1 C11 C10 . . . . 0.2(3) ?
    Ir1 N1 C11 C10 . . . . -178.21(18) ?
    C9 C10 C11 C1A . . . . 0.8(4) ?
    C9 C10 C11 N1 . . . . 0.8(4) ?
    C17 C12 C13 C14 . . . . -0.1(3) ?
    Ir1 C12 C13 C14 . . . . -179.18(18) ?
    C17 N12A C13 C14 . . . . -0.1(3) ?
    Ir1 N12A C13 C14 . . . . -179.18(18) ?
    C12 C13 C14 C15 . . . . -1.4(4) ?
    N12A C13 C14 C15 . . . . -1.4(4) ?
    C13 C14 C15 C16 . . . . 2.0(4) ?
    C14 C15 C16 C17 . . . . -1.1(4) ?
    C15 C16 C17 C12 . . . . -0.5(4) ?
    C15 C16 C17 N12A . . . . -0.5(4) ?
    C15 C16 C17 C18 . . . . 177.2(2) ?
    C13 C12 C17 C16 . . . . 1.0(3) ?
    Ir1 C12 C17 C16 . . . . -179.75(18) ?
    C13 C12 C17 C18 . . . . -176.82(19) ?
    Ir1 C12 C17 C18 . . . . 2.4(2) ?
    C13 N12A C17 C16 . . . . 1.0(3) ?
    Ir1 N12A C17 C16 . . . . -179.75(18) ?
    C13 N12A C17 C18 . . . . -176.82(19) ?
    Ir1 N12A C17 C18 . . . . 2.4(2) ?
    C22 C2A C18 C19 . . . . 1.5(3) ?
    Ir1 C2A C18 C19 . . . . -172.00(17) ?
    C22 C2A C18 C17 . . . . 178.4(2) ?
    Ir1 C2A C18 C17 . . . . 4.9(2) ?
    C22 N2 C18 C19 . . . . 1.5(3) ?
    Ir1 N2 C18 C19 . . . . -172.00(17) ?
    C22 N2 C18 C17 . . . . 178.4(2) ?
    Ir1 N2 C18 C17 . . . . 4.9(2) ?
    C16 C17 C18 C2A . . . . 177.5(2) ?
    N12A C17 C18 C2A . . . . -4.7(3) ?
    C16 C17 C18 N2 . . . . 177.5(2) ?
    C12 C17 C18 N2 . . . . -4.7(3) ?
    C16 C17 C18 C19 . . . . -5.8(4) ?
    C12 C17 C18 C19 . . . . 171.9(2) ?
    N12A C17 C18 C19 . . . . 171.9(2) ?
    C2A C18 C19 C20 . . . . 0.2(4) ?
    N2 C18 C19 C20 . . . . 0.2(4) ?
    C17 C18 C19 C20 . . . . -176.3(2) ?
    C18 C19 C20 C21 . . . . -1.6(4) ?
    C19 C20 C21 C22 . . . . 1.4(4) ?
    C18 C2A C22 C21 . . . . -1.7(3) ?
    Ir1 C2A C22 C21 . . . . 171.25(19) ?
    C18 N2 C22 C21 . . . . -1.7(3) ?
    Ir1 N2 C22 C21 . . . . 171.25(19) ?
    C20 C21 C22 C2A . . . . 0.3(4) ?
    C20 C21 C22 N2 . . . . 0.3(4) ?
    Ir1 O1 C23 C24 . . . . -167.35(15) ?
    Ir1 O1 C23 C28 . . . . 14.9(3) ?
    O1 C23 C24 C25 . . . . 177.4(2) ?
    C28 C23 C24 C25 . . . . -4.6(3) ?
    C23 C24 C25 C26 . . . . 1.5(4) ?
    C24 C25 C26 C27 . . . . 2.8(4) ?
    C25 C26 C27 C28 . . . . -3.7(4) ?
    C26 C27 C28 C23 . . . . 0.5(4) ?
    C26 C27 C28 C29 . . . . 175.6(3) ?
    O1 C23 C28 C27 . . . . -178.6(2) ?
    C24 C23 C28 C27 . . . . 3.6(3) ?
    O1 C23 C28 C29 . . . . 6.7(4) ?
    C24 C23 C28 C29 . . . . -171.1(2) ?
    C30 N3 C29 C28 . . . . 170.2(2) ?
    Ir1 N3 C29 C28 . . . . 2.8(3) ?
    C27 C28 C29 N3 . . . . 168.6(2) ?
    C23 C28 C29 N3 . . . . -16.6(4) ?
    C29 N3 C30 C31 . . . . -66.6(3) ?
    Ir1 N3 C30 C31 . . . . 101.6(2) ?
    C29 N3 C30 C35 . . . . 117.9(2) ?
    Ir1 N3 C30 C35 . . . . -73.9(2) ?
    C35 C30 C31 C32 . . . . 1.5(4) ?
    N3 C30 C31 C32 . . . . -174.0(2) ?
    C30 C31 C32 C33 . . . . -0.7(4) ?
    C31 C32 C33 C34 . . . . -0.8(4) ?
    C32 C33 C34 C35 . . . . 1.5(4) ?
    C33 C34 C35 C30 . . . . -0.6(4) ?
    C31 C30 C35 C34 . . . . -0.9(4) ?
    N3 C30 C35 C34 . . . . 174.6(2) ?
loop_
    _geom_hbond_atom_site_label_D
    _geom_hbond_atom_site_label_H
    _geom_hbond_atom_site_label_A
    _geom_hbond_site_symmetry_A
    _geom_hbond_distance_DH
    _geom_hbond_distance_HA
    _geom_hbond_distance_DA
    _geom_hbond_angle_DHA
    _geom_hbond_publ_flag
    C22 H22 O1 . 0.95 2.54 3.132(3) 120.8 y
    C21 H21 Cg2 2_666 0.95 2.90 3.658(3) 138 y
    C36 H36A Cg2 . 0.99 2.62 3.444(4) 140 y
    C36 H36B Cg3 . 0.99 2.59 3.498(4) 153 y
_shelx_hkl_file
;
  -1   1   0 2199.89   38.53
   2  -2   0  920.96   16.88
   2  -2   0  911.65   17.06
  -2   2   0  882.94   16.91
  -3   3   0  708.92   14.55
   3  -3   0  752.00   13.48
   3  -3   0  715.81   14.72
   4  -4   0 1280.98   25.24
   4  -4   0 1272.79   23.60
   4  -4   0 1313.46   23.02
  -4   4   0 1258.11   24.77
  -4   4   0 1234.37   24.48
   4  -4   0 1223.26   24.63
  -5   5   0  524.15   12.85
   5  -5   0  491.71   12.33
  -5   5   0  490.49   12.42
   5  -5   0  522.01   12.85
   5  -5   0  512.14   11.93
  -6   6   0    2.22    3.65
   6  -6   0    9.49    2.89
   6  -6   0    7.45    2.77
   6  -6   0    8.15    3.14
  -6   6   0    5.39    3.49
  -7   7   0 1622.31   34.13
   7  -7   0 1704.33   32.85
  -7   7   0 1676.90   34.63
   7  -7   0 1720.77   34.97
   7  -7   0 1686.76   34.44
  -8   8   0  190.32    9.89
   8  -8   0  201.85    9.32
   8  -8   0  208.18    9.09
  -8   8   0  171.56   10.21
   8  -8   0  193.60    8.82
   9  -9   0   70.13    7.31
   9  -9   0   73.69    6.37
   9  -9   0   71.71    6.70
  -9   9   0   64.10    7.46
  -9   9   0   73.99    7.98
  10 -10   0  152.03    9.82
  10 -10   0  156.48    9.52
 -10  10   0  161.85   10.82
 -10  10   0  147.24   10.96
  10 -10   0  153.88   10.27
  11 -11   0  397.79   15.01
  11 -11   0  409.93   16.12
 -11  11   0  398.46   17.75
  11 -11   0  410.52   15.89
  12 -12   0  206.29   12.35
  12 -12   0  179.04   12.90
  12 -11  -1  250.43   13.87
  12 -11  -1  270.80   13.61
  11 -10  -1  565.34   18.25
  11 -10  -1  556.85   18.43
  11 -10  -1  547.97   17.67
 -10   9   1   20.44    6.96
  10  -9  -1   17.15    6.36
  10  -9  -1   18.42    5.24
  10  -9  -1   14.54    5.27
 -10   9   1   23.01    7.14
   9  -8  -1  169.70    8.91
  -9   8   1  159.34    9.40
   9  -8  -1  164.55    9.29
  -9   8   1  169.53   10.05
   9  -8  -1  191.79    9.48
   8  -7  -1 1659.88   35.12
  -8   7   1 1723.73   34.14
   8  -7  -1 1632.75   32.80
   8  -7  -1 1654.60   34.58
  -8   7   1 1637.96   34.30
   7  -6  -1 1201.87   25.99
  -7   6   1 1205.08   25.50
  -7   6   1 1234.90   25.97
   7  -6  -1 1249.07   26.70
   7  -6  -1 1194.87   24.79
   6  -5  -1   60.26    4.24
   6  -5  -1   54.43    4.64
   6  -5  -1   53.79    3.95
  -6   5   1   57.75    4.51
   6  -5  -1   61.30    2.71
  -6   5   1   54.85    4.27
   5  -4  -1  667.38   15.19
   5  -4  -1  694.02   15.59
   5  -4  -1  695.91   13.26
  -5   4   1  696.27   15.03
  -5   4   1  713.46   14.87
   5  -4  -1  682.01   14.58
   4  -3  -1 1298.38   25.24
  -4   3   1 1292.97   24.66
   4  -3  -1 1319.73   25.90
   4  -3  -1 1357.19   24.14
   3  -2  -1 1548.35   27.60
  -3   2   1 1523.97   27.44
   3  -2  -1 1503.83   27.98
   2  -1  -1  147.67    3.95
   2  -1  -1  161.94    3.62
  -2   1   1  152.30    3.43
   1   0  -1 3955.51   72.25
   0   1  -1 5142.34   92.25
   0   1  -1 4997.47   89.14
   0  -1   1 5007.08   90.25
   1  -2   1  161.88    4.28
  -1   2  -1  169.68    3.54
  -1   2  -1  171.04    4.46
   2  -3   1    8.51    1.59
  -2   3  -1    8.22    0.74
  -2   3  -1   10.84    1.85
   3  -4   1 1178.23   22.77
  -3   4  -1 1148.63   22.78
   3  -4   1 1145.31   21.32
   3  -4   1 1127.63   22.36
  -3   4  -1 1141.58   22.54
  -4   5  -1 2526.43   47.28
   4  -5   1 2494.49   46.56
  -4   5  -1 2466.79   46.75
   4  -5   1 2561.48   44.43
   4  -5   1 2574.95   47.59
   5  -6   1  316.07    9.57
   5  -6   1  335.66   10.07
   5  -6   1  324.34    9.27
  -5   6  -1  306.33   10.07
  -5   6  -1  351.45   10.71
  -6   7  -1  221.86    9.89
  -6   7  -1  210.59    9.13
   6  -7   1  213.82    8.29
   6  -7   1  223.82    8.14
   6  -7   1  214.72    8.46
   7  -8   1  988.32   23.10
   7  -8   1  966.30   21.64
  -7   8  -1  990.75   23.52
  -7   8  -1  990.89   23.89
   7  -8   1  970.50   22.75
   8  -9   1  401.15   13.46
  -8   9  -1  446.21   15.06
   8  -9   1  424.42   13.42
  -8   9  -1  406.57   14.86
   8  -9   1  436.17   14.18
   9 -10   1    2.70    4.78
   9 -10   1    4.09    5.98
  -9  10  -1    5.17    6.43
  -9  10  -1   -3.98    5.93
   9 -10   1    1.85    4.77
  10 -11   1  489.92   17.60
  10 -11   1  483.38   16.00
 -10  11  -1  522.41   19.43
  10 -11   1  506.49   17.13
 -10  11  -1  460.93   18.65
  11 -12   1  371.20   16.82
  11 -12   1  369.96   14.86
  13 -11  -2   61.40    8.53
  13 -11  -2   71.70   10.69
  12 -10  -2  327.42   14.38
  12 -10  -2  326.80   14.42
  12 -10  -2  321.81   15.64
  11  -9  -2  474.15   16.45
  11  -9  -2  507.17   15.96
  11  -9  -2  489.44   17.33
  10  -8  -2   23.89    5.00
  10  -8  -2   18.66    5.31
  10  -8  -2   24.58    6.12
  -9   7   2  100.70    7.17
   9  -7  -2  109.43    7.82
  -9   7   2  128.96    8.64
   9  -7  -2  125.60    7.61
   9  -7  -2  102.73    6.63
   8  -6  -2 1823.71   37.91
  -8   6   2 1809.81   35.95
   8  -6  -2 1818.13   35.34
  -8   6   2 1856.28   36.52
   8  -6  -2 1852.06   37.23
   7  -5  -2  503.87   10.52
  -7   5   2  483.85   12.51
  -7   5   2  490.87   12.21
   7  -5  -2  476.25   12.38
   7  -5  -2  467.39   13.20
   7  -5  -2  460.50   12.81
   6  -4  -2   66.26    4.36
   6  -4  -2   69.19    4.54
  -6   4   2   75.51    5.12
  -6   4   2   63.03    4.21
   6  -4  -2   65.81    3.21
   6  -4  -2   60.53    4.14
  -5   3   2  583.18   11.98
   5  -3  -2  574.39   11.70
   5  -3  -2  562.29   13.05
   5  -3  -2  575.39   12.51
   5  -3  -2  563.51   13.38
   4  -2  -2 2575.36   47.72
   4  -2  -2 2565.86   44.32
   4  -2  -2 2557.80   46.50
   4  -2  -2 2606.96   46.44
  -4   2   2 2576.96   45.38
   3  -1  -2   26.63    1.76
  -3   1   2   25.06    1.47
   2   0  -2    4.02    1.03
   2   0  -2    6.87    1.17
   1   1  -2 1505.51   27.36
   1   1  -2 1476.36   26.79
   1   1  -2 1522.17   26.62
   0   2  -2  364.79    7.51
   0  -2   2  362.47    7.78
   0   2  -2  366.00    7.82
   1  -3   2  234.52    5.99
  -1   3  -2  218.82    4.92
  -1   3  -2  219.14    5.99
  -2   4  -2 2047.87   37.89
   2  -4   2 2019.78   37.06
   2  -4   2 1997.79   35.25
  -2   4  -2 1977.63   36.15
  -2   4  -2 2076.73   37.56
  -3   5  -2 3870.46   68.89
   3  -5   2 3821.25   69.74
  -3   5  -2 3790.21   67.58
  -3   5  -2 3817.51   69.51
   3  -5   2 3815.29   65.10
   3  -5   2 3800.69   68.32
   4  -6   2 1308.78   25.34
   4  -6   2 1309.33   26.54
  -4   6  -2 1291.34   26.98
  -4   6  -2 1335.41   27.41
   4  -6   2 1322.36   26.76
  -5   7  -2   -1.02    3.70
   5  -7   2    1.36    3.02
  -5   7  -2    0.17    3.59
   5  -7   2    1.28    2.90
   5  -7   2    1.71    2.77
   6  -8   2  343.11   11.35
   6  -8   2  331.66   11.34
  -6   8  -2  348.67   12.73
  -6   8  -2  362.96   12.58
   6  -8   2  305.90   10.69
   7  -9   2 1570.97   33.84
  -7   9  -2 1598.10   34.98
  -7   9  -2 1622.03   35.41
   7  -9   2 1581.13   32.27
   7  -9   2 1588.39   34.16
  -8  10  -2  511.66   17.56
   8 -10   2  523.63   15.48
  -8  10  -2  531.84   18.08
   8 -10   2  557.68   16.72
   8 -10   2  524.27   16.28
   9 -11   2    9.97    6.58
  -9  11  -2    4.45    8.23
   9 -11   2    9.98    5.72
   9 -11   2    6.34    4.97
  -9  11  -2    6.42    7.83
 -10  12  -2  403.01   18.15
  10 -12   2  362.44   16.06
  10 -12   2  349.10   14.66
 -10  12  -2  329.72   16.61
  13 -10  -3  233.88   14.51
  13 -10  -3  222.24   12.54
  12  -9  -3  504.72   18.11
  12  -9  -3  538.43   18.16
  12  -9  -3  506.02   16.88
  11  -8  -3  196.06   10.53
  11  -8  -3  174.49    9.83
  11  -8  -3  194.37   11.71
  10  -7  -3    5.35    4.81
  10  -7  -3   16.95    4.66
  10  -7  -3   12.79    4.74
  -9   6   3  520.10   14.04
   9  -6  -3  530.87   15.28
   9  -6  -3  545.39   15.81
   9  -6  -3  534.72   14.65
   8  -5  -3 1643.55   33.88
   8  -5  -3 1620.53   34.46
  -8   5   3 1694.20   32.61
   8  -5  -3 1634.96   32.32
  -8   5   3 1656.82   32.00
   7  -4  -3  123.90    7.02
   7  -4  -3  133.24    6.39
   7  -4  -3  135.66    4.92
  -7   4   3  121.05    6.17
  -7   4   3  129.35    5.63
   7  -4  -3  124.32    6.29
   6  -3  -3  357.71    8.57
   6  -3  -3  335.51    9.98
  -6   3   3  349.68    8.23
   6  -3  -3  333.92    9.77
   6  -3  -3  362.30    9.60
   5  -2  -3 1553.92   28.52
   5  -2  -3 1545.35   29.91
   5  -2  -3 1535.84   30.50
  -5   2   3 1569.94   28.01
   5  -2  -3 1587.87   29.40
  -4   1   3 3490.42   60.14
   4  -1  -3 3367.31   58.06
   4  -1  -3 3418.08   61.64
   3   0  -3   41.67    2.66
   3   0  -3   42.71    2.54
   2   1  -3  102.98    3.65
   2   1  -3   98.13    3.57
   2   1  -3   90.81    2.95
   1   2  -3 4210.90   75.23
  -1  -2   3 4195.30   73.79
   1   2  -3 4279.10   73.70
   0  -3   3 1082.41   20.87
   0   3  -3 1100.58   20.99
   0   3  -3 1100.67   20.68
   1  -4   3  227.19    6.60
   1  -4   3  251.33    6.80
  -1   4  -3  233.79    5.71
  -1   4  -3  241.76    7.14
  -1   4  -3  250.41    7.05
  -2   5  -3 1119.84   21.24
  -2   5  -3 1139.50   23.25
   2  -5   3 1164.64   22.83
   2  -5   3 1146.62   21.76
  -2   5  -3 1147.90   23.52
   2  -5   3 1133.87   22.69
  -3   6  -3 1521.16   30.85
   3  -6   3 1507.37   29.87
   3  -6   3 1509.51   28.51
  -3   6  -3 1531.48   30.61
   3  -6   3 1507.93   29.93
  -3   6  -3 1519.65   27.68
   4  -7   3  253.64    8.42
  -4   7  -3  255.91    9.88
  -4   7  -3  256.98    9.62
   4  -7   3  265.76    8.90
   4  -7   3  262.52    8.91
   5  -8   3    2.69    3.35
   5  -8   3   -1.17    2.93
  -5   8  -3    0.99    4.32
   5  -8   3   -0.69    2.93
  -5   8  -3    3.13    4.28
  -6   9  -3  710.56   19.72
   6  -9   3  730.72   17.93
  -6   9  -3  699.88   19.54
   6  -9   3  739.93   18.82
   6  -9   3  717.43   18.18
   7 -10   3  704.23   18.21
  -7  10  -3  687.47   20.61
   7 -10   3  692.70   19.05
   7 -10   3  700.56   19.03
  -7  10  -3  709.93   21.12
  -8  11  -3  325.14   15.52
   8 -11   3  297.50   13.13
   8 -11   3  314.84   12.73
  -8  11  -3  294.81   15.11
   8 -11   3  324.35   13.35
   9 -12   3   36.20    7.56
  -9  12  -3   25.82    9.45
   9 -12   3   28.05    7.70
   9 -12   3   36.80    7.18
  -9  12  -3   30.85   10.03
 -10  13  -3  215.12   15.75
  10 -13   3  203.88   12.81
  14 -10  -4   28.22   10.21
  14 -10  -4   32.25    8.11
  13  -9  -4  231.99   13.32
  13  -9  -4  214.16   12.81
  12  -8  -4  687.11   20.66
  12  -8  -4  665.75   21.13
  12  -8  -4  679.23   19.54
  11  -7  -4  393.98   13.51
  11  -7  -4  366.91   14.28
  11  -7  -4  356.59   13.71
  10  -6  -4   29.99    5.19
  10  -6  -4   29.04    5.53
  10  -6  -4   20.91    4.46
   9  -5  -4 1347.53   30.44
   9  -5  -4 1398.88   28.87
   9  -5  -4 1403.71   30.21
   8  -4  -4 1939.81   40.51
   8  -4  -4 1987.52   39.94
  -8   4   4 2048.31   37.29
   8  -4  -4 2053.40   38.25
   8  -4  -4 2004.12   38.11
   7  -3  -4  166.73    6.84
   7  -3  -4  170.24    7.13
   7  -3  -4  165.36    5.86
  -7   3   4  156.48    5.40
   7  -3  -4  154.77    6.99
   6  -2  -4  222.74    7.85
   6  -2  -4  238.10    7.55
   6  -2  -4  229.73    6.84
  -6   2   4  234.49    5.56
   6  -2  -4  223.24    7.59
   5  -1  -4 1123.93   22.39
   5  -1  -4 1102.22   23.05
   5  -1  -4 1117.00   21.54
  -5   1   4 1153.52   20.16
   5  -1  -4 1115.97   22.59
   4   0  -4 1527.79   27.45
   4   0  -4 1488.84   28.65
   4   0  -4 1524.36   29.01
  -4   0   4 1513.95   29.94
   3   1  -4   58.74    2.35
   3   1  -4   59.76    3.39
   3   1  -4   61.19    3.24
   2   2  -4   30.36    2.01
   2   2  -4   25.62    2.24
   1   3  -4 1334.00   25.06
  -1  -3   4 1327.62   25.29
   1   3  -4 1308.03   25.34
  -1  -3   4 1331.08   24.09
   0   4  -4 1130.41   22.24
   0   4  -4 1074.70   21.58
   0  -4   4 1147.15   22.17
   0   4  -4 1142.45   22.59
   1  -5   4   13.39    2.46
  -1   5  -4   15.20    2.72
  -1   5  -4   11.61    1.98
  -1   5  -4   12.26    2.73
   1  -5   4   14.89    2.54
   1  -5   4   15.92    2.63
  -2   6  -4  330.61    7.95
   2  -6   4  326.51    9.34
  -2   6  -4  326.72   10.03
   2  -6   4  333.95    9.41
   2  -6   4  363.13    9.95
  -2   6  -4  350.70   10.45
   3  -7   4 1324.56   26.44
   3  -7   4 1273.03   25.45
   3  -7   4 1296.77   26.79
  -3   7  -4 1277.50   27.73
  -3   7  -4 1238.98   27.30
  -4   8  -4  261.93   10.81
   4  -8   4  258.65    9.50
  -4   8  -4  268.48   10.54
   4  -8   4  260.03    9.75
   4  -8   4  269.42    9.28
  -5   9  -4   21.35    6.22
   5  -9   4   15.14    4.43
  -5   9  -4   28.21    6.25
   5  -9   4   22.68    4.60
   5  -9   4   22.92    4.67
  -6  10  -4  642.65   19.74
  -6  10  -4  617.24   19.22
   6 -10   4  614.54   17.16
   6 -10   4  597.13   16.47
   6 -10   4  615.76   17.50
  -7  11  -4  614.20   19.82
  -7  11  -4  582.62   19.57
   7 -11   4  552.31   17.48
   7 -11   4  585.94   17.57
   7 -11   4  556.88   16.65
  -8  12  -4   71.90   10.87
  -8  12  -4   83.56   10.71
   8 -12   4   68.76    8.05
   8 -12   4   75.36    7.72
   9 -13   4   95.20    9.34
  -9  13  -4  104.10   13.02
  14  -9  -5   29.98    8.11
  14  -9  -5   19.11    9.45
  13  -8  -5  353.47   14.89
  13  -8  -5  358.96   16.39
  13  -8  -5  325.87   15.16
  12  -7  -5  773.32   20.87
  12  -7  -5  750.03   21.73
  12  -7  -5  743.81   22.01
  11  -6  -5  132.22    8.60
  11  -6  -5  169.57    9.87
  11  -6  -5  144.70    9.40
  10  -5  -5  120.88    8.19
  10  -5  -5  109.11    7.80
  10  -5  -5  115.35    7.42
   9  -4  -5 1280.72   26.81
   9  -4  -5 1267.16   26.00
   9  -4  -5 1234.51   28.20
   9  -4  -5 1274.52   27.93
   8  -3  -5 1135.18   23.01
   8  -3  -5 1097.67   24.22
   8  -3  -5 1050.43   22.91
   8  -3  -5 1088.34   24.49
   7  -2  -5  193.18    7.84
   7  -2  -5  206.83    6.88
   7  -2  -5  195.25    7.83
   7  -2  -5  199.05    8.06
   6  -1  -5  198.80    6.67
   6  -1  -5  178.91    7.01
   6  -1  -5  197.38    7.06
   6  -1  -5  196.54    7.31
  -5   0   5 2706.54   51.80
   5   0  -5 2682.44   49.81
   5   0  -5 2717.70   50.49
   5   0  -5 2741.28   47.56
   4   1  -5  717.07   15.90
  -4  -1   5  719.45   16.81
   4   1  -5  747.98   13.69
   4   1  -5  757.71   15.28
   4   1  -5  733.71   15.82
   3   2  -5  238.19    6.86
   3   2  -5  241.66    7.13
   3   2  -5  238.41    7.11
   3   2  -5  242.62    6.06
   2   3  -5 1005.37   20.09
   2   3  -5 1038.45   19.93
  -2  -3   5 1063.44   20.97
   2   3  -5 1036.87   20.96
  -1  -4   5 2328.34   43.63
   1   4  -5 2349.97   43.95
  -1  -4   5 2385.91   41.65
   1   4  -5 2382.53   43.97
   1   4  -5 2380.17   43.54
   0   5  -5 1185.33   24.52
   0   5  -5 1229.13   25.01
   0  -5   5 1238.90   23.43
   0  -5   5 1207.74   24.48
   0  -5   5 1194.17   23.83
   0   5  -5 1209.51   23.73
  -1   6  -5   96.99    5.87
  -1   6  -5  117.43    6.38
   1  -6   5  102.92    5.53
   1  -6   5  107.18    5.53
   1  -6   5  109.40    5.38
  -1   6  -5  113.87    4.62
   2  -7   5  603.58   14.22
  -2   7  -5  580.94   15.45
   2  -7   5  597.87   14.13
  -2   7  -5  572.65   15.62
   2  -7   5  596.49   14.82
  -2   7  -5  573.14   12.81
   3  -8   5  446.19   12.93
  -3   8  -5  455.13   14.04
  -3   8  -5  454.71   13.87
   3  -8   5  448.51   12.41
   3  -8   5  440.86   12.34
   4  -9   5   96.66    6.17
   4  -9   5   86.25    6.49
   4  -9   5   94.18    6.58
  -4   9  -5   79.92    7.16
  -4   9  -5   93.06    7.29
  -5  10  -5  254.59   12.79
  -5  10  -5  236.50   12.45
   5 -10   5  237.65    9.90
   5 -10   5  237.14   10.27
   5 -10   5  233.03   10.82
   6 -11   5  663.66   19.35
   6 -11   5  651.85   18.32
  -6  11  -5  650.98   20.81
  -6  11  -5  644.03   20.64
  -7  12  -5  366.08   17.71
   7 -12   5  391.76   14.62
  -7  12  -5  375.11   17.46
   7 -12   5  366.99   15.05
   8 -13   5   25.34    7.41
  -8  13  -5   25.11    9.78
  14  -8  -6   75.82    9.82
  14  -8  -6   83.12   10.17
  13  -7  -6  463.02   16.67
  13  -7  -6  477.84   18.02
  13  -7  -6  464.31   17.49
  12  -6  -6  565.51   18.50
  12  -6  -6  533.99   17.07
  12  -6  -6  550.44   17.92
  11  -5  -6   16.56    5.32
  11  -5  -6   23.85    5.38
  11  -5  -6   22.78    6.08
  10  -4  -6  382.69   13.51
  10  -4  -6  408.00   11.67
  10  -4  -6  407.93   13.04
  10  -4  -6  405.66   13.59
   9  -3  -6 1251.70   27.80
   9  -3  -6 1264.16   28.01
   9  -3  -6 1245.70   26.16
   9  -3  -6 1201.95   26.22
   8  -2  -6 1594.32   33.34
   8  -2  -6 1591.62   31.23
   8  -2  -6 1612.61   32.89
   8  -2  -6 1571.20   31.99
   7  -1  -6   28.76    3.92
   7  -1  -6   23.62    3.56
   7  -1  -6   22.36    3.19
  -7   1   6   28.48    4.80
   6   0  -6  278.62    8.89
   6   0  -6  262.16    8.32
   6   0  -6  288.14    8.70
  -6   0   6  262.30    9.86
   5   1  -6 3489.87   64.18
   5   1  -6 3627.74   61.58
  -5  -1   6 3470.64   66.53
   5   1  -6 3515.97   61.18
   5   1  -6 3558.04   65.41
   4   2  -6  891.45   18.09
   4   2  -6  883.60   19.21
   4   2  -6  866.97   17.05
  -4  -2   6  924.08   19.92
   4   2  -6  897.42   19.02
   3   3  -6    1.55    2.12
   3   3  -6    4.99    2.17
  -3  -3   6    1.43    2.92
  -3  -3   6    6.78    2.36
   3   3  -6    5.46    2.58
   2   4  -6 1339.15   26.93
  -2  -4   6 1400.27   27.71
  -2  -4   6 1426.60   27.38
   2   4  -6 1374.82   27.66
   2   4  -6 1401.98   27.39
  -2  -4   6 1398.83   26.44
   1   5  -6 2317.20   44.57
   1   5  -6 2327.07   44.12
  -1  -5   6 2316.79   42.10
  -1  -5   6 2434.37   44.10
   1   5  -6 2336.95   44.26
  -1  -5   6 2357.74   44.28
   0  -6   6  106.64    6.10
   0   6  -6  105.96    6.84
   0  -6   6  103.43    6.00
   0  -6   6  101.75    5.69
   0   6  -6  103.23    5.13
   0   6  -6  100.92    5.92
   1  -7   6    6.32    3.30
  -1   7  -6    8.63    4.00
   1  -7   6    5.74    3.07
  -1   7  -6    6.62    2.99
   1  -7   6   11.07    3.59
  -1   7  -6   -0.99    3.58
   2  -8   6  646.62   15.91
   2  -8   6  648.61   16.06
   2  -8   6  631.72   16.66
  -2   8  -6  638.41   17.61
  -2   8  -6  654.98   17.96
  -3   9  -6  338.32   13.09
   3  -9   6  325.82   10.96
  -3   9  -6  317.87   12.61
   3  -9   6  326.11   11.40
  -4  10  -6    3.50    5.19
   4 -10   6    1.57    4.74
  -4  10  -6    5.06    5.40
   4 -10   6   -0.08    4.35
  -5  11  -6  458.95   17.47
  -5  11  -6  434.62   17.60
   5 -11   6  426.72   14.26
   5 -11   6  428.72   14.87
   6 -12   6  578.07   17.62
   6 -12   6  603.51   18.90
  -6  12  -6  592.19   21.24
  -6  12  -6  562.08   20.82
   7 -13   6  184.29   11.20
  -7  13  -6  189.99   13.81
  14  -7  -7  137.01   11.62
  14  -7  -7  132.92   10.11
  13  -6  -7  390.22   15.98
  13  -6  -7  462.14   17.38
  13  -6  -7  382.41   16.72
  12  -5  -7  269.86   12.77
  12  -5  -7  311.52   14.03
  12  -5  -7  295.96   13.09
  11  -4  -7    4.07    5.31
  11  -4  -7    1.96    5.32
  11  -4  -7    4.35    5.01
  10  -3  -7  204.77    8.50
  10  -3  -7  186.95    9.19
  10  -3  -7  175.46    9.42
   9  -2  -7 1669.34   33.40
   9  -2  -7 1691.42   34.23
   9  -2  -7 1690.24   35.13
  -9   2   7 1641.45   36.91
  -8   1   7  609.89   18.00
   8  -1  -7  649.48   16.09
   8  -1  -7  702.21   16.40
   8  -1  -7  653.04   16.85
   7   0  -7   82.23    5.71
   7   0  -7   89.35    5.82
  -7   0   7   73.79    6.84
   7   0  -7   96.39    5.96
   6   1  -7  823.82   18.04
   6   1  -7  808.77   18.84
   6   1  -7  845.47   19.00
  -6  -1   7  814.44   20.28
  -5  -2   7 1397.39   29.23
   5   2  -7 1366.93   26.59
   5   2  -7 1384.67   25.23
   5   2  -7 1290.14   28.05
   5   2  -7 1404.64   28.05
   4   3  -7   60.44    3.72
  -4  -3   7   49.27    4.81
   4   3  -7   55.52    4.15
   4   3  -7   50.02    4.19
   3   4  -7  705.38   16.40
  -3  -4   7  695.74   15.89
   3   4  -7  691.42   15.64
  -3  -4   7  687.33   16.32
   3   4  -7  695.34   15.62
   3   4  -7  682.66   15.34
  -2  -5   7 2019.76   37.90
   2   5  -7 1973.96   38.24
   2   5  -7 1901.44   37.66
   2   5  -7 1984.33   38.40
  -2  -5   7 1971.43   38.38
  -2  -5   7 1950.14   36.53
   1   6  -7 1487.74   29.79
   1   6  -7 1434.06   30.54
   1   6  -7 1483.30   30.31
  -1  -6   7 1513.49   29.51
  -1  -6   7 1492.41   30.42
  -1  -6   7 1450.72   28.88
   0  -7   7  155.85    7.94
   0   7  -7  158.41    8.28
   0   7  -7  153.39    6.74
   0  -7   7  166.81    7.48
   0  -7   7  170.43    7.93
   0   7  -7  179.97    8.08
   1  -8   7  192.94    8.85
  -1   8  -7  195.37    9.22
  -1   8  -7  197.01   10.10
   1  -8   7  201.83    8.70
   2  -9   7  986.40   22.59
   2  -9   7 1005.15   23.80
  -2   9  -7 1025.85   24.77
  -2   9  -7  978.72   24.76
  -3  10  -7  683.94   20.41
   3 -10   7  698.43   18.17
  -3  10  -7  692.48   20.31
   3 -10   7  743.21   19.42
  -4  11  -7   -3.71    6.46
   4 -11   7    1.22    4.87
   4 -11   7    4.02    4.87
  -4  11  -7    0.51    5.86
   5 -12   7  338.67   13.90
  -5  12  -7  357.11   16.64
  -5  12  -7  317.09   16.30
   5 -12   7  336.43   14.67
  -6  13  -7  451.29   19.79
   6 -13   7  432.78   16.49
  15  -7  -8   -0.07    7.71
  14  -6  -8  190.52   11.85
  13  -5  -8  532.38   18.48
  13  -5  -8  495.21   17.28
  12  -4  -8  124.05    9.70
  12  -4  -8  132.90    8.89
  11  -3  -8    6.75    4.35
  11  -3  -8    2.76    4.79
  11  -3  -8    8.85    4.73
 -11   3   8    7.45    7.35
  10  -2  -8  286.42   11.57
  10  -2  -8  293.29   11.27
 -10   2   8  281.54   13.84
  10  -2  -8  283.29   10.18
   9  -1  -8 1515.94   31.47
   9  -1  -8 1574.81   32.70
   9  -1  -8 1564.30   33.19
  -9   1   8 1527.69   34.98
   8   0  -8   91.75    5.93
   8   0  -8   80.35    6.28
   8   0  -8   70.95    6.52
  -8   0   8   83.75    8.02
   7   1  -8  112.53    6.98
   7   1  -8  118.33    6.37
  -7  -1   8  115.88    7.68
   7   1  -8  108.50    6.80
   6   2  -8 1592.25   32.97
  -6  -2   8 1617.46   34.24
   6   2  -8 1618.34   32.76
   6   2  -8 1569.47   31.05
   5   3  -8  614.29   15.71
  -5  -3   8  618.98   16.69
   5   3  -8  645.47   15.25
   5   3  -8  618.26   15.70
  -4  -4   8  172.14    7.70
   4   4  -8  173.40    6.89
   4   4  -8  178.51    7.42
  -4  -4   8  190.95    8.35
   4   4  -8  181.60    7.93
   4   4  -8  175.16    7.59
  -3  -5   8  607.61   15.97
  -3  -5   8  651.65   15.39
  -3  -5   8  612.32   15.35
   3   5  -8  628.37   15.32
   3   5  -8  628.22   15.61
   3   5  -8  619.25   15.07
   2   6  -8 1926.87   38.26
  -2  -6   8 1914.58   36.82
  -2  -6   8 1969.93   38.86
   2   6  -8 1944.02   38.72
   2   6  -8 1950.32   38.57
  -1  -7   8 1058.68   23.49
  -1  -7   8 1133.38   24.87
   1   7  -8 1054.27   24.92
   1   7  -8 1107.22   24.84
   1   7  -8 1111.36   23.86
   0  -8   8   10.51    4.20
   0   8  -8    3.34    4.39
   0  -8   8    3.33    4.22
   0   8  -8    8.22    3.97
   0   8  -8    4.21    4.44
   1  -9   8  606.70   16.33
  -1   9  -8  585.08   17.91
   1  -9   8  665.51   17.54
  -1   9  -8  605.84   17.89
  -2  10  -8  684.72   20.35
   2 -10   8  711.88   18.50
  -2  10  -8  726.09   20.91
   2 -10   8  701.20   19.38
  -3  11  -8  395.10   16.21
   3 -11   8  446.93   15.21
  -3  11  -8  424.42   16.43
   3 -11   8  431.98   14.46
   4 -12   8   21.47    7.27
  -4  12  -8   20.29    7.96
  -4  12  -8   15.03    7.40
   4 -12   8   15.84    6.52
  -5  13  -8  308.96   16.33
   5 -13   8  301.24   13.59
 -15   6   9    7.03   11.89
  15  -6  -9   -1.35    7.01
 -14   5   9  344.20   18.47
  14  -5  -9  346.09   16.01
  13  -4  -9  718.89   21.53
  13  -4  -9  777.64   23.09
 -13   4   9  717.88   25.07
  12  -3  -9   94.67    8.38
 -12   3   9  111.98   10.75
  12  -3  -9  132.64    9.63
  11  -2  -9  170.03   10.39
 -11   2   9  166.00   11.30
  11  -2  -9  187.38    9.26
  11  -2  -9  173.17    9.81
  10  -1  -9  757.77   19.28
  10  -1  -9  731.65   19.98
 -10   1   9  702.89   21.54
  10  -1  -9  751.57   19.43
   9   0  -9 1240.80   26.92
   9   0  -9 1246.68   27.87
  -9   0   9 1248.92   30.42
   8   1  -9  106.94    7.18
   8   1  -9   99.27    6.70
   8   1  -9  102.32    7.61
  -8  -1   9  100.56    8.74
   7   2  -9   32.56    4.46
   7   2  -9   29.06    4.84
   7   2  -9   36.23    5.10
  -7  -2   9   32.37    6.74
  -6  -3   9  620.75   17.23
   6   3  -9  579.74   15.60
   6   3  -9  585.49   16.06
   6   3  -9  607.46   16.06
   5   4  -9  360.76   11.88
  -5  -4   9  347.63   11.59
  -5  -4   9  357.27   12.09
   5   4  -9  351.37   11.20
  -4  -5   9   -3.68    3.92
   4   5  -9    0.48    3.46
   4   5  -9    1.68    4.37
   4   5  -9    2.40    3.69
  -3  -6   9  264.59    9.78
  -3  -6   9  249.91    9.91
   3   6  -9  255.20    9.55
   3   6  -9  241.11    9.84
   3   6  -9  251.37    9.68
  -2  -7   9  947.55   22.04
   2   7  -9  978.52   22.49
   2   7  -9  934.93   22.46
   2   7  -9  973.64   23.12
  -2  -7   9 1041.21   23.49
   1   8  -9  165.49    9.25
  -1  -8   9  149.74    8.41
   1   8  -9  153.70    9.37
  -1  -8   9  164.10    8.47
   1   8  -9  151.17    8.18
   0   9  -9   55.07    6.76
   0   9  -9   61.42    6.93
   0  -9   9   48.63    6.41
   0  -9   9   60.32    6.61
  -1  10  -9  494.89   17.29
   1 -10   9  485.69   14.90
   1 -10   9  462.96   15.50
  -1  10  -9  472.17   16.84
  -2  11  -9  655.76   21.32
   2 -11   9  675.39   19.82
  -2  11  -9  664.52   21.20
   2 -11   9  634.52   18.36
  -3  12  -9   98.92   10.72
  -3  12  -9  107.96   11.20
   3 -12   9   84.68    9.13
   4 -13   9   69.06    8.55
  -4  13  -9   50.98    9.51
  15  -5 -10    5.55    8.23
 -14   4  10  332.60   18.30
  14  -4 -10  313.38   14.72
 -13   3  10  434.77   20.64
  13  -3 -10  531.89   18.82
  13  -3 -10  482.64   17.04
  12  -2 -10   39.59    6.58
  12  -2 -10   36.75    7.43
  12  -2 -10   46.92    7.04
 -12   2  10   22.23    9.32
  11  -1 -10  147.57    9.24
 -11   1  10  108.46   10.92
  11  -1 -10  134.46    8.40
  11  -1 -10  147.53    9.91
  10   0 -10  507.61   15.44
 -10   0  10  503.22   18.02
  10   0 -10  540.17   15.79
  10   0 -10  492.00   16.09
   9   1 -10  490.61   15.14
   9   1 -10  495.03   15.28
   9   1 -10  521.67   16.09
  -9  -1  10  519.55   18.06
   8   2 -10    5.71    4.55
   8   2 -10    4.82    4.60
  -8  -2  10    2.80    6.39
   8   2 -10    7.09    4.27
  -7  -3  10  128.70    9.05
   7   3 -10  145.49    8.70
   7   3 -10  147.79    8.64
   7   3 -10  145.79    8.52
  -6  -4  10  687.38   18.73
   6   4 -10  677.68   17.73
  -6  -4  10  712.17   18.82
   6   4 -10  681.33   18.30
   5   5 -10  194.67    9.32
   5   5 -10  171.52    8.84
  -5  -5  10  183.98    9.16
  -4  -6  10  194.59    9.34
  -4  -6  10  194.27    9.15
   4   6 -10  200.81    9.60
   3   7 -10  547.36   15.98
  -3  -7  10  567.28   16.53
   3   7 -10  546.60   15.60
  -3  -7  10  528.49   15.57
   3   7 -10  559.48   15.76
   2   8 -10  716.20   19.72
  -2  -8  10  735.07   19.98
  -2  -8  10  756.10   19.20
   2   8 -10  711.58   19.94
   2   8 -10  767.62   19.34
   1   9 -10  144.88    9.46
   1   9 -10  118.87    8.97
  -1  -9  10  121.56    8.90
  -1  -9  10  118.86    8.22
   0  10 -10   39.19    7.90
   0 -10  10   50.46    7.30
   0  10 -10   64.81    8.55
   0 -10  10   57.91    7.22
  -1  11 -10  638.26   20.82
   1 -11  10  624.97   18.43
  -1  11 -10  674.72   21.16
   1 -11  10  626.91   19.58
   2 -12  10  460.11   17.45
  -2  12 -10  429.62   18.04
   2 -12  10  432.25   16.26
  -2  12 -10  441.21   18.08
   3 -13  10   56.97    9.09
  -3  13 -10   50.43   10.02
  14  -3 -11  406.22   17.19
 -14   3  11  417.36   20.19
  13  -2 -11  376.38   15.27
 -13   2  11  361.97   19.66
  13  -2 -11  377.59   16.62
  13  -2 -11  393.08   15.00
  12  -1 -11    9.03    6.60
  12  -1 -11    7.43    5.98
  12  -1 -11    5.44    5.38
 -12   1  11    4.76    8.90
  11   0 -11  164.37    9.87
  11   0 -11  141.25    9.84
 -11   0  11  152.27   11.57
  11   0 -11  156.30    9.73
  10   1 -11  728.62   19.70
 -10  -1  11  675.55   21.97
  10   1 -11  681.76   20.34
   9   2 -11  110.42    7.91
   9   2 -11  104.22    8.20
  -9  -2  11   97.60    9.92
   9   2 -11  107.53    7.79
  -8  -3  11   16.17    6.93
   8   3 -11   19.00    5.81
   8   3 -11   14.20    4.76
   8   3 -11   15.01    4.73
  -7  -4  11  608.87   17.74
   7   4 -11  601.80   17.51
   7   4 -11  588.37   16.80
   6   5 -11 1004.93   23.69
   6   5 -11 1037.85   25.14
  -6  -5  11 1014.81   25.05
   5   6 -11  432.11   14.51
  -5  -6  11  411.84   14.04
  -5  -6  11  423.10   14.72
  -4  -7  11  121.71    8.37
  -4  -7  11  110.19    7.68
   4   7 -11  106.94    7.78
  -3  -8  11  624.16   17.82
  -3  -8  11  665.14   19.06
   3   8 -11  649.58   18.46
  -2  -9  11  401.80   14.58
   2   9 -11  397.49   15.40
   2   9 -11  409.32   15.42
  -2  -9  11  416.03   15.16
  -1 -10  11  138.63    9.31
   1  10 -11  143.91   10.74
  -1 -10  11  124.82    9.91
   1  10 -11  126.26   10.68
   0  11 -11  100.48    9.94
   0  11 -11  101.68   10.41
   0 -11  11  127.54    9.90
   0 -11  11  114.55    9.01
  -1  12 -11  368.12   17.91
   1 -12  11  379.05   15.63
  14  -2 -12  501.88   18.37
 -14   2  12  473.47   23.24
 -13   1  12  388.55   18.89
  13  -1 -12  341.26   15.78
  13  -1 -12  349.19   14.43
  12   0 -12    3.17    5.76
  12   0 -12    0.79    7.06
  12   0 -12    0.29    7.05
 -12   0  12   -3.91    9.35
  11   1 -12  194.13   11.97
  11   1 -12  206.67   12.14
  11   1 -12  207.15   11.32
 -11  -1  12  213.10   14.03
  10   2 -12  806.32   23.15
 -10  -2  12  817.54   24.88
  10   2 -12  803.17   22.41
  10   2 -12  830.68   22.18
   9   3 -12   68.09    8.01
   9   3 -12   58.30    6.60
   9   3 -12   69.18    7.65
   8   4 -12   -0.97    5.10
   8   4 -12    0.62    5.92
  -8  -4  12    3.30    5.87
  -7  -5  12  549.84   17.66
   7   5 -12  556.38   16.82
   7   5 -12  553.56   17.31
  -6  -6  12  528.11   17.47
   6   6 -12  582.23   17.93
  -5  -7  12   53.52    7.28
  -5  -7  12   55.83    7.84
   5   7 -12   63.44    7.32
  -4  -8  12  113.33    8.38
   4   8 -12   99.62    8.65
  -4  -8  12   85.68    8.57
  -3  -9  12  531.76   17.96
  -3  -9  12  561.52   17.33
  -2 -10  12  222.67   12.89
  -2 -10  12  228.35   12.48
  -1 -11  12   44.06    7.67
  -1 -11  12   37.09    7.97
   1  11 -12   25.05    9.01
   0 -12  12   91.44    9.83
   0  12 -12   88.61   11.83
  13   0 -13  167.65   11.69
  12   1 -13   14.74    7.90
  12   1 -13   28.49    7.83
  12   1 -13   19.67    6.59
  11   2 -13  355.67   15.66
  11   2 -13  379.95   15.70
  11   2 -13  340.80   14.33
  10   3 -13  597.84   20.14
  10   3 -13  577.58   18.96
  10   3 -13  591.56   19.10
  -9  -4  13  124.21   10.09
   9   4 -13   96.61    8.56
   9   4 -13  104.82    8.93
   8   5 -13  106.87    8.93
   8   5 -13  103.96    9.10
  -8  -5  13   99.48    9.90
  -7  -6  13  542.92   18.88
   7   6 -13  554.90   18.12
  -6  -7  13  460.21   17.37
  -6  -7  13  453.58   16.47
   6   7 -13  463.46   16.98
  -5  -8  13   22.77    6.56
  -5  -8  13   28.57    7.56
   5   8 -13   21.45    7.49
   4   9 -13  303.35   14.73
  -4  -9  13  303.18   14.38
  -4  -9  13  341.14   15.48
  -3 -10  13  580.81   19.97
  -3 -10  13  527.70   18.71
  -2 -11  13  272.43   14.65
  12   2 -14  118.31   11.38
  11   3 -14  652.21   20.63
 -10  -4  14  352.47   16.81
   9   5 -14   41.01    8.19
  -9  -5  14   51.20    9.54
  -8  -6  14  112.91   10.96
  -7  -7  14  400.25   16.66
  -7  -7  14  354.83   15.93
  -6  -8  14  243.18   15.10
  -6  -8  14  270.34   14.40
   6   8 -14  279.00   14.15
  -5  -9  14    0.29    7.13
  -4 -10  14  427.93   17.62
  -8  -7  15  225.04   14.56
  -6  -8  15  125.66   10.71
  -7  -7  15   14.63    8.31
  -8  -6  15  173.48   12.38
   9   5 -15  328.53   15.91
  10   4 -15  129.52   11.25
  11   3 -15   10.74    8.42
  -3 -10  14    3.16    8.05
  -4  -9  14  127.01   11.64
  -4  -9  14  131.00   10.94
  -5  -8  14  491.77   18.08
  -5  -8  14  549.78   19.55
  -6  -7  14  322.43   15.67
  -6  -7  14  316.73   14.62
   6   7 -14  323.02   15.34
  -7  -6  14    5.96    6.72
   7   6 -14    2.45    7.26
  -7  -6  14    2.98    6.83
   8   5 -14  174.30   11.45
  -8  -5  14  199.64   13.23
   8   5 -14  205.00   12.38
  -9  -4  14  343.84   15.94
   9   4 -14  347.68   15.21
  10   3 -14   59.32    8.54
  11   2 -14   23.67    9.58
  11   2 -14   15.14    8.49
  12   1 -14  332.28   16.07
 -13   0  14  289.08   20.38
  13   0 -14  324.60   15.62
  -1 -11  13  422.77   16.36
  -2 -10  13  376.54   15.60
  -2 -10  13  349.02   15.47
  -3  -9  13    8.65    7.47
  -3  -9  13    7.59    6.68
  -4  -8  13  323.54   14.17
  -4  -8  13  326.35   13.59
   4   8 -13  325.62   13.94
  -5  -7  13  825.29   23.03
  -5  -7  13  806.79   21.68
   5   7 -13  807.72   22.73
   6   6 -13  348.49   13.99
  -6  -6  13  321.27   13.91
  -6  -6  13  315.68   13.15
  -7  -5  13  122.63    9.11
   7   5 -13  115.69    8.87
   7   5 -13  128.59    9.86
   8   4 -13  538.17   17.68
   8   4 -13  536.80   16.95
  -8  -4  13  550.27   18.16
   9   3 -13  478.45   16.81
   9   3 -13  477.52   16.51
 -10  -2  13   69.85   10.53
  10   2 -13   78.26    8.25
  10   2 -13   86.13    9.27
  10   2 -13   82.54    8.40
  11   1 -13   97.19   10.53
  11   1 -13   92.51    9.48
  11   1 -13   74.61    7.81
 -11  -1  13   69.39   11.22
  12   0 -13  471.62   18.89
 -12   0  13  445.29   21.14
  12   0 -13  463.01   16.76
  12   0 -13  446.63   17.46
  13  -1 -13  280.28   14.95
 -13   1  13  321.07   19.93
   0  11 -12  289.36   16.17
   0 -11  12  322.60   14.38
   0  11 -12  306.17   16.25
   0 -11  12  322.95   14.82
   1  10 -12  409.44   16.83
  -1 -10  12  348.00   15.51
  -1 -10  12  362.24   14.76
  -2  -9  12   85.92    7.96
  -2  -9  12   96.48    8.81
  -3  -8  12   34.07    6.94
   3   8 -12   47.59    7.36
  -3  -8  12   45.07    7.51
   4   7 -12  819.59   22.19
  -4  -7  12  815.69   22.31
  -4  -7  12  842.88   21.28
  -5  -6  12  651.92   18.30
  -5  -6  12  596.94   18.36
   5   6 -12  651.17   18.60
   6   5 -12  127.58    8.80
  -6  -5  12  134.00    8.87
   6   5 -12  148.05    9.20
  -7  -4  12  258.07   11.68
   7   4 -12  264.41   12.14
   7   4 -12  284.99   11.61
   8   3 -12  522.47   16.66
   8   3 -12  523.70   16.77
  -8  -3  12  556.39   18.69
  -9  -2  12  846.51   24.84
   9   2 -12  861.33   22.12
   9   2 -12  883.73   23.40
   9   2 -12  810.60   22.27
 -10  -1  12  155.89   12.46
  10   1 -12  149.89   10.12
  10   1 -12  142.19    9.82
  10   1 -12  141.66    9.28
  11   0 -12  195.29   11.99
  11   0 -12  211.85   12.13
  11   0 -12  194.23   11.09
 -11   0  12  206.18   14.26
  12  -1 -12  471.58   16.27
 -12   1  12  499.14   21.16
  12  -1 -12  463.14   18.00
  12  -1 -12  458.07   17.03
 -13   2  12  191.67   15.70
  13  -2 -12  234.88   12.63
  13  -2 -12  215.59   13.57
 -14   3  12   19.07   11.73
  14  -3 -12    6.46    8.20
  -2  12 -11  151.06   13.16
   2 -12  11  176.11   11.34
   1 -11  11   73.71    8.55
  -1  11 -11  106.72   10.40
  -1  11 -11   74.83    9.35
   1 -11  11   89.85    9.73
   0  10 -11  325.14   15.08
   0 -10  11  328.44   13.60
   0  10 -11  320.85   14.72
   0 -10  11  319.54   14.11
   1   9 -11  545.23   18.14
  -1  -9  11  531.10   17.42
  -1  -9  11  555.15   16.89
   1   9 -11  557.92   18.04
   2   8 -11  101.80    8.67
  -2  -8  11  119.87    8.30
  -2  -8  11  114.26    8.75
   2   8 -11  109.21    8.14
   2   8 -11   91.41    7.90
   3   7 -11   49.27    6.61
  -3  -7  11   49.60    6.07
  -3  -7  11   46.59    6.23
  -4  -6  11  616.30   16.79
   4   6 -11  604.19   17.29
  -4  -6  11  621.13   17.58
   5   5 -11  551.71   16.28
   5   5 -11  531.21   15.79
  -5  -5  11  522.49   16.23
   6   4 -11   13.71    4.80
  -6  -4  11   19.44    5.47
  -6  -4  11   17.45    6.24
   6   4 -11   19.85    5.48
   7   3 -11  261.37   11.16
   7   3 -11  282.21   11.49
  -7  -3  11  271.15   13.10
   7   3 -11  273.05   11.47
   8   2 -11 1174.35   27.93
   8   2 -11 1193.61   27.86
  -8  -2  11 1198.74   29.66
   8   2 -11 1205.11   26.50
   9   1 -11  531.49   16.18
   9   1 -11  517.37   16.30
   9   1 -11  509.48   15.58
  -9  -1  11  526.48   19.02
 -10   0  11    0.65    8.17
  10   0 -11    4.48    5.01
  10   0 -11    5.45    5.54
  10   0 -11    7.40    5.39
  11  -1 -11  536.42   18.12
 -11   1  11  524.21   20.54
  11  -1 -11  557.45   17.50
  11  -1 -11  541.64   16.91
  12  -2 -11  532.92   17.99
  12  -2 -11  544.50   19.02
 -12   2  11  535.80   20.97
  12  -2 -11  532.62   17.17
 -13   3  11  107.74   12.83
  13  -3 -11  110.46   10.76
  13  -3 -11  117.87    9.91
 -14   4  11    7.77   10.83
  14  -4 -11   -0.70    8.07
   3 -12  10  259.33   13.58
   3 -12  10  264.32   13.40
  -3  12 -10  276.61   16.00
   2 -11  10  161.75   10.15
   2 -11  10  175.51   11.11
  -2  11 -10  182.29   12.18
  -2  11 -10  138.01   11.86
  -1  10 -10  181.56   11.58
   1 -10  10  171.69    9.84
   1 -10  10  179.79   10.39
  -1  10 -10  203.04   11.65
   0  -9  10  469.42   14.74
   0  -9  10  505.65   15.77
   0   9 -10  492.80   16.28
   0   9 -10  465.80   16.12
   1   8 -10  675.34   19.13
  -1  -8  10  660.01   18.30
   1   8 -10  679.84   18.93
  -1  -8  10  637.23   17.24
  -2  -7  10    2.48    4.45
   2   7 -10    5.59    4.96
  -2  -7  10    6.80    4.61
   2   7 -10   -3.20    4.86
   2   7 -10    6.58    4.80
   3   6 -10  219.41    9.75
   3   6 -10  253.21    9.79
  -3  -6  10  244.89   10.27
   3   6 -10  260.23    9.95
  -3  -6  10  212.63    9.87
  -4  -5  10  564.39   15.23
  -4  -5  10  576.59   16.04
  -4  -5  10  592.55   16.17
   4   5 -10  565.15   15.90
   5   4 -10  808.52   19.54
   5   4 -10  852.92   20.69
  -5  -4  10  814.58   20.67
  -5  -4  10  797.62   20.36
   6   3 -10   88.86    6.39
  -6  -3  10   95.99    7.81
   6   3 -10  108.56    6.77
   7   2 -10  651.65   17.74
   7   2 -10  673.08   17.14
   7   2 -10  703.34   18.14
  -7  -2  10  661.68   19.69
   8   1 -10 1301.69   28.06
  -8  -1  10 1314.60   31.64
   8   1 -10 1313.30   29.45
   8   1 -10 1329.06   29.59
   9   0 -10  157.95    8.74
   9   0 -10  165.86    8.45
  -9   0  10  169.68   11.29
   9   0 -10  169.53    9.37
  10  -1 -10   49.65    6.67
 -10   1  10   53.61    8.33
  10  -1 -10   51.38    5.80
  10  -1 -10   52.47    6.36
  11  -2 -10  584.42   17.63
  11  -2 -10  558.28   16.60
  11  -2 -10  547.75   17.73
 -11   2  10  598.79   21.22
  12  -3 -10  621.88   17.97
  12  -3 -10  594.02   18.27
  12  -3 -10  578.13   19.10
 -12   3  10  588.67   22.21
 -13   4  10   71.31   11.74
  13  -4 -10   78.55    9.42
  13  -4 -10   79.97   10.30
  14  -5 -10   35.29    9.05
 -14   5  10   25.36   11.16
   4 -12   9  328.20   13.64
   4 -12   9  353.61   15.09
  -4  12  -9  305.03   16.53
   3 -11   9  633.19   18.55
  -3  11  -9  616.66   20.98
   3 -11   9  623.03   19.07
  -3  11  -9  620.60   21.12
   2 -10   9   39.17    6.77
  -2  10  -9   46.85    7.76
   2 -10   9   35.67    6.50
  -2  10  -9   35.68    7.63
   1  -9   9  252.39   10.89
   1  -9   9  267.68   11.35
  -1   9  -9  261.03   12.46
  -1   9  -9  255.31   12.04
   0   8  -9  737.34   19.77
   0  -8   9  744.60   18.37
   0   8  -9  705.70   19.28
   0  -8   9  735.62   19.17
   1   7  -9  109.74    7.38
   1   7  -9  111.58    7.13
  -1  -7   9  111.02    7.24
   1   7  -9  109.06    7.54
  -1  -7   9  107.83    6.56
   2   6  -9   73.03    6.08
  -2  -6   9   70.54    6.09
  -2  -6   9   70.43    5.82
   2   6  -9   70.36    6.17
  -2  -6   9   76.95    5.96
   2   6  -9   72.11    5.80
   3   5  -9  896.09   20.55
  -3  -5   9  938.62   21.52
   3   5  -9  898.61   21.19
  -3  -5   9  953.74   21.19
  -3  -5   9  903.48   20.45
   3   5  -9  897.72   20.30
  -4  -4   9 1504.50   31.55
   4   4  -9 1526.14   31.94
  -4  -4   9 1528.72   31.81
   4   4  -9 1514.43   30.19
   5   3  -9  880.40   20.95
  -5  -3   9  899.52   21.62
   5   3  -9  872.73   19.86
   6   2  -9    4.52    3.95
  -6  -2   9    1.33    5.48
   6   2  -9    2.49    3.66
   6   2  -9    4.83    3.79
  -7  -1   9  538.80   17.22
   7   1  -9  536.75   14.86
   7   1  -9  513.81   14.74
   7   1  -9  526.15   14.16
  -8   0   9  445.42   15.74
   8   0  -9  449.30   13.81
   8   0  -9  434.26   13.15
   8   0  -9  458.98   13.43
   9  -1  -9  267.21   10.34
   9  -1  -9  260.34   10.83
   9  -1  -9  257.37   10.30
  -9   1   9  244.74   13.34
 -10   2   9   65.74    8.12
  10  -2  -9   64.35    6.04
  10  -2  -9   59.37    6.42
  10  -2  -9   52.60    6.63
  11  -3  -9  452.31   14.33
 -11   3   9  479.63   17.96
  11  -3  -9  458.47   15.12
  11  -3  -9  443.76   15.59
 -12   4   9  601.33   22.13
  12  -4  -9  620.75   19.60
  12  -4  -9  608.15   18.44
 -13   5   9   27.39    9.15
  13  -5  -9   23.95    8.26
  13  -5  -9   11.37    7.41
  14  -6  -9   93.66   10.30
 -14   6   9  115.20   13.06
   6 -13   8   17.51    7.76
  -6  13  -8   31.49    9.42
   5 -12   8  186.28   11.61
  -5  12  -8  170.44   12.27
   5 -12   8  176.25   12.03
   4 -11   8  722.70   19.94
  -4  11  -8  767.55   23.27
  -4  11  -8  785.62   23.62
   4 -11   8  730.89   20.97
  -3  10  -8  616.60   19.48
  -3  10  -8  609.95   19.64
   3 -10   8  601.48   16.76
   3 -10   8  590.63   17.57
  -2   9  -8   -4.28    4.75
  -2   9  -8    2.23    4.94
   2  -9   8   -0.31    4.38
   2  -9   8   -2.21    4.40
   1  -8   8   69.70    6.19
  -1   8  -8   83.67    7.18
  -1   8  -8   73.25    7.05
   1  -8   8   71.29    6.08
   0   7  -8  826.04   18.82
   0  -7   8  802.10   19.53
   0  -7   8  764.69   18.63
   0   7  -8  811.15   20.48
   0  -7   8  837.53   19.22
   0   7  -8  843.82   20.34
   1   6  -8  713.87   17.72
  -1  -6   8  714.11   16.96
  -1  -6   8  719.37   17.53
   1   6  -8  737.19   17.18
  -1  -6   8  696.84   16.66
   1   6  -8  722.43   17.54
  -2  -5   8   53.82    4.72
  -2  -5   8   78.47    5.04
   2   5  -8   63.17    4.78
   2   5  -8   69.76    5.06
   2   5  -8   69.96    5.22
  -2  -5   8   65.04    5.05
   3   4  -8 1336.09   27.56
   3   4  -8 1281.63   26.07
  -3  -4   8 1268.31   27.13
   3   4  -8 1315.73   26.42
   3   4  -8 1304.00   26.03
  -3  -4   8 1319.47   27.32
   4   3  -8 1761.42   33.86
  -4  -3   8 1785.83   35.65
   4   3  -8 1817.97   36.26
   4   3  -8 1789.78   33.60
  -4  -3   8 1850.90   36.60
   5   2  -8  141.62    6.97
  -5  -2   8  142.78    8.90
   5   2  -8  144.30    6.75
   5   2  -8  149.91    6.93
   6   1  -8   11.24    3.37
  -6  -1   8   12.03    5.42
   6   1  -8   15.24    3.96
   6   1  -8   13.95    3.73
   7   0  -8 1067.39   23.43
   7   0  -8 1024.91   22.18
   7   0  -8 1045.10   23.32
  -7   0   8 1013.57   25.06
  -8   1   8  998.63   25.51
   8  -1  -8 1001.89   22.79
   8  -1  -8  998.58   22.26
   8  -1  -8 1019.05   23.30
   9  -2  -8   22.81    4.39
   9  -2  -8   24.14    5.05
  -9   2   8   24.41    6.62
   9  -2  -8   20.42    5.10
 -10   3   8  148.76   10.08
  10  -3  -8  128.23    8.24
  10  -3  -8  116.48    8.10
  10  -3  -8  143.07    7.88
 -11   4   8  498.20   18.22
  11  -4  -8  497.89   16.06
  11  -4  -8  487.24   16.27
  12  -5  -8  123.74    9.84
 -12   5   8  123.70   11.74
  12  -5  -8  129.16    9.55
 -13   6   8    0.34    9.63
  13  -6  -8    1.40    7.18
  13  -6  -8    9.28    6.65
 -14   7   8  286.28   18.87
  14  -7  -8  316.92   14.97
  -7  13  -7  140.18   13.41
   7 -13   7  108.39   10.11
   6 -12   7    0.13    5.96
   6 -12   7   -1.46    6.62
  -6  12  -7   -0.57    8.70
  -5  11  -7  489.39   18.38
   5 -11   7  476.28   16.41
  -5  11  -7  458.47   17.82
   5 -11   7  502.58   15.92
  -4  10  -7  736.10   22.06
  -4  10  -7  761.32   21.73
   4 -10   7  768.33   19.34
   4 -10   7  760.99   20.34
   3  -9   7  590.71   16.04
  -3   9  -7  578.39   17.83
   3  -9   7  619.05   16.77
  -3   9  -7  599.69   18.29
   2  -8   7    5.12    4.39
   2  -8   7    3.03    3.58
   2  -8   7   -1.28    3.46
  -2   8  -7    2.67    4.04
  -2   8  -7    7.26    4.37
  -1   7  -7  541.13   13.31
   1  -7   7  544.24   14.67
   1  -7   7  570.16   14.19
   1  -7   7  569.22   14.55
  -1   7  -7  559.84   15.30
  -1   7  -7  565.99   15.65
   0   6  -7 1962.84   37.89
   0  -6   7 1992.41   38.29
   0  -6   7 1936.85   36.47
   0   6  -7 1941.71   39.02
   0   6  -7 1982.50   38.71
   0  -6   7 1947.24   38.32
   1   5  -7 1126.26   23.18
  -1  -5   7 1060.62   23.04
  -1  -5   7 1082.99   22.05
   1   5  -7 1107.02   23.44
   1   5  -7 1053.02   22.77
  -1  -5   7 1127.73   22.95
   2   4  -7  560.75   13.53
   2   4  -7  602.43   14.34
  -2  -4   7  588.72   14.20
  -2  -4   7  605.44   13.64
  -2  -4   7  582.43   14.03
   2   4  -7  576.98   13.84
   3   3  -7  762.26   15.78
   3   3  -7  753.62   16.06
  -3  -3   7  768.23   17.55
   3   3  -7  766.60   17.32
  -3  -3   7  733.85   16.93
   3   3  -7  754.83   16.24
   4   2  -7  898.51   18.52
   4   2  -7  908.86   19.82
  -4  -2   7  900.43   20.52
   4   2  -7  889.93   17.40
   4   2  -7  881.05   19.30
   5   1  -7   31.32    3.66
   5   1  -7   26.30    1.88
  -5  -1   7   23.54    4.74
   5   1  -7   28.37    3.39
   5   1  -7   25.72    3.28
   6   0  -7  199.78    7.95
  -6   0   7  193.86   10.04
   6   0  -7  205.57    8.17
   6   0  -7  211.22    7.57
   7  -1  -7 1507.49   29.97
   7  -1  -7 1551.81   31.43
  -7   1   7 1525.60   33.39
   7  -1  -7 1548.00   31.49
  -8   2   7  945.20   23.91
   8  -2  -7  982.42   21.27
   8  -2  -7  953.23   21.43
   8  -2  -7  958.54   22.19
  -9   3   7   39.89    7.09
   9  -3  -7   33.48    5.41
   9  -3  -7   36.18    4.31
   9  -3  -7   29.01    5.08
  10  -4  -7  342.00   12.01
  10  -4  -7  337.10   11.02
  10  -4  -7  322.98   12.44
  11  -5  -7  856.28   23.45
  11  -5  -7  931.11   23.78
  11  -5  -7  905.32   22.37
  12  -6  -7   89.80    8.37
  12  -6  -7   88.17    9.07
  12  -6  -7   82.30    8.26
  13  -7  -7    0.99    6.98
  13  -7  -7    7.85    6.36
  13  -7  -7    4.03    6.30
  14  -8  -7  465.05   17.98
  14  -8  -7  467.54   19.97
  -8  13  -6  261.15   16.68
   8 -13   6  278.65   13.57
  -7  12  -6  190.02   13.74
   7 -12   6  166.91   11.44
   7 -12   6  198.31   11.51
   6 -11   6   21.62    6.58
   6 -11   6   24.29    5.97
  -6  11  -6   22.64    7.86
  -6  11  -6   28.94    7.70
  -5  10  -6  280.88   13.15
   5 -10   6  304.29   12.26
   5 -10   6  292.21   11.51
   5 -10   6  259.05   11.58
  -5  10  -6  292.07   13.86
   4  -9   6 1144.33   24.89
   4  -9   6 1141.01   25.98
  -4   9  -6 1127.24   27.84
   4  -9   6 1156.67   26.27
  -4   9  -6 1186.96   27.68
   3  -8   6  252.32    9.79
  -3   8  -6  276.29   11.05
  -3   8  -6  283.42   10.98
   3  -8   6  267.49    9.92
   3  -8   6  277.58   10.30
   2  -7   6  358.75   10.67
   2  -7   6  329.00   10.80
  -2   7  -6  326.65   11.25
   2  -7   6  351.53   10.61
  -2   7  -6  353.83   11.71
   1  -6   6 1649.83   32.52
  -1   6  -6 1617.99   31.56
  -1   6  -6 1658.65   33.53
  -1   6  -6 1645.05   33.18
   1  -6   6 1667.37   31.10
   1  -6   6 1631.79   32.57
   0  -5   6 2878.55   53.44
   0  -5   6 2981.59   54.13
   0   5  -6 2827.78   53.59
   0   5  -6 2891.20   53.53
   0  -5   6 2891.35   50.92
   0   5  -6 2921.44   54.25
   1   4  -6  106.52    5.16
  -1  -4   6   99.61    5.39
   1   4  -6  123.37    5.39
   1   4  -6   98.73    5.39
  -1  -4   6  111.11    5.19
  -1  -4   6   96.49    5.31
   2   3  -6   59.65    3.65
  -2  -3   6   53.57    3.98
   2   3  -6   60.56    4.09
  -2  -3   6   57.26    3.89
   2   3  -6   60.95    3.74
   2   3  -6   58.29    4.06
   3   2  -6 2072.18   37.46
   3   2  -6 2093.94   39.73
   3   2  -6 2092.10   37.07
   3   2  -6 2035.04   38.77
  -3  -2   6 2111.74   40.28
   4   1  -6  932.13   19.61
   4   1  -6  941.06   19.95
   4   1  -6  936.12   17.37
  -4  -1   6  956.64   21.02
   4   1  -6  954.16   18.76
   5   0  -6  121.31    5.57
   5   0  -6  134.78    5.88
  -5   0   6  119.07    7.64
   5   0  -6  121.70    5.67
   6  -1  -6  464.22   11.55
  -6   1   6  447.78   13.37
   6  -1  -6  436.52   11.42
   6  -1  -6  437.41   11.79
   7  -2  -6 1724.55   35.03
   7  -2  -6 1795.04   34.85
   7  -2  -6 1753.10   33.43
  -7   2   6 1786.85   37.13
   8  -3  -6  649.32   15.90
   8  -3  -6  644.98   16.98
   8  -3  -6  656.48   15.63
   8  -3  -6  654.55   16.74
   9  -4  -6    6.74    4.05
   9  -4  -6    5.79    4.71
   9  -4  -6    9.23    3.51
   9  -4  -6    7.99    4.34
  10  -5  -6  948.33   23.84
  10  -5  -6  957.25   22.67
  10  -5  -6  967.85   23.67
  11  -6  -6  893.21   23.51
  11  -6  -6  860.75   23.07
  11  -6  -6  860.87   21.90
  12  -7  -6   35.49    6.85
  12  -7  -6   27.98    7.16
  12  -7  -6   40.47    7.14
  13  -8  -6    9.73    6.97
  13  -8  -6    8.88    7.39
  13  -8  -6    7.07    6.61
  14  -9  -6  362.21   16.09
  14  -9  -6  372.21   18.33
   8 -12   5  346.77   14.69
   8 -12   5  370.98   14.61
  -8  12  -5  358.20   17.20
   7 -11   5  195.67   11.09
   7 -11   5  174.17   10.41
   7 -11   5  200.85   11.53
  -7  11  -5  183.83   12.72
  -7  11  -5  201.47   12.96
   6 -10   5   55.65    6.80
  -6  10  -5   44.92    8.00
   6 -10   5   57.80    6.46
   6 -10   5   47.25    6.09
  -6  10  -5   52.98    7.36
   5  -9   5  807.22   19.88
  -5   9  -5  767.41   20.83
   5  -9   5  783.72   18.81
  -5   9  -5  757.94   21.12
   5  -9   5  776.51   19.58
   4  -8   5  959.45   21.38
   4  -8   5  994.28   22.45
   4  -8   5  971.21   22.50
  -4   8  -5 1011.51   23.88
  -4   8  -5  997.36   24.05
   3  -7   5   75.31    5.25
   3  -7   5   75.93    5.32
  -3   7  -5   70.20    6.04
  -3   7  -5   69.87    5.59
   3  -7   5   78.14    5.28
  -2   6  -5  128.29    6.38
  -2   6  -5  116.24    4.56
   2  -6   5  114.62    6.16
   2  -6   5  121.17    6.10
   2  -6   5  131.10    6.17
  -2   6  -5  124.19    6.64
   1  -5   5 1176.16   23.57
  -1   5  -5 1157.78   22.63
  -1   5  -5 1173.43   24.08
   1  -5   5 1147.24   23.49
  -1   5  -5 1171.24   24.34
   1  -5   5 1139.95   22.35
   0   4  -5 2180.37   40.91
   0   4  -5 2168.44   40.51
   0  -4   5 2190.34   40.89
   0   4  -5 2156.19   40.47
   0  -4   5 2239.38   38.52
   0  -4   5 2139.74   40.28
  -1  -3   5   12.48    2.18
  -1  -3   5    9.44    2.25
   1   3  -5    7.87    1.97
   1   3  -5    9.23    1.92
   1   3  -5   13.21    2.34
   2   2  -5  556.14   12.60
  -2  -2   5  560.09   12.37
   2   2  -5  573.07   12.00
   2   2  -5  571.30   11.65
   3   1  -5 4708.23   78.36
   3   1  -5 4709.93   80.97
   3   1  -5 4642.49   84.04
  -3  -1   5 4656.22   85.23
   3   1  -5 4642.69   82.17
  -4   0   5 1322.30   28.00
   4   0  -5 1403.59   26.50
   4   0  -5 1361.02   25.17
   4   0  -5 1370.08   26.83
   5  -1  -5    1.47    2.27
   5  -1  -5    4.44    2.22
   5  -1  -5    0.70    2.22
  -5   1   5    4.71    3.59
   6  -2  -5 1716.45   31.80
   6  -2  -5 1725.84   33.14
   6  -2  -5 1671.96   34.24
   6  -2  -5 1727.34   33.43
   7  -3  -5 2377.47   47.24
   7  -3  -5 2462.36   44.08
   7  -3  -5 2415.48   46.11
   7  -3  -5 2411.53   45.55
   8  -4  -5  309.15   10.85
   8  -4  -5  326.90   10.93
   8  -4  -5  330.35   10.55
   8  -4  -5  318.74    9.26
   9  -5  -5    2.92    4.28
   9  -5  -5    4.05    4.00
   9  -5  -5    3.40    4.95
  10  -6  -5 1070.70   26.00
  10  -6  -5 1093.74   26.55
  10  -6  -5 1080.33   24.74
  11  -7  -5  159.97    9.72
  11  -7  -5  155.20   10.21
  11  -7  -5  157.34   10.19
  12  -8  -5   15.04    5.89
  12  -8  -5   14.88    6.87
  12  -8  -5   11.17    6.40
  13  -9  -5  142.52   10.61
  13  -9  -5  137.12   10.88
  14 -10  -5  353.48   18.40
  14 -10  -5  366.99   16.55
  -9  12  -4  265.01   16.38
   9 -12   4  287.21   14.69
   9 -12   4  283.27   12.78
  -8  11  -4  854.57   25.09
   8 -11   4  868.44   23.38
  -8  11  -4  844.75   25.05
   8 -11   4  870.53   22.37
   8 -11   4  879.09   23.57
   7 -10   4  154.12    9.20
  -7  10  -4  178.66   11.18
   7 -10   4  151.00   10.00
  -7  10  -4  144.96   10.05
   7 -10   4  176.35    9.78
   6  -9   4  313.78   11.73
   6  -9   4  308.35   11.14
   6  -9   4  278.92   10.45
  -6   9  -4  318.70   12.63
  -6   9  -4  306.13   12.70
   5  -8   4  812.37   19.26
   5  -8   4  760.26   18.89
  -5   8  -4  773.96   20.24
   5  -8   4  746.46   17.97
  -4   7  -4 1011.95   22.80
   4  -7   4  954.79   20.39
   4  -7   4  959.97   21.55
  -4   7  -4  952.14   22.34
   4  -7   4  963.20   21.52
   3  -6   4    3.03    2.59
   3  -6   4    6.08    2.87
  -3   6  -4    4.22    2.92
  -3   6  -4    5.47    1.78
  -3   6  -4    0.88    2.89
   3  -6   4    0.67    2.33
   2  -5   4  493.81   11.69
  -2   5  -4  481.63   12.46
   2  -5   4  472.48   11.57
  -2   5  -4  484.37   12.14
   2  -5   4  481.71   11.11
  -2   5  -4  467.26   10.03
  -1   4  -4 1662.98   30.50
  -1   4  -4 1634.00   31.62
  -1   4  -4 1640.95   31.33
   1  -4   4 1641.37   31.37
   1  -4   4 1633.43   29.47
   1  -4   4 1631.63   30.93
   0   3  -4 1085.25   21.56
   0  -3   4 1125.45   21.51
   0   3  -4 1135.04   21.53
   1   2  -4  417.62    9.03
  -1  -2   4  410.95    9.30
   1   2  -4  416.90    9.50
   2   1  -4 1169.57   22.76
   2   1  -4 1130.20   22.10
   2   1  -4 1222.82   21.33
   3   0  -4 3303.32   59.23
   3   0  -4 3231.87   57.93
   4  -1  -4  366.78    9.20
  -4   1   4  374.38   10.44
   4  -1  -4  356.55    8.90
   4  -1  -4  377.61    8.93
   5  -2  -4  314.35    8.32
   5  -2  -4  331.25    9.41
   5  -2  -4  317.18    8.76
  -5   2   4  323.11    6.71
   5  -2  -4  338.49    8.83
   6  -3  -4  839.84   17.25
   6  -3  -4  828.70   17.39
   6  -3  -4  828.75   18.21
   6  -3  -4  780.28   18.47
  -6   3   4  829.28   16.01
   7  -4  -4 1473.33   30.50
   7  -4  -4 1454.84   28.96
  -7   4   4 1538.13   28.31
   7  -4  -4 1547.62   29.11
   7  -4  -4 1435.66   30.95
   8  -5  -4   51.27    5.35
   8  -5  -4   57.03    5.38
   8  -5  -4   56.62    3.96
   8  -5  -4   67.21    5.26
   9  -6  -4   53.30    5.57
   9  -6  -4   38.99    5.73
   9  -6  -4   41.63    5.68
  10  -7  -4 1652.00   36.06
  10  -7  -4 1641.15   36.60
  10  -7  -4 1657.97   34.31
  11  -8  -4  172.34   11.37
  11  -8  -4  191.07   11.01
  11  -8  -4  185.02   11.08
  12  -9  -4   21.02    7.46
  12  -9  -4   21.71    7.49
  12  -9  -4   16.67    7.08
  13 -10  -4  228.27   13.80
  13 -10  -4  268.47   13.31
  10 -12   3   67.95    8.77
  10 -12   3   52.77    9.38
 -10  12  -3   52.91   10.96
   9 -11   3  591.33   18.60
   9 -11   3  608.53   18.06
  -9  11  -3  574.41   20.33
   9 -11   3  579.01   18.49
  -9  11  -3  612.83   20.65
  -8  10  -3  578.78   19.03
   8 -10   3  600.60   17.63
  -8  10  -3  602.60   18.98
   8 -10   3  621.24   18.24
   8 -10   3  578.94   16.64
   7  -9   3    7.26    4.37
  -7   9  -3    7.86    5.36
   7  -9   3   12.11    5.24
   7  -9   3   15.16    4.34
  -7   9  -3   10.42    6.12
   6  -8   3  345.88   11.34
  -6   8  -3  325.69   12.13
   6  -8   3  340.17   11.11
  -6   8  -3  330.81   12.34
   6  -8   3  353.35   11.92
   5  -7   3 1429.03   29.54
  -5   7  -3 1427.87   30.56
  -5   7  -3 1419.58   30.25
   5  -7   3 1435.36   29.88
   5  -7   3 1417.44   28.08
   4  -6   3  841.07   17.85
  -4   6  -3  865.21   19.91
  -4   6  -3  892.21   19.81
   4  -6   3  830.75   18.71
   4  -6   3  842.88   18.98
   3  -5   3   63.35    4.18
   3  -5   3   62.96    4.34
  -3   5  -3   71.73    4.75
  -3   5  -3   65.23    2.56
  -3   5  -3   76.77    5.20
   3  -5   3   65.63    3.96
   2  -4   3 1056.97   21.20
  -2   4  -3 1067.32   21.30
  -2   4  -3 1078.27   21.55
   2  -4   3 1050.50   19.83
   2  -4   3 1048.65   20.81
  -2   4  -3 1046.82   19.59
  -1   3  -3 2202.11   40.05
   1  -3   3 2182.95   39.68
  -1   3  -3 2222.45   39.75
   0   2  -3   77.88    3.09
   0  -2   3   71.78    3.18
   0   2  -3   76.05    3.06
   1   1  -3  781.74   14.47
   1   1  -3  773.12   15.28
   2   0  -3 7242.30  126.10
   2   0  -3 6999.66  127.97
   2   0  -3 7003.62  125.06
   3  -1  -3  247.69    6.24
   3  -1  -3  248.83    6.42
  -4   2   3   75.56    2.82
   4  -2  -3   71.10    3.35
   4  -2  -3   68.00    3.99
   4  -2  -3   75.99    4.14
   4  -2  -3   79.47    4.07
  -5   3   3  116.70    4.34
   5  -3  -3  124.84    5.20
   5  -3  -3  111.91    4.20
   5  -3  -3  115.98    5.74
   5  -3  -3  110.70    4.97
  -6   4   3  801.63   16.46
   6  -4  -3  796.17   17.95
   6  -4  -3  798.54   18.38
   6  -4  -3  818.34   16.43
   6  -4  -3  791.19   17.22
   7  -5  -3  679.98   16.12
   7  -5  -3  703.13   14.74
  -7   5   3  725.69   16.16
   7  -5  -3  701.66   17.22
   7  -5  -3  676.27   16.85
  -7   5   3  697.86   15.53
  -8   6   3  133.05    7.40
   8  -6  -3  130.71    7.92
  -8   6   3  125.55    8.00
   8  -6  -3  132.78    8.40
   8  -6  -3  124.84    7.61
   9  -7  -3 1122.42   24.86
   9  -7  -3 1148.69   26.75
   9  -7  -3 1101.46   26.06
  10  -8  -3  839.36   21.93
  10  -8  -3  785.26   20.60
  10  -8  -3  862.66   22.62
  11  -9  -3  317.09   13.60
  11  -9  -3  310.43   13.12
  11  -9  -3  311.20   12.65
  12 -10  -3    2.86    6.07
  12 -10  -3    1.26    5.61
  12 -10  -3   -1.66    6.61
  13 -11  -3  366.32   16.14
  13 -11  -3  370.05   17.72
  11 -12   2   13.87    8.44
 -11  12  -2   20.82   10.48
  11 -12   2   12.10    7.27
 -10  11  -2  164.72   12.38
  10 -11   2  161.94   10.76
 -10  11  -2  156.48   12.56
  10 -11   2  152.58   10.83
  10 -11   2  149.23    9.88
  -9  10  -2  667.48   20.87
   9 -10   2  671.35   19.59
  -9  10  -2  656.70   21.05
   9 -10   2  673.64   18.70
   9 -10   2  703.44   20.05
  -8   9  -2  463.33   15.89
  -8   9  -2  474.45   16.29
   8  -9   2  451.26   14.95
   8  -9   2  454.99   14.36
   8  -9   2  453.71   14.12
   7  -8   2  189.15    8.30
   7  -8   2  192.79    8.57
  -7   8  -2  186.39    9.98
   7  -8   2  186.06    8.87
  -7   8  -2  193.15   10.42
   6  -7   2  706.99   16.35
  -6   7  -2  718.89   18.12
  -6   7  -2  706.28   18.28
   6  -7   2  690.53   17.03
   6  -7   2  678.00   17.17
  -5   6  -2 2357.50   44.28
   5  -6   2 2248.85   43.50
   5  -6   2 2285.17   44.53
   5  -6   2 2277.06   41.45
  -5   6  -2 2296.31   44.57
   4  -5   2 1022.16   21.48
   4  -5   2 1052.59   21.93
  -4   5  -2 1070.42   22.01
   4  -5   2 1065.83   20.57
  -4   5  -2 1034.95   22.14
   3  -4   2   14.35    2.19
   3  -4   2   23.29    2.63
  -3   4  -2   21.04    2.99
   3  -4   2   17.99    2.28
  -3   4  -2   18.16    2.76
   2  -3   2  197.13    5.49
  -2   3  -2  191.17    5.76
  -2   3  -2  205.79    4.30
  -1   2  -2 3582.59   63.33
   1  -2   2 3583.67   62.97
  -1   2  -2 3687.50   65.62
   0   1  -2  134.46    3.40
   0  -1   2  135.07    3.34
   0   1  -2  132.98    3.37
  -1   0   2  566.28   10.53
   1   0  -2  576.95   10.86
   1   0  -2  585.08   11.27
  -2   1   2 5792.13  101.37
   2  -1  -2 5618.23  100.57
   2  -1  -2 5554.40  101.88
  -3   2   2 1146.69   20.51
   3  -2  -2 1112.28   21.31
   3  -2  -2 1116.12   21.05
  -4   3   2   -0.27    1.73
   4  -3  -2    0.85    1.90
   4  -3  -2    1.76    1.88
   4  -3  -2    1.80    1.33
   4  -3  -2    0.65    2.04
   5  -4  -2  227.49    7.08
   5  -4  -2  229.37    7.49
   5  -4  -2  244.58    5.92
   5  -4  -2  231.44    7.30
  -5   4   2  214.49    6.64
  -6   5   2 2452.03   45.38
   6  -5  -2 2446.30   44.09
   6  -5  -2 2447.27   46.29
   6  -5  -2 2421.66   47.29
  -6   5   2 2443.90   45.85
   6  -5  -2 2503.58   44.58
   7  -6  -2  374.66   11.36
  -7   6   2  387.26   10.98
   7  -6  -2  360.13   11.79
  -7   6   2  381.98   11.36
   7  -6  -2  384.44   11.07
  -8   7   2   -5.48    4.80
   8  -7  -2    1.29    3.18
   8  -7  -2    6.13    3.50
  -8   7   2   -1.78    4.12
   8  -7  -2    0.46    3.75
   9  -8  -2  498.60   15.67
  -9   8   2  488.43   14.97
  -9   8   2  484.25   15.25
   9  -8  -2  487.81   14.44
   9  -8  -2  466.92   14.68
  10  -9  -2  505.74   15.84
  10  -9  -2  541.33   16.81
  10  -9  -2  507.88   17.11
  11 -10  -2  133.09    9.59
  11 -10  -2  154.12   10.24
  11 -10  -2  129.73    8.87
  12 -11  -2   15.12    7.59
  12 -11  -2   27.40    7.05
  11 -11   1    4.85    6.91
 -11  11  -1   -0.77    7.67
 -11  11  -1   10.88    8.35
  11 -11   1    4.93    7.00
  11 -11   1    3.43    6.37
 -10  10  -1  192.05   12.95
  10 -10   1  163.99   10.26
  10 -10   1  186.17   11.70
  10 -10   1  154.14    9.53
 -10  10  -1  195.46   12.62
   9  -9   1  821.89   21.93
  -9   9  -1  823.02   22.57
   9  -9   1  799.24   21.14
  -9   9  -1  810.02   22.11
   9  -9   1  818.54   20.29
  -8   8  -1  313.37   11.86
   8  -8   1  296.80   10.86
  -8   8  -1  302.83   11.94
   8  -8   1  311.88   11.68
   8  -8   1  331.05   11.59
  -7   7  -1   30.02    5.20
  -7   7  -1   19.28    5.05
   7  -7   1   18.67    3.97
   7  -7   1   17.99    4.69
   7  -7   1   14.98    3.65
  -6   6  -1 1467.91   30.19
   6  -6   1 1458.66   30.61
   6  -6   1 1466.27   28.65
  -6   6  -1 1517.46   30.73
   6  -6   1 1486.74   30.03
  -5   5  -1 2027.69   38.56
   5  -5   1 1991.35   36.51
   5  -5   1 2017.33   39.30
  -5   5  -1 2040.91   38.96
   5  -5   1 2012.10   38.33
   4  -4   1  793.78   16.48
  -4   4  -1  853.51   17.69
   4  -4   1  832.00   17.77
   4  -4   1  831.96   17.32
  -4   4  -1  849.68   17.46
  -3   3  -1  272.94    7.16
   3  -3   1  270.10    7.02
   2  -2   1 2556.06   44.72
  -2   2  -1 2505.50   44.87
  -1   1  -1 2065.65   38.97
   1  -1   1 2124.70   36.88
  -1   1  -1 2124.98   37.07
   0   0   1   96.55    2.25
   0   0   1   95.88    2.05
   0   0  -1   93.78    2.31
   1  -1  -1 2161.38   38.45
   1  -1  -1 2059.60   37.57
  -1   1   1 2243.87   38.03
   2  -2  -1  142.20    4.03
   2  -2  -1  139.56    3.50
  -2   2   1  144.82    3.98
   3  -3  -1  961.06   18.96
  -3   3   1  986.05   18.73
   3  -3  -1  987.01   18.17
   4  -4  -1   44.28    2.20
   4  -4  -1   44.71    3.34
   4  -4  -1   43.22    3.10
  -4   4   1   37.49    3.04
   4  -4  -1   38.97    3.06
   5  -5  -1  717.22   16.29
  -5   5   1  723.96   16.03
   5  -5  -1  722.19   15.60
  -5   5   1  734.23   16.33
   5  -5  -1  737.68   14.10
   5  -5  -1  738.19   16.47
  -6   6   1 2430.02   45.60
   6  -6  -1 2445.20   46.84
   6  -6  -1 2354.72   45.78
   6  -6  -1 2362.09   43.61
  -6   6   1 2468.99   46.15
   7  -7  -1  260.79    9.61
   7  -7  -1  244.58    9.17
   7  -7  -1  243.48    8.86
  -7   7   1  242.23    9.95
  -7   7   1  235.37    9.50
   8  -8  -1   52.88    6.23
   8  -8  -1   45.25    5.13
   8  -8  -1   53.62    5.15
  -8   8   1   42.68    6.30
  -8   8   1   44.52    6.08
  -9   9   1  472.28   15.92
   9  -9  -1  479.07   14.52
   9  -9  -1  459.59   15.16
  -9   9   1  522.38   16.53
   9  -9  -1  493.00   15.39
 -10  10   1  744.91   21.40
 -10  10   1  704.75   21.27
  10 -10  -1  716.28   19.77
  10 -10  -1  747.62   20.90
  10 -10  -1  686.52   20.50
  11 -11  -1   57.99    7.81
  11 -11  -1   64.61    9.29
  11 -11  -1   54.79    7.10
  12 -12  -1   89.90    9.14
  12 -12  -1   67.75    9.39
  12 -11   0  181.70   11.55
  12 -11   0  186.99   12.74
  11 -10   0   34.31    8.09
 -11  10   0   23.43    8.50
 -11  10   0   23.84    8.03
  11 -10   0   21.99    6.27
  11 -10   0   36.58    6.73
  10  -9   0  167.45    9.38
  10  -9   0  192.24   10.62
  10  -9   0  176.64    9.86
 -10   9   0  176.86   10.82
 -10   9   0  184.25   10.68
   9  -8   0  313.17   11.48
  -9   8   0  293.25   12.05
  -9   8   0  309.76   12.67
   9  -8   0  302.32   12.40
   9  -8   0  292.89   11.63
   8  -7   0  507.08   14.07
  -8   7   0  528.11   14.99
   8  -7   0  517.00   14.88
   8  -7   0  514.01   14.98
  -8   7   0  502.70   15.21
   7  -6   0  244.14    8.56
   7  -6   0  252.36    8.98
   7  -6   0  236.50    9.62
  -7   6   0  264.92    9.53
  -7   6   0  247.93    9.74
   6  -5   0 1701.81   31.98
  -6   5   0 1741.07   33.43
   6  -5   0 1707.48   33.56
   6  -5   0 1710.33   34.44
  -6   5   0 1708.43   33.73
   5  -4   0 2193.50   41.49
   5  -4   0 2261.30   42.79
   5  -4   0 2240.56   39.60
  -5   4   0 2263.99   41.74
  -5   4   0 2203.59   41.23
   4  -3   0   27.25    2.47
   4  -3   0   31.66    2.49
   4  -3   0   33.53    1.39
   4  -3   0   26.54    2.72
  -4   3   0   33.12    2.54
   3  -2   0   30.67    2.09
   3  -2   0   32.33    1.30
  -3   2   0   28.91    1.95
   2  -1   0 1043.48   19.02
   2  -1   0 1083.93   19.18
   2  -1   0 1017.37   19.10
   1   0   0 3671.24   66.45
   1   0   0 3752.74   66.10
   1   0   0 3807.16   68.99
   0   1   0    6.50    1.02
   0  -1   0    4.99    0.80
   0   1   0    4.36    0.79
   1  -2   0 2100.86   36.45
  -1   2   0 2051.43   36.62
  -1   2   0 2048.28   36.96
   2  -3   0 2374.98   42.96
   2  -3   0 2493.36   43.07
  -2   3   0 2354.43   43.08
   3  -4   0  575.71   12.13
   3  -4   0  595.91   12.77
  -3   4   0  569.08   12.61
   3  -4   0  581.34   11.08
   4  -5   0  168.14    4.05
   4  -5   0  172.34    5.89
   4  -5   0  159.26    5.93
  -4   5   0  188.49    7.07
   4  -5   0  162.97    5.98
  -4   5   0  162.59    6.16
  -5   6   0 1645.31   32.68
   5  -6   0 1583.90   32.43
   5  -6   0 1594.32   32.05
  -5   6   0 1671.68   32.38
   5  -6   0 1683.14   29.43
   5  -6   0 1589.54   30.56
  -6   7   0 1669.84   33.82
   6  -7   0 1622.92   33.41
  -6   7   0 1624.97   33.31
   6  -7   0 1605.79   33.02
   6  -7   0 1669.32   31.66
   7  -8   0   76.63    5.80
   7  -8   0   60.98    5.40
   7  -8   0   73.16    6.24
  -7   8   0   80.22    6.63
  -7   8   0   80.58    7.06
  -8   9   0   95.66    8.37
  -8   9   0  109.91    8.33
   8  -9   0   91.35    6.36
   8  -9   0   87.45    6.85
   8  -9   0   93.86    6.91
  -9  10   0  854.04   23.06
   9 -10   0  837.77   21.36
  -9  10   0  858.36   23.04
   9 -10   0  858.13   22.69
   9 -10   0  826.97   22.11
 -10  11   0  417.30   16.87
  10 -11   0  466.84   16.43
 -10  11   0  456.30   17.25
  10 -11   0  471.84   15.61
  10 -11   0  432.63   16.52
  11 -12   0   16.35    6.90
  11 -12   0    1.62    8.02
 -11  12   0   -1.59    9.11
  13 -11  -1  468.18   17.38
  13 -11  -1  438.14   19.14
  12 -10  -1   83.12    9.07
  12 -10  -1   90.67    9.16
  12 -10  -1   78.22    8.22
  11  -9  -1  100.69    8.30
  11  -9  -1  110.62    8.79
  11  -9  -1  107.10    8.88
  10  -8  -1  234.00   10.76
 -10   8   1  270.81   11.32
 -10   8   1  227.81   11.69
  10  -8  -1  261.66   10.79
  10  -8  -1  251.90   12.10
   9  -7  -1 1312.61   28.50
  -9   7   1 1269.69   27.82
   9  -7  -1 1260.22   28.87
  -9   7   1 1257.89   28.04
   9  -7  -1 1232.54   26.79
  -8   6   1  104.49    6.52
   8  -6  -1  108.13    6.60
  -8   6   1  120.04    7.78
   8  -6  -1  113.02    6.58
   8  -6  -1  111.81    7.26
   7  -5  -1  676.07   15.93
   7  -5  -1  632.09   15.09
  -7   5   1  621.50   15.34
   7  -5  -1  624.58   16.14
  -7   5   1  645.69   15.17
  -6   4   1 2593.33   48.01
   6  -4  -1 2708.81   47.02
  -6   4   1 2655.28   48.59
   6  -4  -1 2580.91   50.06
   6  -4  -1 2619.50   48.82
   6  -4  -1 2597.31   46.50
  -5   3   1 1063.67   20.92
   5  -3  -1 1059.55   20.66
   5  -3  -1 1113.25   20.11
   5  -3  -1 1085.45   21.73
   5  -3  -1 1082.08   22.35
   4  -2  -1   60.27    3.24
   4  -2  -1   59.15    2.31
  -4   2   1   68.18    3.00
   4  -2  -1   61.18    3.82
   3  -1  -1   62.09    2.88
   3  -1  -1   70.67    2.48
   3  -1  -1   60.88    2.23
   2   0  -1 4778.90   85.45
   2   0  -1 4691.26   84.79
   2   0  -1 4849.36   85.13
   1   1  -1 1136.33   19.98
   1   1  -1 1106.60   20.29
   1   1  -1 1088.36   19.90
   0   2  -1    3.53    0.85
   0   2  -1    3.61    1.11
   0  -2   1    2.07    1.04
  -1   3  -1 5189.43   90.74
   1  -3   1 5173.01   90.26
  -1   3  -1 5267.05   94.84
  -2   4  -1 4460.99   78.92
  -2   4  -1 4440.03   81.06
  -2   4  -1 4522.66   79.74
   2  -4   1 4460.89   74.79
   3  -5   1  141.14    5.28
   3  -5   1  133.87    5.07
   3  -5   1  130.31    5.26
   3  -5   1  140.24    3.56
  -3   5  -1  136.10    5.64
  -3   5  -1  137.42    5.97
  -4   6  -1   14.30    3.24
   4  -6   1   16.04    2.88
   4  -6   1   14.39    2.81
   4  -6   1   20.80    1.49
  -4   6  -1   19.52    3.43
   4  -6   1   17.00    2.74
  -5   7  -1 2151.01   41.55
   5  -7   1 2107.21   38.97
   5  -7   1 2135.90   41.01
   5  -7   1 2060.55   41.14
  -5   7  -1 2132.68   41.94
  -6   8  -1  608.68   16.84
   6  -8   1  642.46   15.87
   6  -8   1  628.77   16.37
  -6   8  -1  660.24   17.74
   6  -8   1  660.85   16.67
   7  -9   1   58.64    5.99
   7  -9   1   57.23    5.80
   7  -9   1   54.66    5.49
  -7   9  -1   54.65    6.86
  -7   9  -1   54.50    7.24
   8 -10   1  427.18   13.54
  -8  10  -1  449.17   16.02
  -8  10  -1  453.81   16.20
   8 -10   1  401.39   14.00
   8 -10   1  424.30   14.51
   9 -11   1  719.22   20.38
  -9  11  -1  670.98   21.73
   9 -11   1  656.33   20.01
  -9  11  -1  684.02   21.59
   9 -11   1  706.85   19.45
  10 -12   1  191.70   12.77
 -10  12  -1  203.36   14.04
 -10  12  -1  226.95   15.03
  10 -12   1  220.06   11.39
  10 -12   1  198.95   11.80
  13 -10  -2  516.52   19.88
  13 -10  -2  496.31   18.22
  12  -9  -2   99.16    9.25
  12  -9  -2  103.73    8.87
  12  -9  -2   87.43    8.67
  11  -8  -2  279.95   12.70
  11  -8  -2  256.40   11.83
  11  -8  -2  265.37   12.18
  10  -7  -2  584.39   16.43
  10  -7  -2  574.84   17.18
  10  -7  -2  576.49   17.05
   9  -6  -2 1445.59   30.60
   9  -6  -2 1397.08   31.13
  -9   6   2 1405.17   29.09
  -9   6   2 1349.88   29.29
   9  -6  -2 1390.06   28.98
   8  -5  -2    1.77    2.98
  -8   5   2    2.33    3.70
   8  -5  -2    1.34    2.87
   8  -5  -2    2.28    3.62
  -8   5   2    6.54    3.58
   7  -4  -2  429.31   12.53
   7  -4  -2  428.21   11.46
   7  -4  -2  448.17   12.05
   7  -4  -2  460.32    9.88
  -7   4   2  436.09   10.93
  -7   4   2  465.85   11.57
  -6   3   2 1172.80   22.38
   6  -3  -2 1122.11   23.63
   6  -3  -2 1180.80   22.69
   6  -3  -2 1172.92   22.16
   6  -3  -2 1159.09   24.27
   5  -2  -2 1446.34   26.54
   5  -2  -2 1441.69   27.86
  -5   2   2 1469.36   26.46
   5  -2  -2 1428.91   28.39
   5  -2  -2 1439.86   26.95
   4  -1  -2  279.94    6.65
   4  -1  -2  278.76    7.33
   3   0  -2 1894.64   32.19
   3   0  -2 1785.86   33.28
   3   0  -2 1787.62   33.00
   2   1  -2 3386.02   57.45
   2   1  -2 3196.99   58.68
   1   2  -2  541.85   10.77
   1   2  -2  535.70   10.71
  -1  -2   2  521.01   10.79
   0   3  -2  232.46    6.38
   0  -3   2  248.22    6.28
   0   3  -2  234.21    5.52
  -1   4  -2 1972.43   36.88
   1  -4   2 1980.10   36.13
  -1   4  -2 1960.33   36.51
  -1   4  -2 1980.37   35.73
  -2   5  -2 3114.63   57.08
   2  -5   2 3124.07   53.33
  -2   5  -2 3062.23   56.47
   2  -5   2 3108.53   55.97
  -2   5  -2 3112.32   55.34
   3  -6   2   23.68    3.01
   3  -6   2   27.17    3.08
  -3   6  -2   23.19    3.61
  -3   6  -2   22.64    1.89
   3  -6   2   21.31    2.86
  -3   6  -2   24.83    3.57
  -4   7  -2  209.33    8.80
   4  -7   2  195.42    7.62
  -4   7  -2  251.55    8.85
   4  -7   2  202.78    7.48
   4  -7   2  209.75    7.82
  -5   8  -2 1540.58   33.09
  -5   8  -2 1573.83   32.91
   5  -8   2 1555.05   31.75
   5  -8   2 1582.95   32.16
   5  -8   2 1524.30   30.39
   6  -9   2  989.46   22.76
   6  -9   2 1004.70   23.46
   6  -9   2  969.35   22.14
  -6   9  -2 1031.45   24.52
  -6   9  -2  989.47   24.69
  -7  10  -2   68.52    7.84
  -7  10  -2   60.60    7.96
   7 -10   2   57.44    6.12
   7 -10   2   80.97    7.07
   7 -10   2   74.07    6.95
  -8  11  -2  236.93   13.74
   8 -11   2  223.82   11.04
   8 -11   2  263.29   12.22
  -8  11  -2  276.05   14.54
   8 -11   2  249.00   10.98
   9 -12   2  624.57   19.58
  -9  12  -2  583.94   20.81
   9 -12   2  617.41   18.41
  -9  12  -2  604.28   21.15
   9 -12   2  608.53   19.31
 -10  13  -2   74.05   10.99
  10 -13   2   74.40    8.93
  13  -9  -3  489.50   19.10
  13  -9  -3  494.60   17.20
  12  -8  -3    2.80    5.79
  12  -8  -3   -2.20    4.87
  12  -8  -3    6.39    5.55
  11  -7  -3  320.34   12.68
  11  -7  -3  318.50   12.89
  11  -7  -3  322.81   13.33
  10  -6  -3 1021.07   24.58
  10  -6  -3  969.39   22.77
  10  -6  -3  973.64   24.02
  -9   5   3  678.08   15.97
   9  -5  -3  662.57   17.78
   9  -5  -3  688.98   17.12
   9  -5  -3  673.33   17.99
   8  -4  -3   28.87    3.87
   8  -4  -3   27.48    3.97
   8  -4  -3   22.48    3.98
   8  -4  -3   27.22    2.83
  -8   4   3   20.33    3.36
  -8   4   3   20.92    3.92
   7  -3  -3  286.47    8.98
   7  -3  -3  283.67    7.54
   7  -3  -3  266.64    8.98
  -7   3   3  277.87    7.58
   7  -3  -3  276.57    8.76
   6  -2  -3 2068.22   39.13
   6  -2  -3 2077.46   37.30
  -6   2   3 2037.36   36.98
   6  -2  -3 2089.04   38.44
   6  -2  -3 2065.07   39.93
  -5   1   3  138.71    3.76
   5  -1  -3  132.99    5.04
   5  -1  -3  140.60    5.26
   5  -1  -3  136.32    5.23
   5  -1  -3  141.97    4.60
   4   0  -3  300.07    7.59
   4   0  -3  318.90    8.18
   4   0  -3  316.00    7.94
   4   0  -3  321.22    6.37
   3   1  -3 2687.74   47.54
   3   1  -3 2652.53   46.50
   3   1  -3 2631.50   48.27
   2   2  -3 1181.93   22.84
   2   2  -3 1191.24   22.58
   2   2  -3 1213.68   22.15
  -1  -3   3  107.80    4.10
   1   3  -3  105.93    3.75
   1   3  -3  102.81    4.16
   0  -4   3  169.97    5.42
   0   4  -3  175.44    5.91
   0  -4   3  171.46    5.56
   0   4  -3  175.53    4.85
   0   4  -3  179.93    5.77
   1  -5   3 4749.52   78.19
   1  -5   3 4663.07   81.99
  -1   5  -3 4539.11   82.49
  -1   5  -3 4623.37   82.28
  -1   5  -3 4585.49   83.34
   2  -6   3  884.16   17.89
  -2   6  -3  866.00   19.10
   2  -6   3  875.53   18.60
   2  -6   3  835.14   17.58
  -2   6  -3  867.14   16.87
  -2   6  -3  830.96   19.33
   3  -7   3    1.18    2.38
  -3   7  -3   -0.65    3.26
   3  -7   3   -0.13    2.32
   3  -7   3   -1.47    2.67
  -3   7  -3   -0.31    1.81
  -3   7  -3    3.49    3.50
   4  -8   3  663.13   15.92
  -4   8  -3  649.65   17.41
   4  -8   3  662.82   16.59
   4  -8   3  664.63   15.76
  -4   8  -3  658.38   17.63
  -5   9  -3 1197.62   28.09
   5  -9   3 1152.90   25.74
   5  -9   3 1227.62   25.40
   5  -9   3 1172.97   26.40
  -5   9  -3 1184.79   27.67
  -6  10  -3  321.88   13.30
   6 -10   3  308.89   11.50
  -6  10  -3  318.48   13.44
   6 -10   3  341.58   12.24
   6 -10   3  313.98   11.60
   7 -11   3    0.66    4.44
   7 -11   3    1.12    4.89
  -7  11  -3   -0.59    6.72
  -7  11  -3    8.68    7.54
   7 -11   3    2.79    5.71
   8 -12   3  512.81   16.27
   8 -12   3  491.83   16.85
  -8  12  -3  481.53   18.77
  -8  12  -3  485.07   18.60
   9 -13   3  300.44   13.74
  -9  13  -3  267.46   16.99
  14  -9  -4  389.46   16.05
  14  -9  -4  406.58   17.85
  13  -8  -4  405.21   16.80
  13  -8  -4  440.32   16.73
  13  -8  -4  453.11   16.00
  12  -7  -4   77.46    7.36
  12  -7  -4   64.13    7.45
  12  -7  -4   55.99    7.60
  11  -6  -4  329.29   13.23
  11  -6  -4  347.71   12.50
  11  -6  -4  366.41   13.31
  10  -5  -4 1164.99   25.82
  10  -5  -4 1192.07   27.75
  10  -5  -4 1165.77   27.03
   9  -4  -4  209.42    8.59
   9  -4  -4  204.50    8.84
   9  -4  -4  222.40    9.40
   8  -3  -4  252.55    8.68
   8  -3  -4  229.42    8.76
  -8   3   4  239.88    7.10
   8  -3  -4  249.67    7.56
   8  -3  -4  249.95    9.21
   7  -2  -4 1602.19   30.88
   7  -2  -4 1590.08   32.26
  -7   2   4 1618.87   28.95
   7  -2  -4 1588.11   30.21
   7  -2  -4 1541.35   31.61
   6  -1  -4 2504.90   48.31
   6  -1  -4 2602.15   47.54
  -6   1   4 2580.09   44.73
   6  -1  -4 2527.20   45.18
   6  -1  -4 2547.22   47.43
   5   0  -4   47.41    3.55
   5   0  -4   52.21    3.57
   5   0  -4   56.59    2.10
   5   0  -4   49.64    3.52
   5   0  -4   56.51    3.57
   4   1  -4  562.69   12.50
   4   1  -4  566.20   12.39
   4   1  -4  540.31   10.56
   4   1  -4  552.47   11.93
   3   2  -4 2374.49   43.39
   3   2  -4 2393.43   42.41
   3   2  -4 2396.28   41.37
   3   2  -4 2372.81   44.10
   2   3  -4  838.50   16.42
   2   3  -4  834.74   17.18
   2   3  -4  839.59   16.78
  -2  -3   4  859.26   17.31
  -1  -4   4   16.68    2.44
   1   4  -4   19.45    2.80
  -1  -4   4   17.63    2.41
   1   4  -4   13.15    2.44
   1   4  -4   11.94    1.94
   0   5  -4  444.08   10.17
   0   5  -4  453.36   11.66
   0  -5   4  456.27   10.64
   0  -5   4  438.58   11.01
   0   5  -4  439.58   11.31
  -1   6  -4 1879.53   36.32
   1  -6   4 1872.72   35.07
  -1   6  -4 1855.07   36.65
   1  -6   4 1842.66   35.69
  -1   6  -4 1851.81   34.64
   1  -6   4 1835.29   33.96
   2  -7   4  159.44    6.32
  -2   7  -4  165.31    7.47
  -2   7  -4  158.56    7.57
  -2   7  -4  155.16    5.29
   2  -7   4  149.76    6.69
   2  -7   4  145.48    6.47
   3  -8   4   -0.38    3.00
   3  -8   4    2.35    2.93
  -3   8  -4    5.25    3.89
   3  -8   4    2.02    3.33
  -3   8  -4   -0.70    3.44
   4  -9   4  722.26   17.44
   4  -9   4  719.54   17.45
   4  -9   4  700.57   18.18
  -4   9  -4  728.14   19.96
  -4   9  -4  726.11   19.45
   5 -10   4  831.06   20.29
   5 -10   4  847.83   20.55
   5 -10   4  844.66   21.33
  -5  10  -4  839.87   22.80
  -5  10  -4  831.07   22.98
   6 -11   4  131.69    8.82
  -6  11  -4  138.04   10.63
   6 -11   4  126.19    8.25
  -6  11  -4  147.41   11.01
  -7  12  -4   52.49    9.84
   7 -12   4   70.78    7.69
  -7  12  -4   56.74    9.68
   7 -12   4   58.76    6.98
   8 -13   4  401.90   15.27
  -8  13  -4  428.29   19.61
  14  -8  -5  414.91   18.34
  14  -8  -5  421.98   16.29
  13  -7  -5  126.97   10.06
  13  -7  -5  138.55   10.69
  13  -7  -5  150.55   10.28
  12  -6  -5  121.64    8.31
  12  -6  -5  121.07    8.84
  12  -6  -5  128.08    8.96
  11  -5  -5  310.43   12.27
  11  -5  -5  274.35   11.53
  11  -5  -5  299.16   11.45
  10  -4  -5  723.64   18.06
  10  -4  -5  721.04   19.19
  10  -4  -5  711.86   18.91
   9  -3  -5    9.23    4.31
   9  -3  -5    2.14    2.85
   9  -3  -5    3.70    3.43
   9  -3  -5    5.00    3.63
   8  -2  -5  382.02   11.19
   8  -2  -5  381.07   11.66
   8  -2  -5  378.78   11.71
   8  -2  -5  398.87   10.63
   7  -1  -5 3304.56   60.72
   7  -1  -5 3212.57   61.79
   7  -1  -5 3335.21   60.80
   7  -1  -5 3270.47   57.80
   6   0  -5 2150.66   40.81
   6   0  -5 2138.67   38.87
   6   0  -5 2119.87   41.35
   6   0  -5 2105.16   40.84
   6   0  -5 2197.67   37.58
  -5  -1   5   63.82    4.94
   5   1  -5   66.19    4.30
   5   1  -5   63.71    2.56
   5   1  -5   61.06    4.12
   5   1  -5   59.82    4.07
   4   2  -5  678.27   14.49
   4   2  -5  700.61   15.28
   4   2  -5  683.64   13.58
   4   2  -5  690.15   15.26
   3   3  -5 1814.32   32.85
  -3  -3   5 1810.20   34.59
   3   3  -5 1828.33   33.57
   3   3  -5 1835.34   34.93
   2   4  -5  829.29   17.94
  -2  -4   5  861.40   18.30
   2   4  -5  865.38   17.81
   2   4  -5  881.29   18.11
  -1  -5   5   87.51    4.83
  -1  -5   5   80.46    4.76
   1   5  -5   83.40    4.20
   1   5  -5   81.41    5.11
   1   5  -5   86.20    5.51
   0   6  -5  918.69   20.40
   0   6  -5  923.71   19.06
   0  -6   5  932.70   18.82
   0   6  -5  924.10   20.74
   0  -6   5  921.25   20.04
   0  -6   5  917.48   19.10
  -1   7  -5 1306.12   27.80
  -1   7  -5 1323.07   28.28
  -1   7  -5 1297.17   25.67
   1  -7   5 1291.84   27.17
   1  -7   5 1301.49   26.04
   1  -7   5 1351.43   26.14
   2  -8   5  221.66    8.39
   2  -8   5  225.26    8.25
  -2   8  -5  215.09   10.04
  -2   8  -5  223.21    9.77
   2  -8   5  221.48    8.73
  -3   9  -5   30.68    5.36
   3  -9   5   23.24    4.44
   3  -9   5   31.70    4.36
  -3   9  -5   32.71    6.02
  -4  10  -5  744.75   20.86
   4 -10   5  701.24   18.09
  -4  10  -5  713.77   20.40
   4 -10   5  742.89   19.30
   5 -11   5  776.71   20.91
   5 -11   5  717.52   19.64
  -5  11  -5  787.56   23.12
  -5  11  -5  774.25   22.87
   6 -12   5   50.97    7.20
  -6  12  -5   49.49    8.69
  -6  12  -5   55.93    9.50
   6 -12   5   65.66    7.01
   7 -13   5   59.57    7.45
  -7  13  -5   50.52   10.49
  14  -7  -6  360.58   16.58
  14  -7  -6  334.48   14.51
  13  -6  -6   68.04    7.66
  13  -6  -6   57.14    7.17
  13  -6  -6   67.60    8.15
  12  -5  -6   69.17    6.88
  12  -5  -6   68.07    7.81
  12  -5  -6   70.04    7.36
  11  -4  -6  664.20   18.97
  11  -4  -6  630.26   18.36
  11  -4  -6  623.27   17.39
  10  -3  -6  734.53   19.40
  10  -3  -6  745.48   18.50
  10  -3  -6  697.54   19.40
  10  -3  -6  754.73   17.66
   9  -2  -6    2.27    4.22
   9  -2  -6    2.21    4.00
   9  -2  -6    4.52    3.62
   9  -2  -6    3.44    3.18
   8  -1  -6  681.73   17.42
   8  -1  -6  725.16   16.91
   8  -1  -6  726.74   17.21
   8  -1  -6  725.44   17.92
   7   0  -6 2000.32   39.86
   7   0  -6 2065.41   39.94
   7   0  -6 2046.02   38.10
  -7   0   6 2071.64   41.56
   6   1  -6  882.44   15.71
  -6  -1   6  842.60   20.11
   6   1  -6  843.43   18.25
   6   1  -6  834.17   18.89
  -5  -2   6  106.70    7.47
   5   2  -6   94.98    5.27
   5   2  -6   93.57    3.75
   5   2  -6  101.51    5.56
   5   2  -6   92.13    5.21
   4   3  -6 1257.66   24.07
   4   3  -6 1256.26   25.83
   4   3  -6 1231.08   25.51
  -4  -3   6 1307.92   25.97
   4   3  -6 1249.67   24.42
   3   4  -6 1685.87   32.10
   3   4  -6 1684.27   32.42
   3   4  -6 1724.65   33.30
  -3  -4   6 1687.35   33.16
   3   4  -6 1677.75   31.49
  -2  -5   6  303.69    9.18
   2   5  -6  328.90    9.77
   2   5  -6  329.44    9.32
  -2  -5   6  317.00    9.62
   2   5  -6  324.54    9.46
  -1  -6   6  113.55    6.04
   1   6  -6  112.78    6.12
   1   6  -6  101.29    5.32
   1   6  -6  118.15    6.43
  -1  -6   6  119.58    5.70
  -1  -6   6  109.71    6.06
   0  -7   6 1376.93   28.56
   0   7  -6 1382.66   27.35
   0   7  -6 1325.43   29.14
   0  -7   6 1364.82   27.15
   0   7  -6 1353.50   28.91
  -1   8  -6 1372.89   27.74
  -1   8  -6 1372.30   30.66
   1  -8   6 1385.18   29.56
  -1   8  -6 1427.69   30.58
   1  -8   6 1438.10   28.28
  -2   9  -6  244.63   11.24
  -2   9  -6  250.09   11.49
   2  -9   6  255.79    9.66
   2  -9   6  258.01    9.98
  -3  10  -6  106.56    8.46
   3 -10   6  121.97    8.20
   3 -10   6  105.57    7.25
  -3  10  -6  119.93    8.60
  -4  11  -6  785.43   22.89
  -4  11  -6  794.02   22.71
   4 -11   6  821.48   21.61
   4 -11   6  795.30   20.37
  -5  12  -6  246.72   14.05
   5 -12   6  263.67   12.21
  -5  12  -6  254.77   13.94
   5 -12   6  233.48   11.84
   6 -13   6    5.40    6.43
   6 -13   6   12.72    6.07
  -6  13  -6   15.26    8.85
  15  -7  -7  353.76   16.42
  15  -7  -7  381.04   17.41
  14  -6  -7  622.75   21.52
  14  -6  -7  626.52   19.71
  13  -5  -7  117.52    9.64
  13  -5  -7  138.80   10.44
  13  -5  -7  117.32    9.55
  12  -4  -7   65.33    8.01
  12  -4  -7   73.94    7.97
  12  -4  -7   68.64    8.40
  11  -3  -7  464.21   15.29
  11  -3  -7  490.05   13.86
  11  -3  -7  470.67   14.77
  11  -3  -7  453.29   15.54
  10  -2  -7  453.21   12.99
  10  -2  -7  445.77   14.47
  10  -2  -7  408.60   13.28
  10  -2  -7  427.14   14.05
   9  -1  -7   83.61    6.58
   9  -1  -7   83.30    5.72
   9  -1  -7   86.71    6.18
   8   0  -7  474.88   13.17
  -8   0   7  464.54   15.27
   8   0  -7  476.76   13.04
   8   0  -7  483.46   13.83
   7   1  -7 1639.18   33.73
  -7  -1   7 1615.71   35.05
   7   1  -7 1680.96   32.24
   7   1  -7 1710.99   33.93
  -6  -2   7  248.35   10.39
   6   2  -7  247.63    8.57
   6   2  -7  255.77    8.69
   6   2  -7  253.73    8.94
   5   3  -7   11.49    2.70
  -5  -3   7   14.55    4.43
   5   3  -7    8.30    3.34
   5   3  -7   11.28    3.27
   5   3  -7   10.95    3.31
  -4  -4   7 1275.54   26.36
   4   4  -7 1256.34   25.04
   4   4  -7 1215.65   24.63
   4   4  -7 1256.83   26.35
  -4  -4   7 1256.70   25.84
   4   4  -7 1239.67   24.82
   3   5  -7 1548.99   30.94
   3   5  -7 1541.03   31.26
  -3  -5   7 1582.28   31.94
   3   5  -7 1563.63   31.84
  -3  -5   7 1633.61   30.99
  -2  -6   7   23.40    3.81
   2   6  -7   19.43    4.28
   2   6  -7   19.05    4.08
  -2  -6   7   24.80    4.00
   2   6  -7   28.80    3.80
   1   7  -7   60.54    4.64
   1   7  -7   68.78    6.00
  -1  -7   7   71.86    5.21
   1   7  -7   67.13    5.55
  -1  -7   7   69.27    5.46
   0   8  -7 1512.59   33.09
   0  -8   7 1533.76   30.65
   0   8  -7 1514.92   32.61
   0   8  -7 1572.57   30.93
   0  -8   7 1503.21   32.12
   1  -9   7  566.08   16.00
  -1   9  -7  566.28   17.02
   1  -9   7  540.56   15.11
  -1   9  -7  612.06   17.67
   2 -10   7   60.80    6.35
   2 -10   7   75.39    6.36
  -2  10  -7   57.40    7.06
  -2  10  -7   73.76    7.40
   3 -11   7  318.07   12.07
  -3  11  -7  289.28   13.80
   3 -11   7  293.74   12.29
  -3  11  -7  307.14   14.42
   4 -12   7  611.76   18.09
   4 -12   7  643.74   19.39
  -4  12  -7  618.95   21.02
  -4  12  -7  582.43   20.89
   5 -13   7  254.72   12.48
   5 -13   7  255.52   13.07
  -5  13  -7  221.33   14.98
  15  -6  -8  557.05   20.80
  15  -6  -8  502.80   19.13
  14  -5  -8  429.74   17.32
  14  -5  -8  446.54   18.23
  13  -4  -8    4.67    5.73
  13  -4  -8    7.45    6.20
  13  -4  -8    4.93    6.08
  12  -3  -8   97.88    8.17
  12  -3  -8   91.55    8.56
  11  -2  -8  281.74   10.42
  11  -2  -8  268.87   11.46
 -11   2   8  258.94   13.43
  11  -2  -8  298.71   12.25
 -10   1   8  241.75   13.00
  10  -1  -8  229.27   10.17
  10  -1  -8  287.02   10.36
  10  -1  -8  236.51   10.89
   9   0  -8   13.45    4.53
   9   0  -8    8.57    4.62
  -9   0   8   18.38    6.49
   9   0  -8    8.85    3.75
   8   1  -8  823.81   19.95
   8   1  -8  792.31   18.82
  -8  -1   8  783.02   21.24
   8   1  -8  783.83   19.23
  -7  -2   8 1039.33   24.86
   7   2  -8 1055.91   23.75
   7   2  -8 1050.44   23.58
   7   2  -8 1027.57   22.51
  -6  -3   8   87.96    6.82
   6   3  -8   85.28    6.18
   6   3  -8   63.70    5.60
   6   3  -8   69.48    5.31
   5   4  -8  141.17    6.11
   5   4  -8  128.33    6.86
  -5  -4   8  161.35    8.83
  -5  -4   8  128.38    7.18
   5   4  -8  148.40    7.32
   4   5  -8 1519.38   30.00
   4   5  -8 1530.31   29.99
   4   5  -8 1518.00   31.55
   4   5  -8 1505.48   30.38
  -4  -5   8 1478.10   31.41
  -3  -6   8 2016.46   39.74
   3   6  -8 1965.18   39.47
   3   6  -8 1967.56   38.75
   3   6  -8 1963.52   39.17
  -3  -6   8 1981.07   37.78
  -2  -7   8   33.09    4.88
   2   7  -8   39.84    4.45
   2   7  -8   33.57    5.01
   2   7  -8   38.21    4.96
  -2  -7   8   46.81    5.06
   1   8  -8  445.91   13.88
  -1  -8   8  445.46   13.14
   1   8  -8  441.22   12.78
  -1  -8   8  445.33   13.70
   1   8  -8  443.58   14.42
   0  -9   8  973.39   23.16
   0   9  -8  947.44   23.74
   0  -9   8  925.88   21.78
   0   9  -8  919.97   23.82
  -1  10  -8  264.03   11.87
   1 -10   8  271.90   11.67
  -1  10  -8  257.31   12.15
   1 -10   8  255.87   11.05
   2 -11   8    8.24    5.26
  -2  11  -8   19.05    7.13
  -2  11  -8   12.81    6.82
   2 -11   8    3.43    4.97
   3 -12   8  368.48   13.77
   3 -12   8  391.44   14.94
  -3  12  -8  324.86   15.47
  -3  12  -8  370.46   16.03
   4 -13   8  567.67   18.17
  -4  13  -8  560.49   21.50
 -15   5   9  485.49   22.36
  15  -5  -9  496.66   18.73
 -14   4   9  122.53   13.53
  14  -4  -9  140.26   11.34
  13  -3  -9   62.19    8.58
 -13   3   9   59.85   10.59
  13  -3  -9   58.70    7.83
  12  -2  -9  614.59   17.35
  12  -2  -9  606.46   18.24
 -12   2   9  630.76   21.86
  12  -2  -9  604.34   19.26
  11  -1  -9 1022.71   24.07
  11  -1  -9  998.09   25.22
 -11   1   9  988.49   26.89
  11  -1  -9  966.01   23.72
  10   0  -9  234.83    9.99
  10   0  -9  212.26   10.54
 -10   0   9  221.47   13.06
  10   0  -9  235.96   10.32
   9   1  -9   42.28    5.45
   9   1  -9   36.96    5.87
   9   1  -9   39.92    5.03
  -9  -1   9   35.09    6.64
  -8  -2   9 1333.89   31.00
   8   2  -9 1337.30   29.65
   8   2  -9 1369.19   28.35
   8   2  -9 1316.12   29.42
  -7  -3   9  253.75   11.96
   7   3  -9  234.09    9.53
   7   3  -9  264.61   10.35
   7   3  -9  252.36    9.86
   6   4  -9  170.48    8.25
  -6  -4   9  146.67    8.25
   6   4  -9  157.83    7.99
  -5  -5   9  567.22   15.74
   5   5  -9  544.46   14.80
   5   5  -9  532.22   15.12
   4   6  -9 1224.54   26.43
  -4  -6   9 1198.81   26.11
  -4  -6   9 1225.28   27.55
   4   6  -9 1278.82   26.34
   4   6  -9 1229.22   27.28
   3   7  -9  834.77   20.00
   3   7  -9  793.15   20.04
   3   7  -9  788.43   19.84
  -3  -7   9  816.28   20.47
  -3  -7   9  822.88   19.74
   2   8  -9    5.22    4.35
  -2  -8   9    4.83    4.24
   2   8  -9    7.71    4.62
  -2  -8   9   10.13    4.30
   2   8  -9    2.25    4.92
  -1  -9   9  397.82   13.52
   1   9  -9  399.73   14.08
  -1  -9   9  417.15   13.94
   1   9  -9  412.97   14.35
   0  10  -9  376.83   15.06
   0  10  -9  367.16   14.80
   0 -10   9  399.57   13.93
   0 -10   9  374.65   13.16
   1 -11   9  284.97   12.47
  -1  11  -9  282.66   14.18
  -1  11  -9  273.00   14.05
   1 -11   9  262.17   12.76
   2 -12   9   34.84    6.61
  -2  12  -9   28.03    8.66
  -2  12  -9   29.60    8.54
   2 -12   9   36.64    7.02
  -3  13  -9  380.89   17.86
   3 -13   9  453.13   16.23
 -15   4  10  393.45   21.99
  15  -4 -10  380.48   17.57
  14  -3 -10   94.97    9.76
 -14   3  10  123.93   13.41
 -13   2  10  178.88   13.99
  13  -2 -10  161.14   10.80
  13  -2 -10  157.64   11.77
  12  -1 -10  666.25   19.94
  12  -1 -10  683.91   20.70
  12  -1 -10  677.41   19.29
 -12   1  10  671.45   23.22
 -11   0  10  872.24   25.39
  11   0 -10  841.42   22.23
  11   0 -10  864.88   22.30
  11   0 -10  847.65   23.31
  10   1 -10   12.00    4.52
  10   1 -10    3.40    5.59
  10   1 -10    9.59    6.04
 -10  -1  10    8.97    6.33
   9   2 -10  130.73    8.08
   9   2 -10  120.83    7.74
  -9  -2  10  139.97   10.29
   9   2 -10  122.97    8.41
   8   3 -10 1042.21   25.16
  -8  -3  10 1047.69   26.42
   8   3 -10 1012.37   23.80
   8   3 -10 1068.25   25.13
   7   4 -10  657.27   17.53
   7   4 -10  639.89   17.80
  -6  -5  10   39.90    6.01
   6   5 -10   38.08    5.93
   6   5 -10   31.67    5.06
   5   6 -10  196.45    9.36
  -5  -6  10  209.25   10.31
   4   7 -10  567.60   16.23
  -4  -7  10  536.19   16.30
  -4  -7  10  554.70   16.02
   3   8 -10   34.32    5.96
  -3  -8  10   35.40    5.89
  -3  -8  10   37.66    5.62
   3   8 -10   44.87    6.16
   3   8 -10   31.21    6.08
   2   9 -10   14.11    6.49
  -2  -9  10   14.34    5.15
   2   9 -10   19.33    6.41
  -2  -9  10   10.25    5.37
   2   9 -10   14.85    5.44
   1  10 -10  523.40   17.60
  -1 -10  10  503.45   16.10
   1  10 -10  492.64   17.47
  -1 -10  10  472.55   16.20
   0 -11  10  652.04   18.68
   0  11 -10  618.11   20.77
   0  11 -10  626.58   20.90
   0 -11  10  637.83   19.58
   1 -12  10   69.86    9.03
   1 -12  10   51.62    7.92
  -1  12 -10   83.91   10.51
  -1  12 -10   65.03   10.30
   2 -13  10   73.23    9.30
  -2  13 -10   59.72   10.83
  14  -2 -11   26.50    8.91
 -14   2  11   28.21   11.73
  13  -1 -11  137.23   11.22
  13  -1 -11  161.43   10.81
 -13   1  11  147.32   13.60
  13  -1 -11  122.72    9.97
  12   0 -11  508.85   17.41
  12   0 -11  491.50   17.71
  12   0 -11  527.97   17.05
 -12   0  11  468.16   20.13
  11   1 -11  339.32   13.17
  11   1 -11  300.26   13.60
  11   1 -11  275.54   12.52
 -11  -1  11  282.93   15.92
  10   2 -11    1.50    6.37
  10   2 -11   -0.94    5.78
 -10  -2  11   -5.12    7.81
  10   2 -11    2.53    5.05
   9   3 -11  477.08   15.51
   9   3 -11  479.23   15.69
   9   3 -11  505.10   16.36
   8   4 -11  726.56   19.45
   8   4 -11  738.16   20.43
   7   5 -11  520.12   16.31
  -7  -5  11  543.24   17.22
   7   5 -11  543.72   16.63
   6   6 -11    8.42    5.09
   6   6 -11    6.95    4.83
  -6  -6  11   11.27    5.43
  -5  -7  11  325.64   13.02
  -5  -7  11  314.22   12.24
   5   7 -11  333.76   12.85
  -4  -8  11  606.19   17.86
  -4  -8  11  602.18   18.71
   4   8 -11  601.29   17.90
  -3  -9  11   63.91    7.07
  -3  -9  11   57.28    7.36
   3   9 -11   66.84    7.72
   2  10 -11   92.28    9.34
   2  10 -11   89.68    9.12
  -2 -10  11   82.19    7.79
  -2 -10  11   66.76    8.04
   1  11 -11  527.87   18.75
   1  11 -11  532.86   18.93
  -1 -11  11  534.62   17.73
  -1 -11  11  553.09   18.46
   0  12 -11  293.57   15.94
   0 -12  11  275.70   13.18
   0  12 -11  277.58   15.90
  -1  13 -11    3.99    9.38
   1 -13  11    0.40    7.34
  14  -1 -12   10.30    7.65
 -14   1  12   21.99   12.05
  14  -1 -12    4.64    6.63
  13   0 -12  192.35   12.02
 -13   0  12  192.92   15.34
  13   0 -12  189.46   12.23
  12   1 -12  820.76   22.57
  12   1 -12  736.92   21.62
  12   1 -12  729.97   22.94
  11   2 -12  150.09   10.03
  11   2 -12  168.57   11.47
  11   2 -12  146.68   10.41
  10   3 -12   73.71    7.95
  10   3 -12   74.64    7.70
  10   3 -12   83.26    8.71
   9   4 -12  816.67   21.85
   9   4 -12  767.24   21.93
   8   5 -12  556.24   17.16
  -8  -5  12  544.54   18.05
   8   5 -12  554.27   17.51
   7   6 -12  213.02   11.24
  -7  -6  12  220.51   11.77
   7   6 -12  219.92   11.41
   6   7 -12  102.09    8.80
  -6  -7  12  109.04    8.79
  -6  -7  12  118.90    9.76
  -5  -8  12  343.85   14.71
  -5  -8  12  351.55   14.29
   5   8 -12  346.67   14.37
  -4  -9  12  572.21   17.84
  -4  -9  12  564.20   18.77
   4   9 -12  566.36   18.57
  -3 -10  12   31.90    7.49
  -3 -10  12   25.31    7.75
  -2 -11  12   64.50    8.60
  -2 -11  12   66.74    9.71
  -1 -12  12  248.55   13.21
   1  12 -12  249.38   15.76
  13   1 -13  232.44   13.40
  12   2 -13  427.97   17.36
  11   3 -13   48.13    7.65
  11   3 -13   47.58    9.14
  11   3 -13   51.55    8.25
  10   4 -13   12.04    7.54
  10   4 -13   15.14    6.56
 -10  -4  13   25.10    8.40
  -9  -5  13  476.65   17.59
   9   5 -13  472.16   16.49
   9   5 -13  448.64   16.93
   8   6 -13  508.90   17.28
  -8  -6  13  540.15   18.66
   8   6 -13  502.40   17.78
  -7  -7  13   31.71    7.70
  -7  -7  13   22.98    7.89
   7   7 -13   25.86    7.23
   6   8 -13   40.83    8.36
  -6  -8  13   44.18    8.00
  -6  -8  13   36.16    7.68
  -5  -9  13  558.26   20.00
   5   9 -13  601.49   20.05
  -5  -9  13  578.93   19.24
  -4 -10  13  338.56   15.50
  -3 -11  13   -7.18    6.32
  12   3 -14  256.06   15.13
  11   4 -14   50.21    9.17
  10   5 -14   93.90   10.50
   9   6 -14  357.52   16.22
  -8  -7  14  332.72   15.63
  -7  -8  14   -0.08    7.53
  -6  -9  14   71.76    9.92
  -5 -10  14  752.33   22.87
  -5  -8  15   80.27   10.24
  -6  -7  15   75.97    9.83
  -7  -6  15  253.29   15.22
  -7  -6  15  265.73   14.50
   8   5 -15  271.25   14.12
  -8  -5  15  293.20   14.81
   9   4 -15   22.09    7.75
  -9  -4  15   17.47    8.32
  10   3 -15  142.73   11.63
  11   2 -15  350.33   16.72
  -2 -10  14  188.31   12.23
  -3  -9  14  487.90   17.86
   4   8 -14  227.39   12.95
  -4  -8  14  234.96   14.07
  -4  -8  14  241.75   13.36
  -5  -7  14    4.95    7.01
   5   7 -14    2.88    7.20
  -5  -7  14    3.30    6.76
  -6  -6  14  360.21   15.44
   6   6 -14  374.75   15.36
  -6  -6  14  392.39   15.38
   7   5 -14  456.48   17.03
  -7  -5  14  504.63   18.18
  -8  -4  14  139.95   11.08
   8   4 -14  145.88   10.66
   8   4 -14  131.21   10.41
   9   3 -14    1.99    6.28
   9   3 -14    5.13    7.31
  -9  -3  14    9.45    7.65
  10   2 -14  214.55   12.62
  10   2 -14  221.49   13.14
  10   2 -14  234.41   13.34
 -11  -1  14  466.08   21.26
  11   1 -14  472.21   19.01
  11   1 -14  461.95   17.67
 -12   0  14  132.32   14.41
  12   0 -14  125.63   11.43
  13  -1 -14   14.79    9.26
   0 -11  13  238.92   14.00
  -1 -10  13   15.41    7.63
  -2  -9  13  125.27    9.36
  -2  -9  13  138.29   10.34
  -3  -8  13  567.73   18.50
  -3  -8  13  570.87   17.58
  -4  -7  13  318.95   13.59
  -4  -7  13  298.89   13.95
   4   7 -13  317.54   13.34
  -5  -6  13   -4.35    5.47
  -5  -6  13    0.72    5.96
   5   6 -13    0.39    5.71
  -6  -5  13  275.60   12.50
   6   5 -13  259.16   12.40
   7   4 -13  876.87   22.80
  -7  -4  13  924.52   24.02
   7   4 -13  887.07   23.94
   8   3 -13   65.09    8.08
  -8  -3  13   73.23    9.80
   8   3 -13   80.44    8.25
  -8  -3  13   76.68    8.52
   9   2 -13   18.97    7.57
   9   2 -13   18.86    6.17
  -9  -2  13    8.92    8.52
   9   2 -13   16.01    7.02
  10   1 -13  599.87   19.42
 -10  -1  13  605.33   22.26
  10   1 -13  632.36   19.25
  10   1 -13  610.81   18.82
  11   0 -13  396.21   16.04
 -11   0  13  397.47   19.25
  11   0 -13  381.67   14.94
  11   0 -13  389.51   15.02
  12  -1 -13    6.82    6.32
  12  -1 -13    5.77    7.56
 -12   1  13    1.80   10.67
  12  -1 -13    9.03    8.59
 -13   2  13   67.07   12.28
  13  -2 -13   85.74    9.73
  -1  11 -12  296.97   15.60
   1 -11  12  318.88   14.53
   0  10 -12  129.66   11.24
   0  10 -12  137.11   11.50
   0 -10  12  114.33   10.10
   0 -10  12  112.89    9.59
  -1  -9  12   12.02    5.62
  -1  -9  12    0.69    5.89
   1   9 -12    9.25    7.23
  -2  -8  12  414.21   15.27
  -2  -8  12  412.25   14.75
  -3  -7  12  645.18   18.92
   3   7 -12  616.76   18.46
  -3  -7  12  621.59   17.97
  -4  -6  12  277.08   12.23
   4   6 -12  289.90   12.53
  -4  -6  12  307.80   12.22
  -5  -5  12   69.55    6.64
  -5  -5  12   97.32    7.72
   5   5 -12   85.30    7.87
  -6  -4  12  594.46   17.99
   6   4 -12  632.00   18.15
  -6  -4  12  607.00   18.51
   6   4 -12  600.50   17.38
   7   3 -12  874.18   21.65
   7   3 -12  871.12   22.99
  -7  -3  12  922.28   24.46
  -7  -3  12  891.73   23.19
  -8  -2  12   20.26    7.90
   8   2 -12   25.54    6.35
   8   2 -12   21.22    5.73
   8   2 -12   40.30    6.09
  -9  -1  12  253.35   13.92
   9   1 -12  256.64   12.13
   9   1 -12  264.19   11.81
   9   1 -12  285.10   12.86
  10   0 -12  689.95   19.76
  10   0 -12  685.80   19.24
  10   0 -12  686.62   20.20
 -10   0  12  696.76   23.45
  11  -1 -12  410.32   15.04
  11  -1 -12  474.33   17.16
 -11   1  12  452.50   20.04
  11  -1 -12  441.35   16.14
  12  -2 -12    0.80    6.93
  12  -2 -12    1.21    5.78
  12  -2 -12   -0.04    6.48
 -12   2  12   -1.67    9.35
 -13   3  12  166.14   15.06
  13  -3 -12  149.70   11.41
  13  -3 -12  175.52   10.87
 -14   4  12  456.95   22.22
  14  -4 -12  479.20   18.43
   3 -12  11    4.55    7.41
  -3  12 -11   -3.72    9.07
   2 -11  11  459.64   17.18
   2 -11  11  428.24   16.06
  -2  11 -11  427.43   17.80
  -2  11 -11  426.72   17.97
  -1  10 -11  727.12   22.72
   1 -10  11  731.77   20.35
  -1  10 -11  731.72   22.35
   1 -10  11  756.66   21.61
   0  -9  11  149.81    9.52
   0   9 -11  139.67    9.80
   0   9 -11  131.66    9.71
   0  -9  11  141.31    8.77
   1   8 -11    4.69    5.95
  -1  -8  11   13.44    5.62
  -1  -8  11    4.56    5.67
   1   8 -11   11.46    6.15
   2   7 -11  712.14   19.00
  -2  -7  11  680.44   19.08
   2   7 -11  697.60   19.20
  -2  -7  11  694.14   18.35
   2   7 -11  698.97   18.93
  -3  -6  11  779.63   19.42
  -3  -6  11  750.36   20.00
   3   6 -11  803.49   20.29
  -4  -5  11  204.99   10.64
  -4  -5  11  178.41    9.07
   4   5 -11  168.06    9.36
  -4  -5  11  197.51    9.10
   5   4 -11  321.39   11.94
  -5  -4  11  333.39   11.92
   5   4 -11  301.14   11.58
  -5  -4  11  346.82   12.83
   6   3 -11  739.54   20.04
  -6  -3  11  769.83   21.06
   6   3 -11  805.48   19.18
  -6  -3  11  767.41   19.92
   7   2 -11  454.86   14.90
   7   2 -11  498.32   15.33
   7   2 -11  480.52   14.65
  -7  -2  11  474.38   16.94
   8   1 -11   25.87    4.95
  -8  -1  11   31.18    7.71
   8   1 -11   20.16    5.13
   8   1 -11   30.83    5.44
   9   0 -11  130.52    8.68
  -9   0  11  112.03   10.33
   9   0 -11  119.85    8.20
   9   0 -11  128.29    8.43
  10  -1 -11  788.91   21.16
  10  -1 -11  783.95   21.75
  10  -1 -11  801.23   20.96
 -10   1  11  827.38   25.08
  11  -2 -11  377.40   13.56
 -11   2  11  373.38   18.03
  11  -2 -11  369.41   15.15
  11  -2 -11  355.59   14.38
  12  -3 -11    8.47    6.41
  12  -3 -11   10.63    5.97
 -12   3  11    6.13    8.60
  12  -3 -11    7.72    7.09
 -13   4  11  208.85   15.63
  13  -4 -11  210.20   13.97
  13  -4 -11  203.50   12.22
  14  -5 -11  399.01   17.76
 -14   5  11  396.40   20.70
   4 -12  10  145.29   10.69
  -4  12 -10  174.40   13.46
   3 -11  10   36.44    7.27
   3 -11  10   42.33    8.24
  -3  11 -10   26.45    7.71
  -3  11 -10   44.73    8.73
   2 -10  10  571.42   17.06
  -2  10 -10  548.77   19.35
  -2  10 -10  570.53   19.38
   2 -10  10  523.90   17.51
   1  -9  10  801.04   20.80
  -1   9 -10  756.26   21.83
  -1   9 -10  742.09   21.98
   1  -9  10  769.38   19.89
   0  -8  10  138.07    8.95
   0   8 -10  133.78    9.26
   0   8 -10  141.36    9.15
   0  -8  10  171.57    9.37
   1   7 -10   42.57    6.12
   1   7 -10   42.50    6.20
  -1  -7  10   40.35    5.65
   1   7 -10   32.20    5.27
  -1  -7  10   27.36    5.48
  -2  -6  10  597.19   16.26
   2   6 -10  599.82   16.69
  -2  -6  10  583.12   15.80
  -2  -6  10  633.38   16.38
   2   6 -10  597.39   16.33
   2   6 -10  581.28   16.04
  -3  -5  10  998.93   22.62
  -3  -5  10 1040.20   23.92
   3   5 -10 1031.86   24.19
   3   5 -10 1081.69   23.11
  -3  -5  10 1077.47   24.10
   4   4 -10   29.95    5.10
  -4  -4  10   33.81    4.87
   4   4 -10   29.62    4.96
  -4  -4  10   26.62    5.78
   5   3 -10   35.73    5.35
   5   3 -10   45.74    5.26
  -5  -3  10   37.14    5.33
  -5  -3  10   44.79    6.50
  -6  -2  10  568.66   17.04
   6   2 -10  547.95   14.92
   6   2 -10  540.82   15.50
   6   2 -10  553.47   15.82
   7   1 -10  121.33    7.52
   7   1 -10  108.34    7.42
  -7  -1  10  114.76    8.88
   7   1 -10  122.78    7.61
   8   0 -10   80.70    6.79
   8   0 -10   88.56    7.13
   8   0 -10   70.84    5.94
  -8   0  10   83.09    8.99
   9  -1 -10  903.47   22.62
   9  -1 -10  881.82   21.95
  -9   1  10  879.27   25.14
   9  -1 -10  885.47   21.58
  10  -2 -10 1590.95   35.24
  10  -2 -10 1597.06   33.55
 -10   2  10 1557.94   37.77
  10  -2 -10 1600.41   34.70
 -11   3  10   68.16    9.33
  11  -3 -10   76.42    7.88
  11  -3 -10   63.79    6.97
  11  -3 -10   72.51    7.36
 -12   4  10   50.62    9.64
  12  -4 -10   55.27    7.94
  12  -4 -10   49.96    7.31
  13  -5 -10  511.49   18.76
 -13   5  10  481.15   20.96
  13  -5 -10  460.70   17.08
  14  -6 -10  305.65   15.09
 -14   6  10  286.66   19.86
   5 -12   9  349.80   15.32
  -5  12  -9  383.43   18.38
   5 -12   9  341.36   14.77
  -4  11  -9   74.47    9.35
   4 -11   9   75.76    8.85
   4 -11   9   89.86    8.41
  -4  11  -9  112.34   10.20
  -3  10  -9   73.72    8.74
   3 -10   9   59.63    7.13
  -3  10  -9   76.26    8.81
   3 -10   9   72.83    7.76
  -2   9  -9  647.47   19.53
  -2   9  -9  683.57   20.02
   2  -9   9  599.45   17.95
   2  -9   9  644.70   17.38
   1  -8   9  843.19   19.72
   1  -8   9  847.91   20.71
  -1   8  -9  795.98   21.28
  -1   8  -9  813.91   21.90
   0  -7   9    1.43    3.58
   0  -7   9    6.66    4.02
   0   7  -9    4.14    4.95
   0   7  -9   -0.91    3.73
   0  -7   9    2.35    4.69
   0   7  -9   -0.06    4.50
   1   6  -9  578.63   16.46
  -1  -6   9  630.06   15.76
   1   6  -9  623.22   16.01
  -1  -6   9  636.47   16.27
  -1  -6   9  630.02   16.37
   1   6  -9  612.77   16.28
   2   5  -9 1086.93   23.77
   2   5  -9 1106.47   24.17
  -2  -5   9 1104.10   24.29
   2   5  -9 1118.74   24.59
  -2  -5   9 1142.99   24.50
  -2  -5   9 1068.51   23.01
  -3  -4   9  428.88   12.51
  -3  -4   9  413.59   12.91
   3   4  -9  405.80   12.26
   3   4  -9  426.79   11.63
   3   4  -9  422.44   11.30
   4   3  -9   31.51    4.28
  -4  -3   9   31.26    4.37
  -4  -3   9   37.77    5.47
   4   3  -9   27.79    4.38
   5   2  -9  371.86   11.66
  -5  -2   9  376.28   13.33
   5   2  -9  381.80   11.75
   5   2  -9  370.04   11.33
   6   1  -9 1132.98   23.93
   6   1  -9 1162.96   25.21
  -6  -1   9 1170.93   27.67
   6   1  -9 1161.50   25.65
  -7   0   9   63.40    7.65
   7   0  -9   71.67    5.86
   7   0  -9   79.95    5.90
   7   0  -9   66.82    5.71
  -8   1   9  218.90   11.94
   8  -1  -9  254.32   10.33
   8  -1  -9  209.38    9.16
   8  -1  -9  228.34    9.87
   9  -2  -9  898.37   21.25
   9  -2  -9  877.31   21.54
  -9   2   9  917.07   25.05
   9  -2  -9  916.61   22.35
  10  -3  -9  792.68   20.19
  10  -3  -9  810.06   20.35
 -10   3   9  818.34   23.80
  10  -3  -9  790.60   21.10
  11  -4  -9  128.44    9.15
  11  -4  -9  141.81    8.66
  11  -4  -9  148.32    9.59
 -11   4   9  127.76   10.73
 -12   5   9  116.74   10.99
  12  -5  -9  128.54    9.39
  12  -5  -9  116.94    9.88
  13  -6  -9  657.70   20.43
  13  -6  -9  658.97   21.63
 -13   6   9  674.05   25.09
 -14   7   9  246.77   17.82
  14  -7  -9  281.11   15.46
  -6  12  -8  393.91   18.61
   6 -12   8  430.04   17.17
   6 -12   8  443.78   16.19
   5 -11   8  441.82   15.34
   5 -11   8  439.74   16.08
  -5  11  -8  454.12   17.68
  -5  11  -8  447.76   17.67
  -4  10  -8   49.82    7.43
  -4  10  -8   27.52    6.64
   4 -10   8   29.77    5.92
   4 -10   8   43.55    6.27
   3  -9   8  368.48   12.98
   3  -9   8  388.13   12.70
  -3   9  -8  359.88   14.59
  -3   9  -8  360.33   14.14
   2  -8   8 1222.33   26.96
   2  -8   8 1215.65   25.66
   2  -8   8 1188.29   26.72
  -2   8  -8 1195.29   27.99
  -2   8  -8 1179.33   28.27
   1  -7   8  493.43   13.83
   1  -7   8  495.40   14.14
  -1   7  -8  461.10   14.47
   1  -7   8  514.02   13.38
  -1   7  -8  474.72   14.36
   0   6  -8    7.98    3.93
   0  -6   8    5.13    3.70
   0  -6   8    6.42    3.60
   0  -6   8    7.34    3.77
   0   6  -8    4.59    3.62
   0   6  -8    5.64    3.71
  -1  -5   8 1056.64   22.49
  -1  -5   8 1016.97   22.27
   1   5  -8 1026.58   22.25
  -1  -5   8  986.41   21.23
   1   5  -8 1015.40   22.46
   1   5  -8 1003.92   22.22
  -2  -4   8 1950.24   38.59
  -2  -4   8 1913.13   37.81
   2   4  -8 1946.38   37.26
   2   4  -8 1931.48   38.55
   2   4  -8 1977.25   37.70
  -2  -4   8 1993.91   36.26
   3   3  -8  467.46   11.70
  -3  -3   8  469.28   12.52
   3   3  -8  484.10   11.43
   3   3  -8  468.20   12.72
  -3  -3   8  468.02   13.19
   3   3  -8  475.05   12.27
   4   2  -8   50.71    4.42
   4   2  -8   53.48    3.31
   4   2  -8   46.19    4.18
   4   2  -8   56.30    4.42
  -4  -2   8   53.30    5.64
  -5  -1   8  885.45   21.38
   5   1  -8  882.61   18.77
   5   1  -8  869.92   19.58
   5   1  -8  847.17   19.85
  -6   0   8 1381.92   31.67
   6   0  -8 1476.45   28.37
   6   0  -8 1419.01   29.89
   6   0  -8 1467.83   29.61
   7  -1  -8  234.66    9.21
  -7   1   8  266.66   11.63
   7  -1  -8  235.62    8.72
   7  -1  -8  253.73    9.10
   8  -2  -8   23.08    4.89
   8  -2  -8   21.20    4.76
  -8   2   8   17.65    5.83
   8  -2  -8   23.23    3.95
   9  -3  -8  400.04   13.46
  -9   3   8  388.05   15.72
   9  -3  -8  374.10   12.03
   9  -3  -8  405.72   12.94
  10  -4  -8  324.03   12.47
  10  -4  -8  320.91   11.87
  10  -4  -8  302.29   10.90
 -10   4   8  290.39   14.47
  11  -5  -8    8.74    6.02
 -11   5   8    9.52    7.29
  11  -5  -8    6.24    6.10
  12  -6  -8  337.55   15.24
  12  -6  -8  320.37   14.25
 -12   6   8  319.10   16.34
  13  -7  -8  498.43   18.83
  13  -7  -8  513.39   17.77
 -13   7   8  463.79   21.43
 -14   8   8  156.20   14.73
  14  -8  -8  156.01   12.16
   7 -12   7   40.61    7.89
  -7  12  -7   34.19    9.57
   7 -12   7   66.79    8.22
   6 -11   7  678.08   18.93
  -6  11  -7  642.75   22.37
  -6  11  -7  721.34   22.74
   6 -11   7  681.45   20.14
   5 -10   7  590.43   17.56
  -5  10  -7  538.44   18.39
   5 -10   7  559.23   17.25
   5 -10   7  574.49   16.60
  -5  10  -7  574.43   18.93
  -4   9  -7   26.75    6.36
   4  -9   7   27.76    5.31
   4  -9   7   18.05    5.40
   4  -9   7   15.46    5.24
  -4   9  -7   15.31    5.84
  -3   8  -7  567.47   17.02
  -3   8  -7  620.17   17.62
   3  -8   7  553.07   15.67
   3  -8   7  587.78   16.00
   3  -8   7  584.51   15.32
  -2   7  -7  923.20   22.52
   2  -7   7  934.99   21.52
   2  -7   7  975.18   20.68
   2  -7   7  909.48   21.37
  -2   7  -7  955.70   22.44
   1  -6   7  399.88   11.51
  -1   6  -7  366.24   11.80
  -1   6  -7  401.47   10.51
  -1   6  -7  390.06   11.76
   1  -6   7  384.07   11.45
   1  -6   7  383.65   11.03
   0  -5   7   40.32    4.06
   0  -5   7   44.21    4.26
   0   5  -7   46.29    4.64
   0  -5   7   40.59    4.17
   0   5  -7   44.43    3.96
   0   5  -7   46.80    4.48
  -1  -4   7 1083.26   22.37
  -1  -4   7 1098.22   22.77
   1   4  -7 1051.80   22.34
   1   4  -7 1019.98   22.00
  -1  -4   7 1102.65   21.42
   1   4  -7 1069.68   22.46
   2   3  -7 2455.47   44.76
   2   3  -7 2466.95   43.52
  -2  -3   7 2460.56   46.80
   2   3  -7 2483.29   45.25
  -2  -3   7 2368.78   45.33
   2   3  -7 2425.72   46.35
   3   2  -7   47.46    2.98
   3   2  -7   48.32    3.88
   3   2  -7   43.71    3.80
  -3  -2   7   48.02    4.36
  -4  -1   7  118.16    7.17
   4   1  -7  113.40    5.67
   4   1  -7  105.52    3.79
   4   1  -7  114.84    5.42
   4   1  -7  113.33    5.51
  -5   0   7  953.79   22.31
   5   0  -7  943.54   20.30
   5   0  -7  935.34   20.59
   5   0  -7  956.82   19.55
   6  -1  -7 1425.27   28.01
   6  -1  -7 1471.13   29.42
  -6   1   7 1453.80   31.94
   6  -1  -7 1451.80   29.60
  -7   2   7   32.10    5.62
   7  -2  -7   30.89    3.75
   7  -2  -7   42.33    4.34
   7  -2  -7   42.16    4.51
   8  -3  -7  400.08   11.49
   8  -3  -7  371.49   12.10
  -8   3   7  397.74   14.64
   8  -3  -7  362.68   11.49
   9  -4  -7 1368.29   28.87
   9  -4  -7 1386.02   29.10
  -9   4   7 1420.51   32.83
   9  -4  -7 1372.95   30.41
  10  -5  -7  242.50   11.00
 -10   5   7  224.27   12.43
  10  -5  -7  251.52   11.01
  11  -6  -7    0.52    5.46
  11  -6  -7    3.04    5.75
  12  -7  -7  295.37   13.06
  12  -7  -7  269.82   13.27
  13  -8  -7  254.40   13.97
  13  -8  -7  281.82   15.24
  14  -9  -7   63.69    9.55
  -8  12  -6   51.94   10.70
   8 -12   6   60.32    7.99
  -7  11  -6  232.13   14.10
   7 -11   6  247.98   12.46
  -7  11  -6  265.11   14.44
   7 -11   6  224.69   11.51
   7 -11   6  246.08   12.97
  -6  10  -6  531.12   18.69
  -6  10  -6  583.69   18.95
   6 -10   6  557.30   16.95
   6 -10   6  549.90   17.01
   6 -10   6  577.63   16.54
   5  -9   6  308.10   11.50
   5  -9   6  317.70   11.03
  -5   9  -6  295.58   12.43
  -5   9  -6  312.29   12.77
   5  -9   6  305.10   11.74
  -4   8  -6   64.66    6.96
   4  -8   6   77.02    5.63
  -4   8  -6   72.49    6.95
   4  -8   6   72.30    5.94
   4  -8   6   69.57    5.77
  -3   7  -6  285.82   10.77
   3  -7   6  327.38   10.16
  -3   7  -6  308.66   11.21
   3  -7   6  304.33   10.27
   3  -7   6  292.49   10.37
   2  -6   6  724.36   16.34
  -2   6  -6  740.49   15.69
   2  -6   6  766.09   17.31
  -2   6  -6  741.01   18.08
   2  -6   6  733.80   17.35
  -2   6  -6  718.80   17.82
  -1   5  -6  284.43    7.99
  -1   5  -6  277.82    9.16
   1  -5   6  272.83    8.87
   1  -5   6  275.22    8.45
  -1   5  -6  272.97    8.91
   1  -5   6  288.92    8.79
   0  -4   6  940.48   20.00
   0   4  -6  927.00   19.78
   0   4  -6  967.00   20.15
   0  -4   6  942.83   18.75
   0  -4   6  925.96   19.57
   0   4  -6  941.06   19.55
  -1  -3   6 2171.18   37.68
   1   3  -6 2147.20   39.72
  -1  -3   6 2112.10   40.63
   1   3  -6 2118.69   39.27
   1   3  -6 2134.16   40.26
  -1  -3   6 2094.38   39.41
   2   2  -6 2427.32   45.51
   2   2  -6 2433.55   43.61
  -2  -2   6 2455.35   46.18
   2   2  -6 2411.53   42.32
  -2  -2   6 2407.19   44.35
   3   1  -6    9.03    2.60
   3   1  -6    4.65    1.58
   3   1  -6    6.75    2.27
   3   1  -6    6.14    2.34
  -3  -1   6    3.48    2.95
  -4   0   6 1070.71   23.64
   4   0  -6 1077.43   19.01
   4   0  -6 1061.61   20.52
   4   0  -6 1033.59   21.89
   4   0  -6 1049.46   21.44
   5  -1  -6 1871.89   34.02
  -5   1   6 1906.12   38.24
   5  -1  -6 1846.14   35.55
   5  -1  -6 1845.01   36.12
   6  -2  -6 1163.58   24.54
   6  -2  -6 1212.01   24.84
  -6   2   6 1203.35   26.85
   6  -2  -6 1204.48   23.70
   7  -3  -6   22.60    3.35
   7  -3  -6   23.08    4.13
   7  -3  -6   29.11    4.33
  -7   3   6   21.95    5.00
   8  -4  -6  351.16   11.17
   8  -4  -6  367.89   10.43
   8  -4  -6  362.27   11.64
   9  -5  -6 1553.49   31.28
   9  -5  -6 1510.04   33.68
   9  -5  -6 1567.02   33.18
   9  -5  -6 1517.99   31.43
  10  -6  -6  624.72   17.50
  10  -6  -6  628.50   18.67
  10  -6  -6  590.81   17.99
  11  -7  -6   11.41    6.02
  11  -7  -6    6.77    5.51
  11  -7  -6   20.28    6.84
  12  -8  -6  157.82   10.22
  12  -8  -6  172.80   11.67
  12  -8  -6  174.65   11.73
  13  -9  -6  417.57   17.58
  13  -9  -6  412.26   16.52
   9 -12   5  200.69   13.90
  -9  12  -5  205.19   14.80
   9 -12   5  215.81   12.43
   8 -11   5    4.60    5.85
  -8  11  -5   -1.43    7.66
   8 -11   5    6.65    6.61
   8 -11   5    6.46    6.61
  -8  11  -5    7.48    8.05
   7 -10   5  312.66   12.26
   7 -10   5  318.01   12.99
  -7  10  -5  331.72   14.95
  -7  10  -5  333.96   15.36
   7 -10   5  314.43   13.34
  -6   9  -5  658.90   19.58
   6  -9   5  682.23   17.52
  -6   9  -5  662.31   19.86
   6  -9   5  679.65   18.56
   6  -9   5  696.19   18.52
  -5   8  -5   66.96    7.14
  -5   8  -5   71.93    7.05
   5  -8   5   64.92    6.00
   5  -8   5   70.12    5.66
   5  -8   5   80.72    5.62
   4  -7   5    5.53    3.84
   4  -7   5    1.86    3.39
  -4   7  -5    2.12    3.74
  -4   7  -5    2.01    3.69
   4  -7   5    5.50    3.18
  -3   6  -5  703.69   17.31
   3  -6   5  707.25   16.48
   3  -6   5  714.47   16.95
  -3   6  -5  741.27   17.72
   3  -6   5  698.77   15.82
   2  -5   5  934.11   19.94
  -2   5  -5  961.76   20.68
  -2   5  -5  937.68   20.82
   2  -5   5  956.71   19.11
   2  -5   5  938.59   20.36
  -2   5  -5  970.98   18.85
   1  -4   5    3.58    2.53
   1  -4   5    3.48    2.04
  -1   4  -5    5.98    2.28
   1  -4   5    0.38    1.89
  -1   4  -5    4.96    2.65
  -1   4  -5    4.03    2.10
   0   3  -5  850.56   17.31
   0   3  -5  853.84   17.43
   0  -3   5  850.02   17.87
   0   3  -5  859.02   17.66
   0  -3   5  844.17   17.25
   0  -3   5  837.02   16.49
   1   2  -5 3302.40   57.99
  -1  -2   5 3260.40   60.24
  -1  -2   5 3225.36   58.12
   1   2  -5 3314.37   59.62
   2   1  -5 2795.44   49.18
   2   1  -5 2842.41   51.47
  -2  -1   5 2830.28   52.27
   2   1  -5 2727.77   49.91
   3   0  -5   63.52    2.25
  -3   0   5   68.60    4.68
   3   0  -5   59.56    3.66
   3   0  -5   63.34    3.62
  -4   1   5 1551.27   31.62
   4  -1  -5 1532.75   30.00
   4  -1  -5 1555.88   28.16
   4  -1  -5 1565.18   29.50
   5  -2  -5 1805.62   34.79
   5  -2  -5 1818.19   32.94
  -5   2   5 1836.24   36.79
   5  -2  -5 1794.83   34.54
   6  -3  -5  259.89    8.48
   6  -3  -5  277.90    8.12
   6  -3  -5  269.61    8.73
  -6   3   5  271.12    6.42
   7  -4  -5    4.43    3.55
   7  -4  -5    0.15    3.60
   7  -4  -5    0.67    3.36
   7  -4  -5    5.34    2.32
   8  -5  -5 1194.29   26.33
   8  -5  -5 1172.79   26.76
   8  -5  -5 1209.60   24.49
   8  -5  -5 1167.90   24.95
   9  -6  -5 1940.93   38.44
   9  -6  -5 2005.12   40.60
   9  -6  -5 1908.33   40.94
  10  -7  -5  276.24   11.94
  10  -7  -5  269.86   11.27
  10  -7  -5  270.26   11.79
  11  -8  -5   91.43    7.81
  11  -8  -5  122.03    9.43
  11  -8  -5  122.02    9.70
  12  -9  -5  451.19   17.50
  12  -9  -5  377.82   15.94
  12  -9  -5  427.32   16.56
  13 -10  -5  286.81   15.95
  13 -10  -5  294.45   14.53
  10 -12   4  328.32   14.82
  10 -12   4  351.49   16.51
   9 -11   4  250.44   13.70
   9 -11   4  247.78   12.90
   9 -11   4  260.25   12.50
  -9  11  -4  260.64   14.66
  -9  11  -4  271.83   15.74
   8 -10   4   34.08    5.75
   8 -10   4   30.37    5.85
  -8  10  -4   29.87    7.82
  -8  10  -4   31.27    7.46
   8 -10   4   34.38    6.84
  -7   9  -4  492.70   16.84
   7  -9   4  510.44   15.51
   7  -9   4  503.76   15.89
   7  -9   4  494.02   14.69
  -7   9  -4  506.26   17.13
   6  -8   4  834.32   19.22
   6  -8   4  814.57   20.58
  -6   8  -4  831.93   21.91
  -6   8  -4  833.84   21.66
   6  -8   4  849.43   20.31
  -5   7  -4  193.12    9.64
  -5   7  -4  181.77    8.79
   5  -7   4  181.13    7.73
   5  -7   4  193.43    7.67
   5  -7   4  164.61    8.42
   4  -6   4  456.54   11.75
  -4   6  -4  471.72   13.08
  -4   6  -4  455.97   13.13
   4  -6   4  447.82   12.16
   4  -6   4  459.88   12.66
   3  -5   4 1349.81   27.38
   3  -5   4 1357.15   25.42
   3  -5   4 1345.20   26.63
  -3   5  -4 1326.22   24.77
  -3   5  -4 1352.02   27.35
  -3   5  -4 1330.49   27.58
   2  -4   4 1246.03   24.38
  -2   4  -4 1270.47   23.59
  -2   4  -4 1293.26   25.35
   2  -4   4 1240.31   23.22
  -2   4  -4 1230.62   24.94
   2  -4   4 1241.89   25.08
   1  -3   4   85.86    3.87
  -1   3  -4   85.91    4.04
   1  -3   4   93.57    4.57
  -1   3  -4   94.30    3.74
  -1   3  -4   84.53    4.20
   0   2  -4   99.92    3.88
   0   2  -4  103.38    3.97
   0  -2   4  103.80    3.79
   1   1  -4 2357.85   41.25
  -1  -1   4 2304.52   41.39
   1   1  -4 2321.78   42.65
  -2   0   4 2639.13   45.74
   2   0  -4 2613.18   47.83
   2   0  -4 2609.57   46.46
  -3   1   4 1255.77   22.22
  -3   1   4 1270.84   25.55
   3  -1  -4 1240.38   23.60
   3  -1  -4 1224.89   24.13
   4  -2  -4  688.38   14.10
  -4   2   4  692.24   12.80
   4  -2  -4  685.67   14.64
  -4   2   4  697.32   16.19
   4  -2  -4  686.05   14.55
   5  -3  -4 2493.16   46.55
   5  -3  -4 2572.05   44.45
   5  -3  -4 2512.03   46.61
  -5   3   4 2570.82   44.74
   5  -3  -4 2459.28   48.07
  -6   4   4  139.14    5.35
   6  -4  -4  126.73    6.62
   6  -4  -4  132.85    6.22
   6  -4  -4  141.58    5.35
   6  -4  -4  133.56    6.09
   7  -5  -4  169.41    7.60
   7  -5  -4  160.52    7.83
  -7   5   4  186.63    7.01
   7  -5  -4  180.58    6.39
   7  -5  -4  180.80    7.80
   8  -6  -4 2252.20   44.62
   8  -6  -4 2247.73   42.51
   8  -6  -4 2241.83   45.42
   9  -7  -4 1547.18   34.04
   9  -7  -4 1597.65   34.74
   9  -7  -4 1610.96   32.82
  10  -8  -4   35.15    6.54
  10  -8  -4   42.10    6.31
  10  -8  -4   46.40    6.80
  11  -9  -4   75.64    7.83
  11  -9  -4   77.59    8.09
  11  -9  -4   88.73    8.51
  12 -10  -4  622.40   19.95
  12 -10  -4  601.13   20.85
  12 -10  -4  567.92   19.75
  13 -11  -4  122.35   11.17
  13 -11  -4  158.53   12.14
  10 -11   3  392.68   14.63
  10 -11   3  411.45   16.45
 -10  11  -3  384.85   18.23
 -10  11  -3  370.15   18.11
  10 -11   3  416.47   15.75
   9 -10   3   45.11    7.37
   9 -10   3   58.71    7.99
   9 -10   3   51.07    6.83
  -9  10  -3   53.48    8.61
  -9  10  -3   40.22    7.73
  -8   9  -3  360.80   14.58
   8  -9   3  356.33   13.48
   8  -9   3  370.72   12.89
   8  -9   3  350.15   12.12
  -8   9  -3  356.57   14.64
   7  -8   3  729.92   17.69
  -7   8  -3  714.32   19.68
   7  -8   3  724.89   18.45
  -7   8  -3  721.90   19.54
   7  -8   3  723.22   18.85
  -6   7  -3 1605.06   34.76
   6  -7   3 1658.33   33.60
   6  -7   3 1669.88   34.46
  -6   7  -3 1657.01   34.59
   6  -7   3 1632.83   31.98
  -5   6  -3    6.61    3.47
   5  -6   3   10.64    3.13
   5  -6   3   10.30    3.02
  -5   6  -3    9.90    3.75
   5  -6   3    6.83    3.68
  -4   5  -3 1229.75   25.72
   4  -5   3 1189.82   23.46
   4  -5   3 1223.52   25.44
   4  -5   3 1228.10   24.73
  -4   5  -3 1257.83   25.50
  -3   4  -3 1986.65   37.05
   3  -4   3 1965.05   36.40
  -3   4  -3 1979.91   37.47
   3  -4   3 1937.00   34.65
  -3   4  -3 1932.53   35.10
   3  -4   3 1957.87   37.59
   2  -3   3  890.15   17.80
   2  -3   3  901.72   18.60
  -2   3  -3  909.53   18.35
  -2   3  -3  930.10   17.16
  -1   2  -3  468.86   10.20
  -1   2  -3  464.51    9.66
   1  -2   3  470.55    9.74
   0   1  -3   52.39    2.72
   0  -1   3   52.41    2.49
  -1   0   3 9638.59  168.56
   1   0  -3 9500.21  174.62
   1   0  -3 9647.09  169.96
   2  -1  -3   65.93    3.00
  -2   1   3   68.03    2.23
   2  -1  -3   65.91    2.99
  -3   2   3  406.15    8.12
   3  -2  -3  392.26    9.09
   3  -2  -3  401.80    9.06
   4  -3  -3  672.35   14.18
   4  -3  -3  699.57   15.41
  -4   3   3  703.71   13.74
   4  -3  -3  687.17   14.08
   4  -3  -3  704.33   14.80
   5  -4  -3 1199.74   23.22
   5  -4  -3 1204.90   24.33
   5  -4  -3 1207.11   23.40
   5  -4  -3 1213.28   25.09
  -5   4   3 1224.53   23.29
  -6   5   3    6.19    2.77
   6  -5  -3    3.74    3.42
   6  -5  -3    5.52    2.90
   6  -5  -3   12.36    2.26
  -6   5   3    3.99    3.28
   6  -5  -3    5.88    2.57
   7  -6  -3   66.72    5.36
  -7   6   3   79.45    5.48
   7  -6  -3   75.14    5.13
   7  -6  -3   68.97    5.49
   7  -6  -3   71.27    4.19
  -7   6   3   65.01    5.05
   8  -7  -3 1857.80   38.13
  -8   7   3 1886.03   37.52
  -8   7   3 1856.07   37.06
   8  -7  -3 1799.50   36.13
   8  -7  -3 1901.78   39.00
   9  -8  -3  344.95   12.12
   9  -8  -3  338.44   12.60
   9  -8  -3  348.57   13.15
  10  -9  -3   41.41    6.71
  10  -9  -3   22.58    5.92
  10  -9  -3   32.40    6.25
  11 -10  -3  327.88   14.14
  11 -10  -3  310.80   14.42
  11 -10  -3  305.74   14.53
  12 -11  -3  652.89   21.78
  12 -11  -3  621.65   20.18
 -11  11  -2  506.81   20.73
 -11  11  -2  473.64   19.96
  11 -11   2  530.89   19.25
  11 -11   2  513.92   17.55
  10 -10   2  670.11   19.82
 -10  10  -2  641.85   21.28
 -10  10  -2  589.57   20.94
  10 -10   2  659.83   18.57
  10 -10   2  675.44   20.45
   9  -9   2    7.56    5.40
  -9   9  -2    5.20    6.06
  -9   9  -2    7.35    6.30
   9  -9   2    3.45    4.78
   9  -9   2   12.77    4.99
  -8   8  -2  293.58   11.84
  -8   8  -2  295.65   12.10
   8  -8   2  303.80   11.05
   8  -8   2  272.23   11.24
   8  -8   2  301.34   11.23
  -7   7  -2 1266.79   28.18
   7  -7   2 1262.91   27.30
   7  -7   2 1280.80   28.01
  -7   7  -2 1212.35   27.69
   7  -7   2 1275.17   26.08
   6  -6   2  901.87   20.75
   6  -6   2  887.55   20.14
   6  -6   2  883.58   19.25
  -6   6  -2  923.53   20.90
  -6   6  -2  893.76   21.04
   5  -5   2   48.19    3.67
  -5   5  -2   47.89    4.12
  -5   5  -2   45.78    4.22
   5  -5   2   47.77    3.75
   5  -5   2   46.69    4.09
   4  -4   2 1082.28   22.18
   4  -4   2 1133.36   23.14
   4  -4   2 1121.21   21.24
  -4   4  -2 1145.03   22.93
  -4   4  -2 1092.45   22.55
  -3   3  -2 2005.96   36.80
   3  -3   2 1918.45   36.22
   3  -3   2 1997.15   37.64
   3  -3   2 1962.30   36.93
  -3   3  -2 2044.59   35.70
  -2   2  -2  607.89   12.42
   2  -2   2  589.21   11.93
  -2   2  -2  593.85   11.35
  -1   1  -2   18.11    1.36
   1  -1   2   17.08    1.34
   1  -1   2   15.18    1.51
   0   0   2 1225.80   22.24
   0   0   2 1269.44   21.99
   0   0  -2 1212.16   22.74
  -1   1   2 2715.79   48.91
   1  -1  -2 2743.43   47.81
   1  -1  -2 2771.00   49.14
   2  -2  -2   31.40    2.11
   2  -2  -2   28.46    1.93
  -2   2   2   31.71    1.96
   3  -3  -2  858.16   16.81
   3  -3  -2  846.69   16.43
  -3   3   2  835.13   16.39
   4  -4  -2 1653.46   31.04
   4  -4  -2 1603.40   30.24
   4  -4  -2 1649.25   29.59
  -4   4   2 1649.74   30.53
   4  -4  -2 1614.80   31.78
   5  -5  -2  676.43   15.57
  -5   5   2  665.90   14.84
   5  -5  -2  649.15   14.56
   5  -5  -2  666.31   15.28
  -5   5   2  679.03   15.20
   5  -5  -2  675.59   13.65
   6  -6  -2    5.18    1.97
   6  -6  -2    4.19    3.07
   6  -6  -2    7.60    3.18
  -6   6   2    3.69    3.69
   6  -6  -2    3.18    3.23
  -6   6   2    2.05    3.36
   7  -7  -2  811.82   19.34
  -7   7   2  791.15   18.84
  -7   7   2  805.63   19.24
   7  -7  -2  799.13   18.37
   7  -7  -2  784.36   19.30
   8  -8  -2  899.58   21.94
  -8   8   2  899.89   21.44
  -8   8   2  915.95   22.07
   8  -8  -2  933.92   21.32
   8  -8  -2  874.80   21.98
   9  -9  -2  223.97   10.80
   9  -9  -2  252.69   10.72
  -9   9   2  258.52   12.46
  -9   9   2  252.55   11.75
   9  -9  -2  257.07   11.17
  10 -10  -2   39.25    6.95
  10 -10  -2   44.33    7.08
  10 -10  -2   48.35    6.77
  11 -11  -2  473.34   17.82
  11 -11  -2  452.43   16.81
  11 -11  -2  480.69   16.34
  12 -12  -2  397.32   17.70
  12 -12  -2  455.42   17.40
 -12  11  -1  174.75   13.81
  12 -11   1  193.98   11.94
  12 -11   1  196.81   12.96
  11 -10   1  407.11   15.59
 -11  10  -1  417.56   17.43
  11 -10   1  411.34   16.71
  11 -10   1  398.81   14.55
 -11  10  -1  408.37   17.44
 -10   9  -1  802.61   21.77
  10  -9   1  770.53   20.02
  10  -9   1  766.79   21.00
  10  -9   1  735.09   21.51
 -10   9  -1  753.59   21.68
   9  -8   1   30.71    5.37
   9  -8   1   25.48    5.52
  -9   8  -1   42.74    6.82
   9  -8   1   32.13    6.31
  -9   8  -1   35.08    6.62
  -8   7  -1  140.28    9.09
   8  -7   1  135.43    8.08
   8  -7   1  148.89    7.77
  -8   7  -1  152.40    8.51
   8  -7   1  149.25    7.48
   7  -6   1 2231.50   42.97
  -7   6  -1 2196.43   43.45
   7  -6   1 2212.65   44.26
   7  -6   1 2216.12   40.95
  -7   6  -1 2179.77   43.03
  -6   5  -1  122.38    6.53
   6  -5   1  109.45    5.87
   6  -5   1  106.46    6.68
  -6   5  -1  121.85    6.82
   6  -5   1  112.61    5.89
  -5   4  -1  623.07   14.30
   5  -4   1  587.61   14.67
   5  -4   1  615.35   13.43
   5  -4   1  620.30   14.07
  -5   4  -1  657.97   14.70
   4  -3   1 1239.06   24.94
  -4   3  -1 1243.70   24.24
   4  -3   1 1265.74   23.00
   4  -3   1 1236.38   24.30
   4  -3   1 1263.45   24.11
  -3   2  -1 4723.56   82.69
   3  -2   1 4699.98   82.28
  -3   2  -1 4759.06   85.41
   2  -1   1  836.58   16.22
  -2   1  -1  878.20   15.90
   2  -1   1  858.55   15.89
   1   0   1  937.24   16.69
  -1   0  -1  935.09   17.23
   1   0   1  924.51   17.13
   0   1   1 5815.55  107.38
   0  -1  -1 6155.56  108.21
   0  -1  -1 6176.86  109.08
  -1   2   1 1575.03   28.23
   1  -2  -1 1565.83   27.93
   1  -2  -1 1573.14   28.60
   2  -3  -1   59.59    2.52
  -2   3   1   58.28    3.43
   2  -3  -1   54.42    2.86
   3  -4  -1  610.79   12.47
  -3   4   1  602.94   13.04
   3  -4  -1  604.68   12.05
   3  -4  -1  601.43   13.01
   4  -5  -1 3940.18   69.70
   4  -5  -1 3941.27   66.86
   4  -5  -1 3893.66   71.70
  -4   5   1 3906.61   70.11
  -4   5   1 3935.56   70.86
   4  -5  -1 3886.82   70.07
   5  -6  -1  335.22    7.51
  -5   6   1  317.77    9.64
   5  -6  -1  321.22    9.85
   5  -6  -1  336.05    9.71
   5  -6  -1  319.52    9.30
  -5   6   1  330.14   10.24
   6  -7  -1   -1.83    2.72
  -6   7   1    1.74    3.95
  -6   7   1    0.26    4.15
   6  -7  -1    1.03    2.99
   6  -7  -1   -0.17    3.26
  -7   8   1  334.86   12.12
   7  -8  -1  292.28   10.83
  -7   8   1  308.86   11.56
   7  -8  -1  326.54   10.73
   7  -8  -1  318.76   11.05
  -8   9   1  581.80   17.11
   8  -9  -1  583.84   16.01
  -8   9   1  615.94   17.24
   8  -9  -1  590.59   17.00
   9 -10  -1  157.81    9.75
   9 -10  -1  171.85    9.11
  -9  10   1  165.25   11.39
   9 -10  -1  151.34    9.13
  -9  10   1  166.77   10.65
  10 -11  -1   22.56    5.96
  10 -11  -1   23.91    5.86
 -10  11   1   15.66    8.13
  10 -11  -1    9.44    6.61
  11 -12  -1  536.95   18.82
  11 -12  -1  545.01   17.85
  12 -10   0  414.27   17.43
  12 -10   0  405.19   15.81
  12 -10   0  403.33   16.60
 -11   9   0  352.21   15.27
  11  -9   0  346.86   13.84
  11  -9   0  337.59   13.63
  11  -9   0  327.65   14.70
 -11   9   0  337.88   14.92
 -10   8   0   44.47    7.16
 -10   8   0   45.86    7.26
  10  -8   0   48.93    6.76
  10  -8   0   49.61    6.61
  10  -8   0   50.42    6.23
  -9   7   0   80.63    6.93
  -9   7   0   79.96    7.06
   9  -7   0   84.85    6.10
   9  -7   0   93.51    7.05
   9  -7   0   83.14    6.39
  -8   6   0  948.73   21.80
  -8   6   0  909.33   21.34
   8  -6   0  914.64   22.10
   8  -6   0  929.26   21.50
   8  -6   0  936.38   20.66
   7  -5   0 1446.75   28.03
  -7   5   0 1425.52   29.36
   7  -5   0 1437.59   30.30
   7  -5   0 1453.73   29.49
  -7   5   0 1435.31   29.04
   6  -4   0   54.52    2.05
  -6   4   0   51.38    4.26
   6  -4   0   53.06    3.76
   6  -4   0   48.05    3.74
  -6   4   0   48.02    3.99
   6  -4   0   56.78    4.53
   5  -3   0 1243.66   24.49
   5  -3   0 1270.74   24.77
   5  -3   0 1270.12   23.59
   5  -3   0 1279.31   22.93
  -5   3   0 1246.68   24.43
   5  -3   0 1241.54   25.57
   4  -2   0 1217.82   23.97
   4  -2   0 1224.09   22.14
   4  -2   0 1200.69   23.09
  -4   2   0 1200.24   22.91
   3  -1   0 5472.93   98.22
   3  -1   0 5558.92   98.52
   3  -1   0 5697.95   98.93
   2   0   0    8.28    1.23
   2   0   0   14.49    1.46
   2   0   0    6.41    1.02
   1   1   0 2003.23   35.63
   1   1   0 2004.84   36.24
   1   1   0 2052.03   36.17
   0  -2   0 8091.35  144.77
   0   2   0 8092.88  147.92
   0   2   0 8336.18  146.09
  -1   3   0 5687.02   97.77
   1  -3   0 5614.81   97.15
  -1   3   0 5555.77  101.03
  -2   4   0  702.18   14.99
   2  -4   0  718.64   13.96
   2  -4   0  742.95   14.82
   3  -5   0  217.68    6.68
   3  -5   0  230.23    5.54
  -3   5   0  233.65    7.44
   3  -5   0  227.31    6.64
  -3   5   0  217.23    7.09
   3  -5   0  229.71    6.91
   4  -6   0  967.82   20.32
  -4   6   0  970.59   21.11
   4  -6   0  967.73   18.33
   4  -6   0  940.27   19.37
  -4   6   0  977.83   20.85
   4  -6   0  959.88   20.43
   5  -7   0   88.08    5.18
  -5   7   0   90.02    6.03
   5  -7   0   91.35    6.07
   5  -7   0   82.88    5.44
  -5   7   0   86.50    6.09
   6  -8   0   17.98    4.14
   6  -8   0   10.53    4.14
   6  -8   0   19.16    4.20
  -6   8   0   12.79    4.61
  -6   8   0   20.13    5.28
   7  -9   0  433.53   13.70
   7  -9   0  415.30   13.25
  -7   9   0  438.14   14.52
  -7   9   0  421.65   14.63
   7  -9   0  434.33   12.81
   8 -10   0  495.68   15.40
   8 -10   0  486.51   14.43
   8 -10   0  422.02   14.54
  -8  10   0  482.33   16.57
  -8  10   0  468.57   16.25
   9 -11   0   86.53    7.78
  -9  11   0   72.04    9.17
   9 -11   0   64.96    7.78
  -9  11   0   82.30    9.52
   9 -11   0   71.58    6.83
 -10  12   0  151.12   12.48
  10 -12   0  151.29    9.74
 -10  12   0  127.60   12.30
  10 -12   0  127.15   10.46
  10 -12   0  146.07   10.26
  11 -13   0  364.31   15.71
  11 -13   0  339.90   16.77
  13 -10  -1   52.36    9.22
  13 -10  -1   50.35    8.31
  12  -9  -1  147.07    9.63
  12  -9  -1  158.46   11.44
  12  -9  -1  168.24   10.76
  11  -8  -1  355.57   13.44
  11  -8  -1  314.30   12.46
  11  -8  -1  316.96   14.11
 -10   7   1   11.42    5.78
  10  -7  -1   14.81    4.95
  10  -7  -1   11.44    4.87
  10  -7  -1    4.57    4.88
 -10   7   1   13.73    5.79
  -9   6   1   37.69    5.44
   9  -6  -1   39.77    5.29
   9  -6  -1   36.50    4.66
  -9   6   1   39.86    5.62
   9  -6  -1   49.79    5.72
   8  -5  -1 1067.49   24.19
   8  -5  -1 1055.95   23.54
  -8   5   1 1069.83   23.08
   8  -5  -1 1011.27   22.22
  -8   5   1 1087.41   22.82
   7  -4  -1 1540.90   31.85
   7  -4  -1 1561.72   31.09
   7  -4  -1 1584.66   28.40
   7  -4  -1 1544.40   29.58
  -7   4   1 1494.75   29.97
  -7   4   1 1525.38   30.39
   6  -3  -1   10.10    2.73
   6  -3  -1    7.91    2.26
   6  -3  -1    9.32    2.62
   6  -3  -1    8.19    1.57
  -6   3   1    6.71    2.21
   6  -3  -1    6.55    2.28
   5  -2  -1  456.32    9.33
  -5   2   1  434.26    9.85
   5  -2  -1  459.25   10.72
   5  -2  -1  436.40   10.92
   5  -2  -1  442.38   10.24
   4  -1  -1 1962.02   36.23
   4  -1  -1 1979.85   35.61
   4  -1  -1 2027.31   36.10
   3   0  -1 2537.88   46.00
   3   0  -1 2614.68   45.18
   3   0  -1 2546.32   45.45
   2   1  -1   36.58    1.93
   2   1  -1   32.07    1.92
   2   1  -1   35.94    1.99
  -1  -2   1  617.59   12.13
   1   2  -1  632.23   12.32
   1   2  -1  628.31   12.32
   0   3  -1 3035.72   55.40
   0  -3   1 3155.89   55.01
   0   3  -1 3178.10   55.88
   1  -4   1  552.49   11.70
  -1   4  -1  543.64   11.02
  -1   4  -1  554.48   12.22
  -2   5  -1   77.65    3.19
  -2   5  -1   86.16    4.87
   2  -5   1   77.30    4.15
   2  -5   1   76.38    4.12
   3  -6   1 1329.44   26.78
   3  -6   1 1372.48   25.16
   3  -6   1 1326.32   25.50
  -3   6  -1 1358.51   27.45
   3  -6   1 1355.89   26.52
  -3   6  -1 1366.61   27.82
   4  -7   1 1215.45   24.29
  -4   7  -1 1205.02   26.54
   4  -7   1 1235.62   25.23
  -4   7  -1 1232.21   26.12
   4  -7   1 1257.14   23.09
   5  -8   1  171.92    7.72
  -5   8  -1  156.25    9.16
  -5   8  -1  172.33    9.05
   5  -8   1  167.34    7.74
   5  -8   1  172.17    7.59
   6  -9   1  271.72   10.13
   6  -9   1  263.47    9.62
  -6   9  -1  262.79   11.93
  -6   9  -1  271.12   11.80
   6  -9   1  280.07   10.37
  -7  10  -1 1385.09   31.75
   7 -10   1 1331.58   29.90
  -7  10  -1 1398.86   31.52
   7 -10   1 1330.46   30.13
   7 -10   1 1313.98   28.59
   8 -11   1  382.56   14.17
  -8  11  -1  424.55   15.97
  -8  11  -1  373.62   15.22
   8 -11   1  411.80   13.67
   8 -11   1  378.05   13.99
   9 -12   1    6.99    6.74
   9 -12   1    0.05    5.38
  -9  12  -1    2.93    8.29
  -9  12  -1    5.76    7.54
   9 -12   1    1.71    5.09
 -10  13  -1   96.65   12.15
  10 -13   1  108.43    9.60
  13  -9  -2   37.97    9.17
  13  -9  -2   56.78    8.34
  12  -8  -2  255.17   11.77
  12  -8  -2  255.71   12.85
  12  -8  -2  225.95   12.17
  11  -7  -2  668.83   19.20
  11  -7  -2  665.81   19.68
  11  -7  -2  651.30   18.42
  10  -6  -2   12.48    4.61
  10  -6  -2   12.44    4.51
  10  -6  -2   12.51    4.88
 -10   6   2    9.98    4.69
  -9   5   2   96.52    6.45
   9  -5  -2  110.35    6.65
  -9   5   2  103.80    6.45
   9  -5  -2   97.54    6.60
   9  -5  -2   85.37    6.83
   8  -4  -2  970.21   22.53
  -8   4   2  984.42   20.68
   8  -4  -2  985.97   22.19
   8  -4  -2  986.25   21.13
  -8   4   2 1023.41   21.15
   7  -3  -2  848.99   17.93
   7  -3  -2  799.90   18.61
   7  -3  -2  849.82   19.18
   7  -3  -2  857.76   16.87
  -7   3   2  841.38   17.44
   6  -2  -2   11.99    1.96
  -6   2   2   13.34    2.12
   6  -2  -2   17.41    2.71
   6  -2  -2    8.80    2.36
   6  -2  -2   17.15    3.00
   5  -1  -2 1287.28   25.33
   5  -1  -2 1260.84   24.82
   5  -1  -2 1293.66   24.31
   5  -1  -2 1285.06   23.59
   5  -1  -2 1278.15   23.72
   4   0  -2 2827.98   51.42
   4   0  -2 2971.67   50.58
   4   0  -2 2826.08   51.91
   3   1  -2   72.83    3.20
   3   1  -2   69.45    2.62
   3   1  -2   72.19    2.98
   2   2  -2  490.80   10.07
   2   2  -2  477.80   10.23
   2   2  -2  492.23   10.34
   1   3  -2 1750.28   32.03
  -1  -3   2 1734.85   31.82
   1   3  -2 1748.19   32.15
   0   4  -2 2764.03   50.41
   0  -4   2 2818.31   47.66
   0   4  -2 2828.64   50.36
   0  -4   2 2750.17   49.96
   1  -5   2  403.19    9.88
   1  -5   2  401.06    9.46
  -1   5  -2  411.25   10.31
  -1   5  -2  398.70    8.89
  -1   5  -2  398.61   10.59
   2  -6   2  577.80   12.99
   2  -6   2  611.71   13.75
  -2   6  -2  575.63   12.06
  -2   6  -2  584.31   14.39
  -2   6  -2  583.17   14.24
   3  -7   2 1946.79   36.54
   3  -7   2 1850.75   35.04
  -3   7  -2 1924.05   37.76
  -3   7  -2 1951.23   35.04
  -3   7  -2 1845.52   38.05
   3  -7   2 1892.12   36.92
   4  -8   2 1184.86   24.55
   4  -8   2 1138.93   23.78
  -4   8  -2 1187.08   26.52
  -4   8  -2 1148.72   26.04
   4  -8   2 1166.53   25.10
  -5   9  -2  176.06    9.73
   5  -9   2  177.41    8.27
   5  -9   2  158.84    7.64
  -5   9  -2  190.10    9.75
   5  -9   2  176.93    8.25
  -6  10  -2  429.42   15.41
   6 -10   2  438.01   13.62
  -6  10  -2  442.66   15.80
   6 -10   2  434.03   13.19
   6 -10   2  450.37   13.99
  -7  11  -2 1134.04   29.35
  -7  11  -2 1195.92   29.39
   7 -11   2 1118.77   26.03
   7 -11   2 1192.91   27.06
   7 -11   2 1124.88   27.34
   8 -12   2  357.97   14.63
  -8  12  -2  391.77   16.48
   8 -12   2  377.26   14.27
  -8  12  -2  386.49   16.30
  -9  13  -2    1.54    8.16
   9 -13   2   12.72    6.10
  -9  13  -2    3.64    8.77
  14  -9  -3    3.38    7.17
  14  -9  -3    5.36    8.90
  13  -8  -3  344.92   15.52
  13  -8  -3  348.60   15.51
  13  -8  -3  342.42   14.61
  12  -7  -3  928.74   23.32
  12  -7  -3  917.98   25.35
  12  -7  -3  929.75   24.59
  11  -6  -3  593.98   17.02
  11  -6  -3  640.09   18.12
  11  -6  -3  613.83   18.65
  10  -5  -3    9.66    3.89
  10  -5  -3    8.16    4.75
  10  -5  -3    9.71    4.56
   9  -4  -3  500.62   14.38
   9  -4  -3  482.22   14.60
   9  -4  -3  486.33   13.66
  -9   4   3  509.10   12.69
   8  -3  -3  813.52   19.36
   8  -3  -3  827.92   19.08
   8  -3  -3  822.83   18.18
   8  -3  -3  835.32   17.22
  -8   3   3  814.40   17.36
  -8   3   3  800.27   17.04
   7  -2  -3 1468.10   28.06
  -7   2   3 1463.48   27.08
   7  -2  -3 1431.37   27.73
   7  -2  -3 1468.04   29.81
   7  -2  -3 1414.40   29.02
   6  -1  -3  310.19    7.93
   6  -1  -3  298.96    8.68
   6  -1  -3  295.68    6.98
   6  -1  -3  293.17    8.61
   6  -1  -3  305.13    8.34
   5   0  -3  664.10   12.50
   5   0  -3  626.59   13.96
   5   0  -3  632.24   13.61
   5   0  -3  643.74   13.51
   5   0  -3  621.18   14.03
   4   1  -3 2170.31   38.04
   4   1  -3 2141.28   39.32
   4   1  -3 2121.20   39.72
   4   1  -3 2146.39   37.50
   3   2  -3  517.59   11.59
   3   2  -3  546.85   11.03
   2   3  -3  161.97    5.17
   2   3  -3  161.14    5.00
  -2  -3   3  158.97    5.29
  -1  -4   3 1214.41   22.47
   1   4  -3 1223.57   23.90
   1   4  -3 1211.60   23.63
   1   4  -3 1201.74   23.37
   0  -5   3 4031.77   71.90
   0   5  -3 4028.81   72.41
   0  -5   3 4069.14   68.54
   0   5  -3 4031.47   72.39
   0   5  -3 4030.60   73.11
  -1   6  -3   72.97    3.83
  -1   6  -3   62.41    4.58
   1  -6   3   74.46    4.31
  -1   6  -3   67.81    4.59
   1  -6   3   68.70    4.39
   2  -7   3  380.74    9.76
   2  -7   3  376.69   10.37
  -2   7  -3  393.42   11.69
  -2   7  -3  376.17   11.80
   2  -7   3  371.41   10.64
  -2   7  -3  383.75    9.06
   3  -8   3 1514.06   29.76
  -3   8  -3 1482.61   31.85
   3  -8   3 1513.68   29.21
   3  -8   3 1446.69   30.46
   4  -9   3  445.58   12.34
   4  -9   3  448.30   12.52
  -4   9  -3  423.50   13.99
   4  -9   3  413.81   12.92
  -4   9  -3  449.95   14.98
   5 -10   3    6.66    4.43
  -5  10  -3    7.43    5.72
   5 -10   3    6.25    4.04
  -5  10  -3    1.85    5.51
   5 -10   3    3.33    4.13
  -6  11  -3  605.38   19.42
   6 -11   3  611.19   17.13
  -6  11  -3  585.54   19.09
   6 -11   3  624.96   18.07
  -7  12  -3  858.31   25.27
   7 -12   3  897.76   22.48
  -7  12  -3  885.30   25.41
   7 -12   3  887.88   23.69
   8 -13   3  139.26   10.23
  -8  13  -3  144.17   11.90
   8 -13   3  140.64    9.50
  -8  13  -3  139.51   12.39
  -9  14  -3    6.04    9.52
   9 -14   3    1.94    6.30
  14  -8  -4    1.70    6.90
  14  -8  -4    3.90    7.17
  13  -7  -4  344.34   14.98
  13  -7  -4  364.55   14.69
  13  -7  -4  344.77   15.28
  12  -6  -4  944.40   24.45
  12  -6  -4  930.91   24.77
  12  -6  -4  908.96   23.30
  11  -5  -4  525.64   15.74
  11  -5  -4  525.12   16.49
  11  -5  -4  545.19   16.33
  10  -4  -4   38.82    5.82
  10  -4  -4   49.01    5.29
  10  -4  -4   38.94    4.97
   9  -3  -4  757.67   18.97
   9  -3  -4  774.60   18.18
   9  -3  -4  800.01   17.26
   9  -3  -4  780.82   19.60
   8  -2  -4 2496.06   49.22
   8  -2  -4 2649.92   48.57
   8  -2  -4 2603.36   50.48
   8  -2  -4 2582.77   47.02
  -8   2   4 2612.62   46.46
   7  -1  -4  739.12   15.96
   7  -1  -4  744.73   16.27
   7  -1  -4  703.68   16.73
   7  -1  -4  716.98   16.77
   6   0  -4  117.12    5.60
   6   0  -4  115.71    5.40
   6   0  -4  107.83    5.31
   6   0  -4  105.36    4.88
   6   0  -4  111.03    3.62
   5   1  -4 1090.59   19.93
   5   1  -4 1117.77   21.09
   5   1  -4 1044.40   21.71
   5   1  -4 1060.31   21.77
   5   1  -4 1079.04   21.93
   4   2  -4 1356.50   26.71
   4   2  -4 1369.20   25.18
   4   2  -4 1363.79   26.52
   4   2  -4 1376.90   25.29
   3   3  -4    7.27    1.94
   3   3  -4    8.19    2.19
   3   3  -4   10.15    2.03
   2   4  -4  669.48   14.33
   2   4  -4  637.93   14.22
   2   4  -4  673.96   14.51
  -2  -4   4  671.97   14.73
   1   5  -4 1791.38   34.03
   1   5  -4 1813.83   34.82
  -1  -5   4 1789.84   34.25
  -1  -5   4 1800.67   32.65
   1   5  -4 1782.78   34.35
   0   6  -4  510.08   11.86
   0   6  -4  540.16   13.50
   0  -6   4  523.84   12.36
   0  -6   4  522.19   12.90
   0   6  -4  537.38   13.70
   1  -7   4   26.57    3.41
  -1   7  -4   14.82    3.90
  -1   7  -4   23.67    3.82
  -1   7  -4   21.47    2.83
   1  -7   4   30.86    3.18
   1  -7   4   24.86    3.45
   2  -8   4  796.53   17.15
   2  -8   4  780.21   17.64
  -2   8  -4  778.41   19.50
  -2   8  -4  780.48   16.48
  -2   8  -4  781.25   19.31
   2  -8   4  780.24   18.51
  -3   9  -4  914.36   22.80
   3  -9   4  880.87   20.39
   3  -9   4  941.30   21.73
  -3   9  -4  902.03   22.49
   4 -10   4  214.96    9.11
   4 -10   4  207.33    9.41
  -4  10  -4  208.68   11.55
  -4  10  -4  203.39   10.66
  -5  11  -4   99.84    9.36
   5 -11   4   84.28    7.52
  -5  11  -4   88.85    9.18
   5 -11   4   88.07    7.13
   6 -12   4  615.26   18.76
  -6  12  -4  631.02   20.74
   6 -12   4  596.53   17.50
  -6  12  -4  585.01   20.29
   7 -13   4  508.48   17.16
   7 -13   4  499.49   18.05
  -7  13  -4  509.63   20.44
  -8  14  -4  119.07   12.45
   8 -14   4  106.24    9.41
  14  -7  -5   54.47    8.46
  14  -7  -5   65.53    7.94
  13  -6  -5  462.76   17.44
  13  -6  -5  476.82   16.90
  13  -6  -5  476.40   16.43
  12  -5  -5 1200.13   27.65
  12  -5  -5 1178.56   29.24
  12  -5  -5 1194.89   29.05
  11  -4  -5  250.39   11.16
  11  -4  -5  253.05   10.98
  11  -4  -5  265.85   10.65
  10  -3  -5  331.28   10.01
  10  -3  -5  287.30   11.22
  10  -3  -5  300.34   10.75
  10  -3  -5  299.81   11.29
   9  -2  -5  568.86   15.64
   9  -2  -5  595.91   14.32
   9  -2  -5  560.36   14.73
   9  -2  -5  585.83   15.68
   8  -1  -5 1998.53   39.94
   8  -1  -5 2071.40   39.45
   8  -1  -5 2015.05   38.06
   8  -1  -5 2032.55   40.55
   7   0  -5   10.75    2.87
   7   0  -5   11.30    2.66
   7   0  -5   12.46    3.38
   7   0  -5   11.45    2.94
   7   0  -5   17.95    1.77
   6   1  -5  423.39   10.99
   6   1  -5  427.13    8.73
   6   1  -5  403.84   10.75
   6   1  -5  411.82   11.19
   6   1  -5  384.20   10.55
   5   2  -5 2490.51   43.63
   5   2  -5 2445.23   43.60
   5   2  -5 2416.02   46.20
   5   2  -5 2473.26   45.74
  -5  -2   5 2429.42   46.55
   4   3  -5  768.44   16.10
   4   3  -5  770.16   16.89
   4   3  -5  759.05   15.60
   4   3  -5  775.41   16.88
  -3  -4   5   28.16    3.21
   3   4  -5   22.47    2.98
   3   4  -5   29.25    2.92
   3   4  -5   26.81    3.00
   3   4  -5   28.10    3.13
  -2  -5   5  558.29   13.51
   2   5  -5  542.52   13.15
   2   5  -5  542.58   12.97
   2   5  -5  581.09   13.52
  -2  -5   5  560.10   12.95
   1   6  -5 2255.99   43.26
  -1  -6   5 2227.69   42.61
   1   6  -5 2255.07   42.85
  -1  -6   5 2240.04   40.68
   1   6  -5 2211.94   42.18
   0   7  -5  275.39    8.14
   0   7  -5  279.66    9.96
   0  -7   5  279.39    8.92
   0  -7   5  273.80    9.26
   0   7  -5  290.95    9.83
  -1   8  -5   -0.60    2.75
  -1   8  -5   -0.52    3.99
   1  -8   5    2.12    3.28
  -1   8  -5   -2.40    3.87
   1  -8   5   -0.15    3.03
   2  -9   5  645.50   17.10
  -2   9  -5  650.43   17.88
  -2   9  -5  620.81   18.23
   2  -9   5  666.25   16.48
   3 -10   5  307.79   10.87
  -3  10  -5  308.06   12.33
   3 -10   5  290.34   11.18
  -3  10  -5  330.65   12.83
  -4  11  -5   94.54    9.36
   4 -11   5   92.62    7.33
   4 -11   5   83.67    7.62
  -4  11  -5   97.11    9.22
   5 -12   5  133.86    9.05
  -5  12  -5  141.13   10.68
  -5  12  -5  119.99   10.34
   5 -12   5  131.64    8.53
  -6  13  -5  537.07   21.02
   6 -13   5  564.80   17.44
   6 -13   5  522.91   18.10
  -6  13  -5  532.70   20.95
  -7  14  -5  441.37   20.02
   7 -14   5  424.83   16.12
  15  -7  -6   62.59   10.48
  15  -7  -6   73.02    9.56
  14  -6  -6  147.54   10.16
  14  -6  -6  144.62   10.95
  14  -6  -6  155.79   11.66
  13  -5  -6  635.48   20.06
  13  -5  -6  648.67   18.97
  12  -4  -6  802.64   22.82
  12  -4  -6  845.63   22.76
  12  -4  -6  858.05   21.72
  11  -3  -6   36.11    5.26
  11  -3  -6   43.26    6.21
  11  -3  -6   33.89    5.47
  10  -2  -6  345.03   10.79
  10  -2  -6  316.53   11.80
  10  -2  -6  348.48   12.52
  10  -2  -6  329.90   11.33
   9  -1  -6  832.02   19.36
   9  -1  -6  823.88   20.25
   9  -1  -6  842.64   19.46
   9  -1  -6  863.18   20.42
   8   0  -6 1279.16   26.39
   8   0  -6 1264.14   27.52
   8   0  -6 1328.63   27.85
   8   0  -6 1271.76   26.91
   7   1  -6   34.94    4.24
  -7  -1   6   40.65    5.15
   7   1  -6   40.38    4.41
   7   1  -6   40.69    3.84
  -6  -2   6  609.03   15.83
   6   2  -6  601.49   14.99
   6   2  -6  649.50   12.71
   6   2  -6  657.48   15.57
   6   2  -6  611.15   14.69
   5   3  -6  850.61   19.36
  -5  -3   6  880.68   19.70
   5   3  -6  903.56   19.62
   5   3  -6  870.64   18.63
   5   3  -6  865.74   17.53
   4   4  -6 1585.36   29.99
   4   4  -6 1581.79   30.19
   4   4  -6 1565.72   31.55
   4   4  -6 1573.44   30.52
  -4  -4   6 1584.29   31.61
   3   5  -6  114.35    6.22
  -3  -5   6  108.18    5.88
   3   5  -6  115.36    5.53
   3   5  -6  116.08    5.79
   2   6  -6  872.99   19.46
  -2  -6   6  864.75   19.59
   2   6  -6  854.69   18.91
   2   6  -6  834.25   19.55
  -2  -6   6  873.50   18.72
  -1  -7   6 1516.74   29.88
   1   7  -6 1517.21   30.52
   1   7  -6 1539.40   32.01
  -1  -7   6 1549.28   31.46
   1   7  -6 1525.55   31.56
   0  -8   6   83.09    5.87
   0   8  -6   81.11    6.31
   0   8  -6   85.00    6.39
   0   8  -6   83.02    5.59
   0  -8   6   95.87    5.87
  -1   9  -6  221.07   10.08
   1  -9   6  207.87    9.25
   1  -9   6  208.07    9.07
  -1   9  -6  195.10    9.88
  -2  10  -6  476.57   15.75
  -2  10  -6  467.29   15.75
   2 -10   6  474.64   14.00
   2 -10   6  483.32   14.77
   3 -11   6  666.93   18.08
  -3  11  -6  716.71   21.16
  -3  11  -6  674.70   20.65
   3 -11   6  664.43   18.97
  -4  12  -6   14.21    6.48
   4 -12   6    9.27    5.48
  -4  12  -6    2.17    6.01
   4 -12   6    7.63    4.87
   5 -13   6  203.54   10.95
  -5  13  -6  144.93   12.75
   5 -13   6  178.83   11.28
  -5  13  -6  166.88   13.29
  -6  14  -6  536.19   22.78
   6 -14   6  577.61   19.17
  15  -6  -7   11.52    6.88
  15  -6  -7   11.65    8.47
  14  -5  -7   63.32    8.58
  14  -5  -7   55.70    7.68
  13  -4  -7  252.56   12.33
  13  -4  -7  233.20   12.37
  13  -4  -7  243.29   12.18
  12  -3  -7  503.47   15.65
  12  -3  -7  486.21   16.59
  12  -3  -7  472.82   16.04
  11  -2  -7    3.09    4.03
  11  -2  -7   -1.09    4.00
  11  -2  -7   -4.04    4.39
  11  -2  -7    3.62    4.53
  10  -1  -7  434.53   14.06
  10  -1  -7  418.21   13.18
  10  -1  -7  430.73   12.91
  10  -1  -7  425.51   13.95
   9   0  -7 1610.78   34.44
   9   0  -7 1664.98   34.03
   9   0  -7 1643.63   33.03
   8   1  -7  476.99   12.94
  -8  -1   7  461.78   14.67
   8   1  -7  443.11   12.76
   8   1  -7  428.96   13.31
   7   2  -7   -2.91    3.18
   7   2  -7   -4.33    3.35
   7   2  -7    0.60    3.06
  -7  -2   7    0.10    4.75
   6   3  -7  958.07   20.51
  -6  -3   7  970.59   22.17
   6   3  -7  958.08   21.56
   6   3  -7  911.93   21.21
  -5  -4   7 1542.60   32.10
   5   4  -7 1574.41   30.46
   5   4  -7 1560.78   32.08
   5   4  -7 1530.76   29.97
   5   4  -7 1549.41   30.35
  -5  -4   7 1635.99   31.77
   4   5  -7  396.58   11.26
   4   5  -7  384.68   10.69
   4   5  -7  384.47   11.27
  -4  -5   7  400.94   11.87
  -3  -6   7  394.35   12.03
   3   6  -7  381.10   11.31
   3   6  -7  397.15   11.74
  -3  -6   7  374.99   11.52
   3   6  -7  380.13   11.25
  -2  -7   7 1323.31   28.49
   2   7  -7 1310.50   28.62
  -2  -7   7 1348.25   27.29
   2   7  -7 1331.56   27.86
   2   7  -7 1333.44   28.36
   1   8  -7  427.32   12.05
  -1  -8   7  433.53   12.60
   1   8  -7  430.59   13.74
   1   8  -7  440.20   14.04
  -1  -8   7  403.70   12.92
   0   9  -7  125.07    8.47
   0  -9   7  113.37    7.43
   0  -9   7  119.01    7.45
   0   9  -7  114.68    8.22
   0   9  -7  123.54    6.89
   1 -10   7  128.34    7.94
   1 -10   7  135.19    8.21
  -1  10  -7  132.80    9.26
  -1  10  -7  135.91    9.35
  -2  11  -7  893.32   24.60
  -2  11  -7  869.95   24.23
   2 -11   7  888.46   22.85
   2 -11   7  840.67   21.36
  -3  12  -7  586.84   20.31
   3 -12   7  557.37   17.55
   3 -12   7  610.38   18.82
  -3  12  -7  590.57   20.24
   4 -13   7    1.13    6.16
  -4  13  -7    0.07    7.30
  -4  13  -7   -1.28    7.47
   4 -13   7    0.15    6.01
   5 -14   7  122.77    9.79
  -5  14  -7  128.61   12.89
  15  -5  -8    9.48    7.50
  15  -5  -8    1.26    7.73
  14  -4  -8  242.14   13.38
  14  -4  -8  232.79   12.79
  14  -4  -8  254.16   12.73
  13  -3  -8  270.03   13.68
  13  -3  -8  263.79   12.45
  13  -3  -8  278.24   13.12
  12  -2  -8  338.44   13.81
  12  -2  -8  335.18   13.21
  12  -2  -8  339.61   11.99
 -11   1   8   96.80    9.56
  11  -1  -8  106.63    7.71
  11  -1  -8  105.02    8.28
  11  -1  -8   94.00    6.94
  10   0  -8  301.67   10.72
  10   0  -8  284.95   11.12
  10   0  -8  277.04   11.39
 -10   0   8  302.31   13.81
   9   1  -8 1184.60   27.03
  -9  -1   8 1183.90   27.96
   9   1  -8 1145.28   26.28
   9   1  -8 1200.77   25.74
   8   2  -8  128.08    6.89
  -8  -2   8  122.11    8.89
   8   2  -8  113.88    7.19
   8   2  -8  117.14    7.58
   7   3  -8  297.85   10.90
   7   3  -8  301.42   10.39
   7   3  -8  283.27   10.19
  -7  -3   8  323.33   12.34
   6   4  -8  733.96   18.21
   6   4  -8  728.89   17.54
  -5  -5   8 1854.65   38.01
   5   5  -8 1848.96   37.99
   5   5  -8 1861.01   35.99
   5   5  -8 1899.30   36.04
   4   6  -8  159.37    7.77
  -4  -6   8  141.98    7.58
   4   6  -8  137.64    7.19
   4   6  -8  147.15    8.28
  -4  -6   8  146.96    7.94
   3   7  -8   18.79    4.35
   3   7  -8   21.49    4.91
   3   7  -8   23.78    4.92
  -3  -7   8   19.01    4.59
  -3  -7   8   15.00    4.24
   2   8  -8 1119.22   25.92
  -2  -8   8 1145.18   25.00
   2   8  -8 1201.36   25.47
  -2  -8   8 1144.29   26.27
   2   8  -8 1126.14   26.23
   1   9  -8  529.79   14.44
  -1  -9   8  510.02   14.98
  -1  -9   8  510.38   15.48
   1   9  -8  509.49   15.77
   1   9  -8  522.44   16.14
   0 -10   8   99.65    8.01
   0  10  -8  104.42    8.16
   0  10  -8   96.25    7.92
   0 -10   8   88.26    7.32
   1 -11   8  268.62   11.46
  -1  11  -8  293.25   13.36
   1 -11   8  299.27   12.44
  -1  11  -8  301.29   13.58
   2 -12   8  578.64   17.52
  -2  12  -8  567.30   20.15
   2 -12   8  620.51   19.01
  -2  12  -8  562.20   20.23
  -3  13  -8  154.36   12.41
   3 -13   8  128.57    9.52
  -3  13  -8  140.29   12.27
   3 -13   8  148.54   10.59
   4 -14   8   11.52    7.23
  -4  14  -8    6.37    9.05
  15  -4  -9    9.53    7.30
 -15   4   9    9.79   11.75
  14  -3  -9  270.45   13.80
 -14   3   9  298.41   18.23
  14  -3  -9  292.70   15.01
  13  -2  -9  477.22   16.56
 -13   2   9  517.44   20.73
  13  -2  -9  483.64   17.66
  12  -1  -9  227.21   11.70
  12  -1  -9  230.09   11.51
  12  -1  -9  242.85   10.92
 -12   1   9  218.44   14.68
 -11   0   9    9.46    7.30
  11   0  -9    6.53    4.98
  11   0  -9    6.89    4.71
  11   0  -9    8.36    5.67
  10   1  -9  344.15   12.63
 -10  -1   9  350.25   14.97
  10   1  -9  366.70   12.40
  10   1  -9  344.61   13.10
  -9  -2   9  788.80   22.22
   9   2  -9  785.36   20.51
   9   2  -9  786.58   19.77
   9   2  -9  752.73   19.77
   8   3  -9   32.49    5.57
   8   3  -9   42.88    6.24
   8   3  -9   43.90    5.17
  -8  -3   9   38.53    6.92
   7   4  -9  135.07    7.89
   7   4  -9  152.39    8.29
   7   4  -9  145.09    8.51
  -6  -5   9  215.43    9.70
   6   5  -9  204.88    9.28
   6   5  -9  223.16    9.39
   5   6  -9  524.52   14.94
  -5  -6   9  520.23   15.62
   5   6  -9  550.53   15.35
   4   7  -9   10.71    4.64
  -4  -7   9    7.49    4.22
  -4  -7   9    8.38    4.63
   4   7  -9    4.24    4.67
   4   7  -9    5.79    4.14
  -3  -8   9  459.03   14.00
   3   8  -9  428.33   14.02
   3   8  -9  443.36   14.35
   3   8  -9  443.61   13.71
  -3  -8   9  419.80   14.40
   2   9  -9 1694.67   37.12
   2   9  -9 1710.78   35.96
   2   9  -9 1740.59   36.94
  -2  -9   9 1715.70   36.93
  -2  -9   9 1691.92   35.04
   1  10  -9  341.23   13.55
   1  10  -9  366.79   14.16
  -1 -10   9  361.54   13.29
  -1 -10   9  348.98   13.61
   0 -11   9    8.19    5.60
   0  11  -9   10.89    7.21
   0 -11   9    6.96    4.99
   0  11  -9   12.43    7.12
  -1  12  -9  280.86   14.43
  -1  12  -9  317.70   15.02
   1 -12   9  294.86   12.74
   1 -12   9  321.06   13.85
  -2  13  -9  414.25   18.60
   2 -13   9  429.33   16.31
   3 -14   9   78.79    8.77
  -3  14  -9   74.77   10.72
  15  -3 -10   39.03    8.90
 -15   3  10   35.20   11.12
 -14   2  10  279.25   16.83
  14  -2 -10  231.21   13.94
  13  -1 -10  626.73   19.90
  13  -1 -10  651.28   21.11
 -13   1  10  603.54   22.89
  13  -1 -10  621.60   18.92
  12   0 -10  179.06    9.86
 -12   0  10  183.04   12.86
  12   0 -10  175.87   11.22
  12   0 -10  175.15   10.86
 -11  -1  10   95.52   10.31
  11   1 -10  117.43    9.15
  11   1 -10  106.05    8.11
  11   1 -10  113.33    8.18
  10   2 -10  745.77   19.48
 -10  -2  10  721.65   22.41
  10   2 -10  709.29   19.72
  10   2 -10  701.98   20.20
   9   3 -10  340.04   12.92
   9   3 -10  385.90   14.29
   9   3 -10  418.47   14.08
   8   4 -10   27.52    5.81
   8   4 -10   35.91    5.49
   8   4 -10   29.14    5.96
   7   5 -10  312.88   12.11
  -7  -5  10  287.60   11.94
   7   5 -10  305.13   11.96
   6   6 -10  557.23   16.55
  -6  -6  10  576.39   17.38
   6   6 -10  583.38   16.66
  -5  -7  10  113.12    8.45
   5   7 -10  121.29    8.39
  -5  -7  10  124.22    8.10
   4   8 -10   97.30    7.67
  -4  -8  10  106.28    7.98
  -4  -8  10   92.50    8.14
   3   9 -10 1138.78   26.60
  -3  -9  10 1122.64   26.21
  -3  -9  10 1062.20   26.93
   3   9 -10 1111.51   27.09
   3   9 -10 1139.04   27.03
  -2 -10  10  968.70   23.55
   2  10 -10  859.93   24.23
  -2 -10  10  927.15   24.37
   2  10 -10  904.77   24.34
   1  11 -10  338.99   15.34
  -1 -11  10  341.78   13.47
   1  11 -10  342.62   15.23
  -1 -11  10  351.44   14.36
   0  12 -10   17.30    8.61
   0  12 -10   15.12    8.31
   0 -12  10   17.68    6.27
   0 -12  10   24.79    7.05
  -1  13 -10  222.46   15.20
  15  -2 -11   64.07   10.48
  14  -1 -11  319.22   15.02
 -14   1  11  334.85   19.83
  13   0 -11  615.69   20.62
  13   0 -11  591.06   19.79
 -13   0  11  605.03   23.40
  13   0 -11  663.64   19.98
 -12  -1  11   13.29    9.49
  12   1 -11    5.93    7.09
  12   1 -11    8.69    5.58
  12   1 -11   10.60    6.48
  11   2 -11  214.30   11.95
  11   2 -11  208.29   11.44
  11   2 -11  247.92   11.81
  10   3 -11  629.17   19.26
  10   3 -11  722.21   20.69
  10   3 -11  707.39   19.83
   9   4 -11  387.53   13.98
   9   4 -11  366.88   13.80
   9   4 -11  347.80   14.17
   8   5 -11    1.24    4.66
   8   5 -11    1.22    5.22
  -8  -5  11    6.19    5.28
   7   6 -11  357.17   13.50
   7   6 -11  351.77   13.31
  -7  -6  11  377.30   14.33
  -6  -7  11 1097.12   27.21
   6   7 -11 1097.66   26.87
  -6  -7  11 1060.69   25.72
  -5  -8  11   78.39    7.32
   5   8 -11   87.17    8.09
  -5  -8  11   71.17    7.80
   4   9 -11   34.15    6.97
  -4  -9  11   15.71    5.84
  -4  -9  11   30.97    6.82
  -3 -10  11  545.19   17.21
  -3 -10  11  551.68   18.21
   2  11 -11  476.78   17.86
  -2 -11  11  420.19   15.60
  -2 -11  11  422.69   16.54
   2  11 -11  476.58   17.34
  -1 -12  11   79.94    8.62
   1  12 -11   73.15    9.97
   1  12 -11   77.10   10.34
   0 -13  11  112.22    9.74
   0  13 -11   99.94   11.06
  14   0 -12  409.88   17.63
  13   1 -12  228.58   12.84
  13   1 -12  208.70   12.49
  12   2 -12    5.95    6.81
  12   2 -12    8.22    5.94
  12   2 -12    1.88    7.48
  11   3 -12  260.42   12.46
  11   3 -12  296.54   14.05
  11   3 -12  270.08   14.33
  10   4 -12  532.39   18.58
  10   4 -12  549.40   17.85
  10   4 -12  561.81   17.81
   9   5 -12  279.54   13.49
  -9  -5  12  280.72   13.96
  -8  -6  12   89.57    8.99
   8   6 -12   79.74    8.12
   8   6 -12   92.70    8.42
  -7  -7  12  609.01   20.07
   7   7 -12  620.76   19.51
   6   8 -12  305.93   14.13
  -6  -8  12  304.65   13.89
  -6  -8  12  294.46   13.08
   5   9 -12  136.38    9.80
  -5  -9  12  155.90   10.00
  -5  -9  12  147.10   10.64
  -4 -10  12  102.89    9.05
  -4 -10  12  110.44    9.88
   4  10 -12  106.01    9.94
  -3 -11  12  416.34   15.93
  -2 -12  12  251.79   14.20
  13   2 -13  132.53   11.44
  12   3 -13    1.37    7.93
  11   4 -13  412.98   16.24
 -10  -5  13  546.60   20.24
  10   5 -13  555.30   18.99
   9   6 -13   48.26    8.90
  -9  -6  13   54.17    9.20
   9   6 -13   48.25    8.36
  -8  -7  13  158.93   11.99
   8   7 -13  182.17   12.03
  -7  -8  13  495.86   19.03
  -7  -8  13  480.71   17.89
   7   8 -13  496.32   18.66
  -6  -9  13  219.63   13.68
   6   9 -13  240.50   13.39
  -6  -9  13  227.74   12.77
  -5 -10  13   40.84    8.73
   5  10 -13   51.86    9.44
  -4 -11  13  242.35   13.44
  11   5 -14  425.23   17.95
  10   6 -14  378.36   16.14
  -8  -8  14   53.07    9.55
  -7  -9  14  251.17   13.93
  -6  -6  15  293.19   14.53
  -7  -5  15    0.64    7.69
   8   4 -15  163.74   11.66
   9   3 -15  403.12   16.65
  -9  -3  15  412.55   17.60
  10   2 -15  143.55   11.44
 -11  -1  15    4.83   11.46
  11   1 -15    2.00    8.48
   4   7 -14  387.01   16.05
  -4  -7  14  350.70   14.92
   5   6 -14  465.64   17.45
  -5  -6  14  490.96   16.80
  -6  -5  14  438.72   16.36
   6   5 -14  468.26   17.24
  -6  -5  14  482.79   16.40
  -7  -4  14   -5.20    6.31
   7   4 -14    1.18    6.24
   7   4 -14   -3.92    6.01
   8   3 -14  261.23   13.07
  -8  -3  14  271.22   13.74
   8   3 -14  242.88   13.05
   9   2 -14  342.96   14.73
  -9  -2  14  348.93   17.70
   9   2 -14  360.05   14.59
  10   1 -14   52.73    8.44
  10   1 -14   48.84    7.54
 -10  -1  14   65.05   10.68
  10   1 -14   70.19    9.87
 -11   0  14   91.13   12.67
  11   0 -14   88.61   11.01
  11   0 -14   95.69    9.79
  12  -1 -14  339.08   15.81
 -12   1  14  311.70   19.46
   0  10 -13  211.40   14.43
  -2  -8  13  313.06   13.46
  -3  -7  13    2.13    6.48
  -3  -7  13    4.82    6.05
   3   7 -13    0.19    6.71
  -4  -6  13  454.91   15.11
  -4  -6  13  435.30   15.55
   4   6 -13  429.26   15.89
  -5  -5  13  710.50   20.13
  -5  -5  13  684.05   19.02
   5   5 -13  642.49   19.42
  -6  -4  13  305.15   13.15
  -6  -4  13  285.32   14.00
   6   4 -13  271.86   12.71
   6   4 -13  300.11   12.77
  -7  -3  13   51.28    7.64
  -7  -3  13   45.28    8.36
   7   3 -13   45.93    6.74
   7   3 -13   45.61    7.47
   8   2 -13  366.29   14.23
   8   2 -13  368.80   14.56
   8   2 -13  387.63   15.09
  -8  -2  13  406.09   17.22
   9   1 -13  366.17   14.61
   9   1 -13  342.09   13.44
  -9  -1  13  356.87   17.05
   9   1 -13  344.24   14.09
 -10   0  13   66.34   10.64
  10   0 -13   52.34    7.26
  10   0 -13   67.86    8.72
  10   0 -13   58.47    7.92
 -11   1  13   92.52   12.51
  11  -1 -13   97.05    9.34
  11  -1 -13   78.06    9.23
  11  -1 -13   85.15    8.35
 -12   2  13  406.45   19.34
  12  -2 -13  428.42   17.83
  12  -2 -13  386.28   15.93
  12  -2 -13  415.65   16.81
  13  -3 -13  250.01   15.13
 -13   3  13  269.11   17.93
  -2  11 -12  263.55   16.27
  -1  10 -12   -2.87    7.71
   1 -10  12    1.42    6.45
  -1  10 -12    5.11    7.87
   0  -9  12  199.20   11.41
   0   9 -12  205.15   12.90
   0   9 -12  187.67   12.60
   1   8 -12  450.59   16.49
  -1  -8  12  480.58   15.37
  -1  -8  12  457.99   15.92
   2   7 -12  169.29   10.49
  -2  -7  12  170.64    9.84
  -2  -7  12  170.13    9.96
  -3  -6  12  102.64    7.75
  -3  -6  12   90.38    7.45
   3   6 -12   94.92    8.15
   4   5 -12  644.48   18.50
  -4  -5  12  660.80   17.87
  -4  -5  12  700.92   18.95
  -4  -5  12  641.27   18.77
  -5  -4  12 1037.33   25.67
   5   4 -12  950.70   24.57
  -5  -4  12 1008.04   24.30
   5   4 -12 1006.74   23.64
  -6  -3  12  240.71   12.55
  -6  -3  12  228.17   10.98
   6   3 -12  254.59   11.31
   6   3 -12  214.90   10.40
   7   2 -12   -0.99    5.08
  -7  -2  12   -3.13    6.68
   7   2 -12    6.14    4.95
   7   2 -12    2.13    3.87
  -8  -1  12  577.09   19.94
   8   1 -12  565.61   17.28
   8   1 -12  614.90   17.04
   8   1 -12  565.30   17.47
   9   0 -12  521.61   16.48
  -9   0  12  479.04   19.35
   9   0 -12  529.54   16.49
   9   0 -12  492.05   15.60
  10  -1 -12   69.95    8.02
  10  -1 -12   70.92    7.87
  10  -1 -12   51.78    7.11
 -10   1  12   70.91    9.91
 -11   2  12  253.58   16.51
  11  -2 -12  243.30   12.07
  11  -2 -12  233.04   12.62
  12  -3 -12  484.44   16.92
  12  -3 -12  470.83   16.94
 -12   3  12  444.84   20.33
  12  -3 -12  504.85   18.25
  13  -4 -12  181.13   11.76
 -13   4  12  187.26   14.99
  -3  11 -11  380.16   18.11
   3 -11  11  424.38   15.91
  -2  10 -11  272.84   14.90
  -2  10 -11  267.00   14.71
   2 -10  11  263.85   12.55
   1  -9  11   30.96    6.90
   1  -9  11   39.47    6.77
  -1   9 -11   24.49    7.00
  -1   9 -11   36.63    7.39
   0  -8  11  377.80   13.43
   0   8 -11  371.71   14.79
   0  -8  11  357.97   12.61
   0   8 -11  376.33   14.53
   1   7 -11  428.28   14.91
   1   7 -11  414.45   14.43
  -1  -7  11  435.24   13.76
  -1  -7  11  437.27   14.42
  -2  -6  11  186.03    9.62
   2   6 -11  192.55    9.95
  -2  -6  11  186.33    9.51
  -2  -6  11  182.47    9.99
   2   6 -11  191.18    9.61
   2   6 -11  181.24    9.57
  -3  -5  11  273.42   10.79
   3   5 -11  282.91   11.44
  -3  -5  11  288.66   11.24
  -3  -5  11  277.60   11.58
  -4  -4  11  874.06   21.16
   4   4 -11  872.00   21.65
  -4  -4  11  851.06   21.83
   5   3 -11  804.98   19.48
  -5  -3  11  838.17   21.79
   5   3 -11  777.83   20.55
  -5  -3  11  832.25   20.46
  -6  -2  11   27.16    6.94
   6   2 -11   27.72    5.18
   6   2 -11   26.26    5.36
   6   2 -11   22.75    5.66
  -7  -1  11  277.30   13.62
   7   1 -11  235.24   10.11
   7   1 -11  240.75   10.49
   7   1 -11  245.56   10.36
   8   0 -11  930.19   23.56
  -8   0  11  971.84   26.59
   8   0 -11 1010.28   23.68
   8   0 -11  951.28   22.25
  -9   1  11  708.64   22.66
   9  -1 -11  707.10   19.83
   9  -1 -11  761.66   19.33
   9  -1 -11  686.24   19.27
  10  -2 -11   17.03    5.61
 -10   2  11   14.85    7.32
  10  -2 -11    9.84    5.96
  10  -2 -11   11.80    4.95
  11  -3 -11  250.80   11.54
 -11   3  11  220.63   14.54
  11  -3 -11  198.37   11.83
  11  -3 -11  213.29   12.59
 -12   4  11  493.42   20.56
  12  -4 -11  491.18   17.90
  12  -4 -11  473.55   16.34
  12  -4 -11  483.14   16.86
 -13   5  11  102.01   13.65
  13  -5 -11  119.65   10.95
 -14   6  11    7.71   12.50
  14  -6 -11   11.50    9.05
  -4  11 -10  340.78   17.13
   4 -11  10  348.55   14.35
  -3  10 -10  496.92   18.06
   3 -10  10  497.75   16.50
  -3  10 -10  466.52   17.84
   3 -10  10  492.06   15.85
   2  -9  10  176.84    9.39
  -2   9 -10  169.51   10.93
   2  -9  10  171.68    9.76
  -2   9 -10  181.33   11.05
   1  -8  10   80.94    6.84
  -1   8 -10   77.12    7.89
   1  -8  10   60.13    6.72
  -1   8 -10   73.73    7.31
   0   7 -10  377.43   13.59
   0  -7  10  368.87   12.57
   0   7 -10  353.40   12.94
   0  -7  10  360.57   12.15
   0  -7  10  375.22   12.99
  -1  -6  10  252.10    9.94
  -1  -6  10  249.40   10.51
   1   6 -10  256.08   10.40
   1   6 -10  260.02   10.25
  -1  -6  10  271.39   10.48
   1   6 -10  255.63   10.80
   2   5 -10  245.54   10.01
  -2  -5  10  258.47   10.53
   2   5 -10  260.06    9.74
  -2  -5  10  258.93    9.87
  -2  -5  10  243.34    9.98
   2   5 -10  259.88   10.23
  -3  -4  10  477.46   13.68
   3   4 -10  515.02   14.56
  -3  -4  10  478.27   13.10
  -3  -4  10  473.85   14.21
   4   3 -10 1092.30   25.09
  -4  -3  10 1086.45   24.47
  -4  -3  10 1098.82   25.65
   4   3 -10 1132.45   23.68
   5   2 -10  584.26   15.06
   5   2 -10  551.86   15.63
  -5  -2  10  592.38   17.07
   6   1 -10   30.09    5.15
   6   1 -10   23.29    4.86
  -6  -1  10   13.09    5.77
   6   1 -10   11.87    4.12
   7   0 -10  574.76   16.06
   7   0 -10  598.20   16.35
  -7   0  10  623.73   19.46
   7   0 -10  608.21   15.61
   8  -1 -10 1444.72   29.30
   8  -1 -10 1417.05   30.88
  -8   1  10 1379.28   33.44
   8  -1 -10 1373.46   30.45
   9  -2 -10  988.40   23.16
  -9   2  10  990.85   26.83
   9  -2 -10  998.04   24.24
   9  -2 -10  978.64   23.69
  10  -3 -10    1.50    4.68
  10  -3 -10    1.71    4.66
 -10   3  10    1.08    7.87
  10  -3 -10    5.93    5.57
  11  -4 -10  328.26   13.70
  11  -4 -10  348.15   12.78
  11  -4 -10  304.77   14.01
 -11   4  10  301.91   16.09
  12  -5 -10  602.75   18.75
  12  -5 -10  612.30   19.95
 -12   5  10  608.42   23.26
  13  -6 -10   52.34    9.95
 -13   6  10   38.06   10.84
  13  -6 -10   54.82    9.12
  14  -7 -10    5.51    7.87
 -14   7  10    2.68   11.93
  -6  12  -9  153.33   13.24
   6 -12   9  144.52   10.68
  -5  11  -9   35.20    8.31
   5 -11   9   58.27    7.90
   5 -11   9   50.03    8.63
   4 -10   9  356.29   13.88
   4 -10   9  370.80   13.59
  -4  10  -9  362.44   15.93
  -4  10  -9  350.27   16.02
   3  -9   9  764.84   19.17
  -3   9  -9  701.32   21.54
   3  -9   9  725.08   19.80
  -3   9  -9  743.56   21.53
  -2   8  -9   74.13    7.10
  -2   8  -9   84.54    7.53
   2  -8   9   93.03    6.36
   2  -8   9   78.15    6.47
   2  -8   9   84.12    7.24
   1  -7   9  292.89   11.15
  -1   7  -9  273.87   10.95
   1  -7   9  262.06   10.12
  -1   7  -9  272.36   11.12
   1  -7   9  266.94   10.36
   0  -6   9  813.76   19.73
   0  -6   9  798.61   19.23
   0  -6   9  803.20   18.43
   0   6  -9  816.94   20.16
   0   6  -9  776.93   19.70
   0   6  -9  805.82   19.04
  -1  -5   9 1096.68   23.50
   1   5  -9 1022.09   23.53
   1   5  -9 1075.44   23.69
  -1  -5   9 1037.28   22.25
   1   5  -9 1048.38   23.37
  -1  -5   9 1080.14   23.99
   2   4  -9   19.10    4.11
  -2  -4   9    7.85    3.79
  -2  -4   9    7.44    3.65
   2   4  -9   12.73    3.81
   2   4  -9   15.42    4.21
  -2  -4   9    9.88    4.27
   3   3  -9  397.18   11.71
   3   3  -9  410.29   12.04
  -3  -3   9  391.15   12.43
   3   3  -9  420.66   11.20
  -3  -3   9  408.19   11.60
   3   3  -9  415.46   10.83
  -4  -2   9 1726.92   33.90
  -4  -2   9 1664.66   35.50
   4   2  -9 1713.92   32.29
   4   2  -9 1653.48   34.58
   5   1  -9  399.19   12.06
  -5  -1   9  407.91   14.31
   5   1  -9  405.43   11.97
   5   1  -9  404.01   11.61
   6   0  -9   -0.09    3.83
  -6   0   9   -2.56    5.07
   6   0  -9    1.18    3.79
   6   0  -9   -2.03    3.02
   7  -1  -9  426.54   12.77
   7  -1  -9  420.75   13.19
   7  -1  -9  448.54   12.94
  -7   1   9  448.70   15.64
   8  -2  -9 1014.28   23.53
  -8   2   9  998.65   26.19
   8  -2  -9 1022.82   23.42
   8  -2  -9  980.54   22.26
   9  -3  -9   78.52    6.87
  -9   3   9   79.71    8.40
   9  -3  -9   92.67    7.11
   9  -3  -9   92.70    6.62
 -10   4   9   35.73    7.78
  10  -4  -9   30.76    6.68
  10  -4  -9   43.88    6.57
  10  -4  -9   38.48    5.10
  11  -5  -9  770.80   21.66
 -11   5   9  710.27   23.52
  11  -5  -9  691.30   19.97
  12  -6  -9  660.33   21.06
  12  -6  -9  672.99   19.91
 -12   6   9  680.11   24.38
  13  -7  -9    1.30    7.83
  13  -7  -9    0.06    6.61
 -13   7   9   14.03    9.54
 -14   8   9   45.94   12.30
  14  -8  -9   50.21    9.08
   7 -12   8  230.84   13.05
  -7  12  -8  268.21   17.10
   6 -11   8   70.63    8.13
  -6  11  -8   45.49    9.19
   6 -11   8   62.69    8.92
   5 -10   8  289.97   12.79
  -5  10  -8  300.56   14.22
  -5  10  -8  307.65   14.22
   5 -10   8  286.55   13.34
   5 -10   8  309.13   12.43
   4  -9   8  817.54   21.10
   4  -9   8  771.81   19.35
  -4   9  -8  784.60   22.58
  -4   9  -8  780.58   22.10
   4  -9   8  805.11   20.61
   3  -8   8  585.33   16.33
  -3   8  -8  563.20   17.17
   3  -8   8  557.04   15.58
  -3   8  -8  533.66   16.74
   3  -8   8  542.20   14.78
   2  -7   8   49.30    5.28
   2  -7   8   42.56    5.45
  -2   7  -8   46.20    5.67
  -2   7  -8   41.51    5.36
   2  -7   8   48.33    5.18
  -1   6  -8  845.95   18.74
   1  -6   8  813.24   19.13
   1  -6   8  823.16   18.42
  -1   6  -8  834.60   20.45
   1  -6   8  846.39   19.84
  -1   6  -8  802.53   20.07
   0  -5   8 1325.25   28.22
   0   5  -8 1292.14   28.09
   0   5  -8 1379.70   27.69
   0  -5   8 1327.61   26.15
   0   5  -8 1372.72   28.00
   0  -5   8 1293.05   27.30
   1   4  -8 1325.22   26.96
  -1  -4   8 1319.23   25.82
  -1  -4   8 1308.68   28.00
   1   4  -8 1326.32   27.32
  -1  -4   8 1344.14   27.15
   1   4  -8 1366.96   27.69
   2   3  -8  130.60    5.84
   2   3  -8  109.53    6.28
  -2  -3   8  117.82    6.12
  -2  -3   8  121.31    6.16
   2   3  -8  129.96    6.31
  -2  -3   8  126.20    7.36
   3   2  -8  671.00   14.47
   3   2  -8  655.47   14.99
   3   2  -8  672.83   14.24
  -3  -2   8  680.50   15.61
  -3  -2   8  670.13   16.81
   3   2  -8  648.90   16.15
   4   1  -8 1406.20   29.75
   4   1  -8 1456.94   28.92
   4   1  -8 1498.33   26.66
  -4  -1   8 1419.63   30.94
   4   1  -8 1410.64   27.43
   5   0  -8  395.10   11.27
   5   0  -8  396.96   10.87
  -5   0   8  371.43   12.92
   5   0  -8  372.80   10.77
   6  -1  -8  257.01    8.98
   6  -1  -8  237.86    9.07
   6  -1  -8  238.76    8.64
  -6   1   8  257.53   11.42
   7  -2  -8  676.52   16.91
   7  -2  -8  652.02   16.44
   7  -2  -8  643.16   16.17
  -7   2   8  680.47   19.30
   8  -3  -8  390.56   12.72
  -8   3   8  387.96   14.81
   8  -3  -8  404.89   12.27
   8  -3  -8  403.68   12.16
   9  -4  -8    1.38    3.41
   9  -4  -8    2.43    4.15
  -9   4   8    4.91    6.58
   9  -4  -8    0.49    4.30
  10  -5  -8   87.30    6.94
 -10   5   8   66.15    8.46
  10  -5  -8   72.07    6.15
  10  -5  -8   78.92    7.49
  11  -6  -8  959.98   24.21
 -11   6   8  906.74   27.12
  11  -6  -8 1000.80   25.35
  12  -7  -8  421.03   16.40
  12  -7  -8  366.46   14.88
 -12   7   8  424.43   18.11
  13  -8  -8   16.43    8.03
 -13   8   8   19.57    9.68
  14  -9  -8  163.86   12.80
   8 -12   7  189.97   12.29
  -8  12  -7  190.26   14.66
   7 -11   7  375.56   15.32
   7 -11   7  373.83   14.35
   7 -11   7  365.41   15.62
  -7  11  -7  372.74   17.80
   6 -10   7    3.10    6.07
  -6  10  -7    0.13    6.01
  -6  10  -7   -7.87    5.71
   6 -10   7    0.70    5.06
   6 -10   7   -1.01    5.55
   5  -9   7  535.10   15.90
  -5   9  -7  571.87   17.81
   5  -9   7  543.67   15.46
   5  -9   7  555.97   16.55
  -5   9  -7  521.72   17.51
   4  -8   7  927.01   22.23
  -4   8  -7  907.38   23.14
  -4   8  -7  878.46   22.81
   4  -8   7  902.22   20.44
   4  -8   7  883.04   21.39
  -3   7  -7  481.52   14.87
   3  -7   7  496.28   14.39
  -3   7  -7  502.70   14.94
   3  -7   7  487.24   13.77
   3  -7   7  480.92   13.15
   2  -6   7    3.32    3.00
   2  -6   7    1.92    3.83
   2  -6   7    4.75    3.15
  -2   6  -7    0.86    3.67
  -2   6  -7    2.76    3.42
   1  -5   7  725.71   16.88
   1  -5   7  721.18   16.15
  -1   5  -7  734.81   16.60
   1  -5   7  759.71   17.68
  -1   5  -7  765.84   17.77
  -1   5  -7  741.00   17.91
   0  -4   7 2103.22   38.93
   0   4  -7 2107.26   39.55
   0   4  -7 2032.10   39.21
   0  -4   7 2059.82   40.22
   0  -4   7 1992.96   36.93
   0   4  -7 2039.65   39.65
   1   3  -7  494.46   12.22
  -1  -3   7  525.81   11.84
   1   3  -7  491.21   12.55
  -1  -3   7  513.97   12.99
  -1  -3   7  516.12   12.25
   1   3  -7  507.19   12.09
  -2  -2   7  189.56    7.55
   2   2  -7  187.62    6.81
   2   2  -7  182.15    6.62
   2   2  -7  189.07    5.89
   2   2  -7  183.96    6.04
  -2  -2   7  177.36    6.25
  -3  -1   7 1423.15   30.12
   3   1  -7 1463.95   26.92
   3   1  -7 1471.11   26.75
   3   1  -7 1429.41   29.28
   3   1  -7 1452.11   28.19
   4   0  -7 2132.33   37.51
  -4   0   7 2062.06   42.13
   4   0  -7 2093.48   40.54
   4   0  -7 2111.09   36.94
   4   0  -7 2043.94   39.20
   5  -1  -7   41.18    3.90
  -5   1   7   51.62    5.97
   5  -1  -7   46.83    3.91
   5  -1  -7   46.06    3.75
   6  -2  -7  252.71    8.61
   6  -2  -7  228.16    8.12
   6  -2  -7  245.50    8.72
  -6   2   7  233.28   11.12
   7  -3  -7 1040.47   21.97
   7  -3  -7 1069.90   22.82
  -7   3   7 1044.72   25.51
   7  -3  -7 1007.88   22.91
   8  -4  -7  655.15   16.52
  -8   4   7  667.09   19.41
   8  -4  -7  665.14   17.35
   8  -4  -7  682.15   16.62
   9  -5  -7    2.51    4.37
  -9   5   7    3.10    6.17
   9  -5  -7    5.85    3.83
   9  -5  -7    1.80    3.99
  10  -6  -7  242.84   11.24
 -10   6   7  255.89   13.60
  10  -6  -7  258.57   11.65
 -11   7   7 1279.28   33.29
  11  -7  -7 1238.93   30.36
  11  -7  -7 1288.44   29.23
 -12   8   7   77.27    9.92
  12  -8  -7   55.59    7.82
  12  -8  -7   51.78    8.62
  13  -9  -7    6.39    8.01
 -13   9   7    8.49    8.39
  -8  11  -6  328.14   17.66
   8 -11   6  358.81   14.23
   8 -11   6  346.35   14.27
   8 -11   6  348.41   15.46
   7 -10   6  435.20   14.12
  -7  10  -6  404.93   16.65
   7 -10   6  439.07   14.92
  -7  10  -6  449.33   17.40
   7 -10   6  411.92   15.44
   6  -9   6    0.79    4.24
  -6   9  -6    1.03    5.40
   6  -9   6    4.63    5.43
  -6   9  -6    4.65    6.03
   6  -9   6    2.57    4.12
   5  -8   6  598.53   17.02
  -5   8  -6  587.67   17.51
   5  -8   6  600.13   16.41
  -5   8  -6  635.15   18.29
   5  -8   6  607.48   15.74
   4  -7   6 1197.73   24.80
  -4   7  -6 1183.92   27.59
   4  -7   6 1195.39   26.05
  -4   7  -6 1223.62   27.39
   4  -7   6 1235.61   26.98
   3  -6   6  863.34   20.11
   3  -6   6  885.81   19.43
   3  -6   6  864.07   18.48
  -3   6  -6  836.18   20.45
  -3   6  -6  834.54   20.19
  -2   5  -6  218.74    6.97
   2  -5   6  226.86    7.71
  -2   5  -6  218.82    8.30
   2  -5   6  218.59    7.54
  -2   5  -6  237.49    8.57
   2  -5   6  219.92    8.44
  -1   4  -6  909.77   18.58
   1  -4   6  902.17   19.68
  -1   4  -6  857.19   19.43
   1  -4   6  883.69   18.62
   1  -4   6  882.14   17.77
  -1   4  -6  907.49   19.39
   0   3  -6 2497.26   45.49
   0  -3   6 2376.62   44.45
   0  -3   6 2442.63   42.47
   0  -3   6 2481.81   46.45
   0   3  -6 2392.81   44.89
   0   3  -6 2459.17   45.55
  -1  -2   6   11.68    2.86
   1   2  -6    9.31    2.03
   1   2  -6   11.32    2.44
  -1  -2   6   10.75    2.22
  -1  -2   6   12.23    2.37
  -2  -1   6   53.21    4.11
   2   1  -6   55.73    3.37
   2   1  -6   45.01    3.32
   2   1  -6   52.48    3.37
   2   1  -6   46.04    2.78
   3   0  -6 3986.87   67.63
  -3   0   6 3998.85   74.68
   3   0  -6 3957.92   73.07
   3   0  -6 4082.31   69.70
   3   0  -6 4002.83   70.97
   4  -1  -6  927.44   20.12
   4  -1  -6  961.59   19.66
  -4   1   6  979.76   21.99
   4  -1  -6  956.96   18.76
   5  -2  -6    8.97    2.51
   5  -2  -6   10.55    2.77
   5  -2  -6    7.92    2.70
  -5   2   6   11.69    4.27
  -6   3   6  112.71    7.83
   6  -3  -6   96.10    5.63
   6  -3  -6  100.41    5.80
   6  -3  -6   99.41    5.43
   7  -4  -6 1351.19   27.15
  -7   4   6 1351.83   30.67
   7  -4  -6 1337.14   28.42
   7  -4  -6 1400.29   27.94
   8  -5  -6  402.73   12.75
   8  -5  -6  396.78   12.48
   8  -5  -6  381.10   11.14
  -8   5   6  404.29   14.13
   9  -6  -6    1.20    4.20
   9  -6  -6   -1.26    4.27
  10  -7  -6  792.29   21.78
  10  -7  -6  759.23   21.15
  10  -7  -6  754.95   20.20
  11  -8  -6  461.83   16.66
  11  -8  -6  471.94   15.81
  11  -8  -6  487.69   17.01
  12  -9  -6   92.96    9.46
  12  -9  -6  100.72    9.18
  12  -9  -6   79.48    9.33
  13 -10  -6   10.29    7.93
   9 -11   5  207.03   11.79
   9 -11   5  206.63   12.41
   9 -11   5  211.75   13.13
  -9  11  -5  213.92   14.57
  -8  10  -5  494.59   18.65
   8 -10   5  473.63   15.40
  -8  10  -5  486.19   18.59
   8 -10   5  470.80   15.71
   8 -10   5  456.74   16.52
  -7   9  -5  230.36   11.94
  -7   9  -5  228.29   11.99
   7  -9   5  216.93   11.40
   7  -9   5  223.93   10.19
   7  -9   5  236.06   10.72
   6  -8   5  196.53    8.51
   6  -8   5  188.33    9.34
  -6   8  -5  202.46   10.49
  -6   8  -5  206.53   10.62
   6  -8   5  188.76    8.68
   5  -7   5  846.44   19.19
  -5   7  -5  890.36   21.81
   5  -7   5  882.75   20.31
  -5   7  -5  876.24   21.92
   5  -7   5  832.83   20.61
   4  -6   5 1388.15   28.21
  -4   6  -5 1369.80   29.25
   4  -6   5 1399.84   29.31
   4  -6   5 1370.04   26.84
  -4   6  -5 1363.22   29.50
  -3   5  -5  391.34   11.16
   3  -5   5  390.90   10.43
  -3   5  -5  365.35   11.10
  -3   5  -5  384.58    8.98
   3  -5   5  367.19   11.06
   3  -5   5  376.61    9.95
   2  -4   5  452.03   10.46
   2  -4   5  453.58   10.89
  -2   4  -5  455.69   11.73
  -2   4  -5  457.88   10.28
  -2   4  -5  434.05   11.47
   2  -4   5  443.94   11.71
  -1   3  -5  217.80    6.96
   1  -3   5  219.84    7.37
   1  -3   5  231.01    7.31
  -1   3  -5  217.17    6.39
   1  -3   5  208.41    6.15
   1  -3   5  214.30    6.35
   0   2  -5 1375.05   26.34
   0  -2   5 1408.32   27.53
   0   2  -5 1404.54   26.87
   0  -2   5 1371.49   25.94
   0  -2   5 1404.89   26.63
   1   1  -5   35.29    2.25
  -1  -1   5   41.66    3.34
   1   1  -5   29.41    2.59
  -1  -1   5   35.50    2.45
  -2   0   5  440.91   11.41
   2   0  -5  432.10    9.72
   2   0  -5  456.24   10.59
  -2   0   5  443.55    9.08
  -3   1   5 4989.15   85.26
  -3   1   5 4930.98   90.47
   3  -1  -5 4862.95   86.16
   3  -1  -5 4924.40   88.58
   4  -2  -5 1380.29   27.29
   4  -2  -5 1383.65   26.77
   4  -2  -5 1379.55   25.50
  -4   2   5 1395.79   29.25
  -4   2   5 1397.06   24.79
  -5   3   5   11.56    1.87
  -5   3   5   12.67    4.05
   5  -3  -5   14.48    2.41
   5  -3  -5   10.83    2.70
   5  -3  -5   12.64    2.58
  -6   4   5  137.04    5.15
  -6   4   5  129.05    8.18
   6  -4  -5  138.13    6.80
   6  -4  -5  132.79    5.73
   6  -4  -5  138.08    6.62
   7  -5  -5 1773.33   35.87
   7  -5  -5 1786.06   34.15
   7  -5  -5 1773.24   36.87
   7  -5  -5 1794.48   34.73
   8  -6  -5  171.97    9.56
   8  -6  -5  169.15    8.89
   8  -6  -5  178.16    7.01
   8  -6  -5  171.48    8.60
   9  -7  -5   56.76    6.88
   9  -7  -5   57.77    6.28
   9  -7  -5   46.91    6.16
  10  -8  -5  489.89   16.50
  10  -8  -5  505.17   16.88
  10  -8  -5  512.87   16.33
  11  -9  -5  364.46   14.33
  11  -9  -5  404.83   15.64
  11  -9  -5  365.20   15.02
  12 -10  -5   30.24    8.86
  12 -10  -5   35.84    8.78
  12 -10  -5   30.93    8.20
  13 -11  -5   69.38   10.96
  13 -11  -5   68.09    9.29
  10 -11   4   41.94    7.73
 -10  11  -4   24.47    9.74
  10 -11   4   30.08    8.30
  10 -11   4   47.14    7.30
   9 -10   4  288.96   12.48
  -9  10  -4  294.81   15.40
   9 -10   4  271.22   12.88
  -9  10  -4  295.58   15.48
   9 -10   4  306.37   14.08
   8  -9   4  702.33   19.56
  -8   9  -4  696.59   20.97
   8  -9   4  735.33   20.57
  -8   9  -4  730.62   21.42
   8  -9   4  748.17   18.98
   7  -8   4   38.15    5.19
  -7   8  -4   30.03    6.06
  -7   8  -4   40.65    6.55
   7  -8   4   38.75    5.48
   7  -8   4   40.69    5.58
  -6   7  -4   42.43    5.72
  -6   7  -4   39.38    5.50
   6  -7   4   40.80    4.80
   6  -7   4   41.65    4.99
   6  -7   4   46.98    5.50
  -5   6  -4 1463.74   30.26
   5  -6   4 1434.46   27.63
   5  -6   4 1381.77   29.90
  -5   6  -4 1429.43   30.44
   5  -6   4 1411.63   28.95
  -4   5  -4  573.85   14.67
   4  -5   4  610.63   14.74
   4  -5   4  577.50   13.87
   4  -5   4  568.80   13.23
  -4   5  -4  586.56   14.99
   3  -4   4   29.37    3.60
   3  -4   4   30.06    2.89
  -3   4  -4   35.72    3.34
   3  -4   4   27.72    2.78
  -3   4  -4   30.52    2.30
   2  -3   4  222.15    6.37
   2  -3   4  230.42    6.18
  -2   3  -4  235.78    6.02
  -2   3  -4  214.48    6.88
   2  -3   4  230.58    7.35
  -1   2  -4 1580.44   29.70
   1  -2   4 1576.28   28.89
  -1   2  -4 1576.01   29.61
   1  -2   4 1599.93   30.64
   1  -2   4 1601.21   29.94
   0  -1   4  343.00    7.83
   0  -1   4  346.22    7.42
   0   1  -4  334.39    8.13
   1   0  -4 1063.52   21.11
  -1   0   4 1089.91   20.02
   1   0  -4 1088.33   19.92
  -2   1   4 4681.05   84.16
   2  -1  -4 4638.19   80.20
  -2   1   4 4531.01   81.15
   3  -2  -4 2403.89   43.48
  -3   2   4 2439.62   46.27
  -3   2   4 2399.34   42.53
   3  -2  -4 2437.75   44.70
   4  -3  -4 1700.27   32.51
  -4   3   4 1717.03   30.88
   4  -3  -4 1680.98   30.68
   4  -3  -4 1736.43   32.30
  -4   3   4 1712.38   34.33
   5  -4  -4   24.75    3.29
   5  -4  -4   19.21    2.92
   5  -4  -4   22.88    2.66
  -5   4   4   16.92    2.74
   6  -5  -4  876.06   18.47
  -6   5   4  863.09   18.21
   6  -5  -4  837.03   19.12
   6  -5  -4  838.29   19.81
   6  -5  -4  846.70   18.01
  -6   5   4  871.21   17.94
   7  -6  -4 1347.89   28.74
  -7   6   4 1356.16   27.24
   7  -6  -4 1329.80   26.89
   7  -6  -4 1374.38   27.42
   7  -6  -4 1385.91   29.61
   8  -7  -4   85.89    6.33
   8  -7  -4   91.18    6.81
   8  -7  -4   85.33    6.70
   9  -8  -4  132.30    8.64
   9  -8  -4  135.53    8.70
   9  -8  -4  111.82    7.54
  10  -9  -4  642.58   18.55
  10  -9  -4  707.25   20.05
  10  -9  -4  667.43   19.62
  11 -10  -4  578.43   19.50
  11 -10  -4  613.87   19.25
  11 -10  -4  616.30   20.14
  12 -11  -4    0.36    7.43
  12 -11  -4   -5.49    7.99
  11 -11   3  127.56    9.64
  11 -11   3  145.41   11.74
 -11  11  -3  141.90   12.92
 -10  10  -3  193.46   13.12
  10 -10   3  178.25   12.34
  10 -10   3  166.94   10.86
 -10  10  -3  158.48   12.23
  10 -10   3  189.92   10.97
   9  -9   3  484.62   15.17
   9  -9   3  495.35   16.01
  -9   9  -3  465.33   17.41
  -9   9  -3  466.87   16.73
   9  -9   3  497.52   16.66
  -8   8  -3  405.27   14.99
   8  -8   3  416.11   13.01
  -8   8  -3  421.64   14.96
   8  -8   3  402.87   13.33
   8  -8   3  390.05   13.73
   7  -7   3  224.00    9.70
   7  -7   3  227.39    9.03
  -7   7  -3  216.84    9.95
  -7   7  -3  233.89   10.42
   7  -7   3  212.00    8.54
  -6   6  -3  503.05   14.18
   6  -6   3  500.21   12.89
  -6   6  -3  488.04   14.23
   6  -6   3  491.80   13.34
   6  -6   3  491.65   13.93
   5  -5   3 1766.28   35.34
   5  -5   3 1744.12   34.00
   5  -5   3 1752.17   32.45
  -5   5  -3 1766.26   34.94
  -5   5  -3 1742.65   35.27
   4  -4   3 2567.85   44.88
   4  -4   3 2541.72   48.96
  -4   4  -3 2595.45   48.00
  -4   4  -3 2632.89   45.87
   4  -4   3 2516.42   47.03
   3  -3   3  277.46    7.06
   3  -3   3  289.92    7.35
  -3   3  -3  267.16    7.83
   3  -3   3  268.95    7.98
   3  -3   3  261.28    7.74
  -3   3  -3  286.71    6.30
  -2   2  -3  146.92    4.89
  -2   2  -3  135.99    4.04
   2  -2   3  141.69    5.01
   2  -2   3  140.53    4.27
   2  -2   3  149.87    5.43
   1  -1   3 3195.84   54.85
   1  -1   3 3118.30   55.72
  -1   1  -3 3135.19   56.45
   0   0   3  568.33   10.50
   0   0  -3  555.56   11.65
   0   0   3  565.27   11.32
  -1   1   3  169.69    4.54
   1  -1  -3  167.48    4.99
   1  -1  -3  170.47    4.20
  -2   2   3 1801.95   32.55
   2  -2  -3 1822.08   32.78
   2  -2  -3 1857.30   33.94
  -3   3   3 2509.09   44.16
   3  -3  -3 2461.44   44.58
  -3   3   3 2517.99   47.03
   3  -3  -3 2432.41   45.36
   4  -4  -3   17.56    2.17
   4  -4  -3   13.79    2.93
  -4   4   3   14.68    2.22
   4  -4  -3   14.39    2.45
   4  -4  -3   14.71    2.59
  -5   5   3  230.38    7.50
   5  -5  -3  227.74    6.72
   5  -5  -3  239.98    8.22
   5  -5  -3  230.30    7.50
   5  -5  -3  227.13    7.69
  -5   5   3  227.46    7.85
   6  -6  -3 1360.74   27.96
   6  -6  -3 1354.33   28.49
  -6   6   3 1363.07   27.59
  -6   6   3 1390.17   27.23
   6  -6  -3 1294.44   26.43
   6  -6  -3 1340.64   26.24
   7  -7  -3 1257.20   27.42
   7  -7  -3 1242.77   27.97
  -7   7   3 1312.97   26.83
  -7   7   3 1271.26   27.04
   7  -7  -3 1271.99   26.29
   8  -8  -3   71.86    6.63
  -8   8   3   69.32    6.59
  -8   8   3   83.82    7.27
   8  -8  -3   70.80    6.41
   8  -8  -3   68.09    6.05
   9  -9  -3   94.65    8.00
   9  -9  -3   74.41    7.18
   9  -9  -3   80.78    7.67
  10 -10  -3 1104.78   25.84
  10 -10  -3 1038.99   26.68
  10 -10  -3 1051.58   27.17
  11 -11  -3  403.07   16.95
  11 -11  -3  387.64   16.55
  11 -11  -3  426.83   16.27
  12 -12  -3   10.82    8.32
  12 -12  -3   13.47    8.18
  12 -11   2  556.68   20.66
  12 -11   2  492.25   17.88
 -12  11  -2  553.05   22.14
 -11  10  -2   33.89    9.07
 -11  10  -2   36.18    9.15
  11 -10   2   38.51    8.22
  11 -10   2   34.84    6.70
  11 -10   2   26.12    6.90
  10  -9   2  358.76   14.62
 -10   9  -2  329.30   14.74
  10  -9   2  327.20   13.04
  10  -9   2  319.80   12.40
 -10   9  -2  306.17   14.72
   9  -8   2  702.82   19.54
   9  -8   2  722.07   19.15
   9  -8   2  696.05   17.95
  -9   8  -2  698.28   20.29
  -9   8  -2  683.98   19.61
  -8   7  -2  392.92   13.33
   8  -7   2  374.81   12.90
   8  -7   2  388.13   12.28
  -8   7  -2  372.08   12.86
   8  -7   2  390.45   11.86
  -7   6  -2   33.99    5.39
   7  -6   2   39.41    4.40
   7  -6   2   36.07    4.69
   7  -6   2   39.08    4.38
  -7   6  -2   38.65    5.54
   6  -5   2 2000.99   38.18
  -6   5  -2 2006.15   38.73
  -6   5  -2 1922.89   38.92
   6  -5   2 1943.60   39.53
   6  -5   2 2004.24   36.41
   5  -4   2 2620.02   45.58
   5  -4   2 2607.31   49.64
  -5   4  -2 2596.30   48.36
   5  -4   2 2590.59   47.77
   5  -4   2 2561.26   48.53
   4  -3   2 1906.84   36.36
  -4   3  -2 1949.56   34.56
  -4   3  -2 1920.25   36.21
   4  -3   2 1914.63   37.15
   4  -3   2 1936.43   33.93
   4  -3   2 1928.13   35.58
   3  -2   2  146.36    5.00
  -3   2  -2  142.27    3.82
   3  -2   2  145.68    5.48
   3  -2   2  137.25    4.33
   2  -1   2   46.86    2.76
  -2   1  -2   43.41    2.33
   2  -1   2   40.00    2.14
  -1   0  -2 2630.43   46.61
   1   0   2 2564.10   45.88
   1   0   2 2572.14   46.08
   0   1   2  803.17   15.22
   0  -1  -2  804.18   14.71
   0  -1  -2  798.76   15.65
  -1   2   2  144.19    4.24
   1  -2  -2  147.73    4.41
   1  -2  -2  148.39    3.76
   2  -3  -2 1289.23   23.71
   2  -3  -2 1263.62   24.15
  -2   3   2 1274.94   23.83
  -3   4   2 2016.97   36.92
   3  -4  -2 1981.21   37.05
   3  -4  -2 2038.83   38.23
   3  -4  -2 2043.73   35.26
   3  -4  -2 1980.91   36.90
  -4   5   2  159.64    6.09
  -4   5   2  159.40    6.33
   4  -5  -2  154.32    4.96
   4  -5  -2  156.16    5.86
   4  -5  -2  153.12    5.85
   4  -5  -2  161.11    6.46
   5  -6  -2  363.47   10.14
   5  -6  -2  379.87   10.71
   5  -6  -2  373.20   10.48
   5  -6  -2  374.00    8.99
  -5   6   2  382.46   10.65
  -5   6   2  385.79   11.00
   6  -7  -2 2137.92   41.98
   6  -7  -2 2147.58   42.78
  -6   7   2 2178.74   41.87
   6  -7  -2 2154.54   40.02
  -6   7   2 2178.99   42.35
   7  -8  -2  818.99   20.23
   7  -8  -2  812.46   18.99
  -7   8   2  834.51   20.43
  -7   8   2  815.08   19.97
   7  -8  -2  792.38   19.76
   8  -9  -2   29.73    5.18
  -8   9   2   29.92    6.03
   8  -9  -2   21.28    5.00
   8  -9  -2   23.97    4.84
  -8   9   2   30.40    6.55
  -9  10   2  524.37   17.36
   9 -10  -2  478.28   15.66
   9 -10  -2  496.15   16.54
  -9  10   2  508.81   16.92
   9 -10  -2  502.85   16.12
  10 -11  -2  685.00   19.67
  10 -11  -2  673.24   20.50
  10 -11  -2  695.97   20.88
  11 -12  -2  121.12    9.38
  11 -12  -2  130.30   10.96
  12 -10   1  383.83   17.05
  12 -10   1  391.02   15.69
 -12  10  -1  393.93   18.35
  11  -9   1   27.22    7.55
 -11   9  -1   24.91    7.77
  11  -9   1   27.31    6.21
 -11   9  -1   24.85    7.75
  11  -9   1   35.32    6.95
  10  -8   1  189.81   10.57
 -10   8  -1  189.30   10.78
  10  -8   1  196.66    9.91
  10  -8   1  184.44    9.41
 -10   8  -1  169.28   10.32
  -9   7  -1  646.84   18.26
   9  -7   1  595.20   16.14
  -9   7  -1  634.30   17.79
   9  -7   1  640.36   17.82
   9  -7   1  641.04   17.23
  -8   6  -1  771.83   19.54
   8  -6   1  785.12   18.03
  -8   6  -1  750.93   19.05
   8  -6   1  765.32   19.58
   8  -6   1  784.21   18.92
  -7   5  -1   56.06    4.87
   7  -5   1   61.28    4.75
  -7   5  -1   60.18    4.99
   7  -5   1   59.53    5.19
   7  -5   1   62.71    4.62
   6  -4   1  998.44   22.23
  -6   4  -1 1026.88   21.40
   6  -4   1  992.01   21.19
   6  -4   1  996.47   20.12
   6  -4   1 1021.44   21.21
  -5   3  -1 1510.92   29.14
   5  -3   1 1454.69   28.73
  -5   3  -1 1510.42   27.25
   5  -3   1 1510.22   30.13
   5  -3   1 1519.81   29.26
   5  -3   1 1521.34   27.49
   4  -2   1  818.76   16.93
   4  -2   1  830.12   16.74
   4  -2   1  856.91   17.74
   4  -2   1  853.13   17.17
   3  -1   1  756.64   15.54
   3  -1   1  787.83   15.07
   3  -1   1  806.27   14.95
   2   0   1 7395.44  130.92
   2   0   1 7367.70  129.07
   2   0   1 7309.91  131.21
   1   1   1 2948.82   51.92
   1   1   1 2960.05   52.77
   1   1   1 2938.38   52.84
   0  -2  -1  174.13    4.01
   0  -2  -1  184.21    4.68
   0   2   1  174.01    4.74
   1  -3  -1  168.91    4.65
  -1   3   1  165.95    5.07
   1  -3  -1  172.93    4.66
   2  -4  -1  554.50   11.46
  -2   4   1  535.01   12.09
   2  -4  -1  549.14   11.72
  -3   5   1 2048.27   39.06
   3  -5  -1 2098.63   36.67
   3  -5  -1 2091.32   39.18
  -3   5   1 2042.64   38.67
   3  -5  -1 2073.36   38.46
   3  -5  -1 2093.53   38.10
   4  -6  -1  403.15   10.65
   4  -6  -1  416.00   10.52
   4  -6  -1  401.46   10.73
  -4   6   1  389.58   11.36
  -4   6   1  417.06   11.18
   4  -6  -1  397.32    9.17
  -5   7   1  786.63   18.61
   5  -7  -1  773.91   17.39
   5  -7  -1  806.46   16.10
   5  -7  -1  809.64   18.23
   5  -7  -1  793.59   18.25
  -5   7   1  802.16   19.03
  -6   8   1 1437.62   30.20
   6  -8  -1 1460.92   29.93
   6  -8  -1 1401.20   28.49
   6  -8  -1 1379.76   29.72
  -6   8   1 1399.51   30.47
   7  -9  -1  246.98    9.82
   7  -9  -1  281.48   11.07
   7  -9  -1  256.79   10.34
  -7   9   1  267.76   11.96
  -7   9   1  243.12   11.11
  -8  10   1   54.80    7.65
   8 -10  -1   68.69    6.31
   8 -10  -1   56.33    6.56
  -8  10   1   50.43    7.44
   8 -10  -1   63.02    7.03
   9 -11  -1  408.49   14.34
  -9  11   1  411.10   16.33
   9 -11  -1  442.48   15.64
   9 -11  -1  425.22   15.36
  -9  11   1  425.43   16.85
 -10  12   1  662.76   21.89
  10 -12  -1  654.35   21.01
  10 -12  -1  622.20   20.25
  10 -12  -1  623.30   19.76
  11 -13  -1   31.22    9.18
  11 -13  -1   31.13    7.78
  13 -10   0  292.73   15.36
  13 -10   0  316.60   15.03
  12  -9   0  204.90   11.97
  12  -9   0  198.32   12.29
  12  -9   0  225.67   12.67
 -11   8   0    9.68    6.77
  11  -8   0    4.75    5.07
 -11   8   0   11.18    7.05
  11  -8   0    4.42    5.60
  11  -8   0    9.49    5.65
  10  -7   0  427.49   14.84
 -10   7   0  466.70   15.28
  10  -7   0  435.80   14.05
  10  -7   0  469.87   15.09
 -10   7   0  440.63   14.73
   9  -6   0  857.72   20.98
   9  -6   0  902.39   20.21
  -9   6   0  856.89   21.13
   9  -6   0  827.57   21.54
  -9   6   0  887.71   21.00
  -8   5   0  498.88   13.42
   8  -5   0  511.59   13.79
  -8   5   0  506.43   13.81
   8  -5   0  474.56   12.93
   8  -5   0  514.06   14.46
  -7   4   0  339.87   10.10
   7  -4   0  338.02    9.92
   7  -4   0  335.16   10.67
   7  -4   0  349.77   10.31
  -6   3   0  546.36   12.84
   6  -3   0  549.21   12.86
   6  -3   0  547.56   12.43
   6  -3   0  531.64   12.93
   6  -3   0  542.67   10.97
   6  -3   0  582.53   13.84
   5  -2   0 3727.26   66.81
   5  -2   0 3761.66   63.69
   5  -2   0 3798.23   69.19
   5  -2   0 3724.39   67.31
   5  -2   0 3728.26   66.66
   5  -2   0 3801.67   66.78
   4  -1   0   28.52    2.28
   4  -1   0   25.14    2.13
   4  -1   0   27.51    1.84
   4  -1   0   25.37    2.45
   3   0   0 1968.70   35.18
   3   0   0 1940.76   34.82
   3   0   0 1939.58   35.41
   2   1   0 5722.79  100.47
   2   1   0 5426.65   98.03
   2   1   0 5620.51  101.61
   1   2   0   79.98    3.06
  -1  -2   0   74.11    2.68
   1   2   0   76.51    3.22
   0   3   0  634.34   12.82
   0   3   0  638.54   13.24
   0  -3   0  644.02   12.61
  -1   4   0  631.40   12.84
  -1   4   0  647.52   13.78
   1  -4   0  633.08   13.04
  -2   5   0 6285.57  111.33
  -2   5   0 6279.89  110.22
   2  -5   0 6351.26  110.92
   2  -5   0 6238.69  109.43
   2  -5   0 6222.84  104.30
  -3   6   0  901.49   19.51
   3  -6   0  910.11   18.58
   3  -6   0  891.95   18.04
   3  -6   0  883.66   18.87
   3  -6   0  894.82   17.63
  -3   6   0  870.71   19.74
   4  -7   0   73.58    4.65
  -4   7   0   75.28    5.46
   4  -7   0   75.51    4.75
   4  -7   0   68.45    4.66
  -4   7   0   70.28    5.21
   4  -7   0   71.22    3.67
  -5   8   0  667.63   17.80
   5  -8   0  673.71   15.95
  -5   8   0  639.18   17.07
   5  -8   0  707.21   16.49
   5  -8   0  673.18   16.75
   6  -9   0  635.28   16.21
   6  -9   0  635.86   16.67
   6  -9   0  615.46   16.29
  -6   9   0  623.50   17.55
  -6   9   0  599.61   17.73
   7 -10   0   35.13    5.68
  -7  10   0   32.04    6.44
  -7  10   0   37.34    6.59
   7 -10   0   41.09    6.09
   7 -10   0   37.03    5.83
   8 -11   0   59.94    6.97
  -8  11   0   53.20    8.12
   8 -11   0   45.66    6.79
   8 -11   0   39.11    6.13
  -8  11   0   37.40    8.41
  -9  12   0  580.11   20.73
   9 -12   0  575.57   18.73
   9 -12   0  642.99   18.85
   9 -12   0  607.26   19.12
  -9  12   0  612.87   20.84
 -10  13   0  342.43   18.21
  10 -13   0  340.37   14.76
 -10  13   0  329.09   17.71
  13  -9  -1  373.31   14.97
  13  -9  -1  370.12   16.37
  12  -8  -1  132.90    9.54
  12  -8  -1  128.86    8.83
  12  -8  -1  140.54   10.61
  11  -7  -1  342.80   12.55
 -11   7   1  325.35   13.15
  11  -7  -1  355.31   13.18
  11  -7  -1  314.59   13.84
  10  -6  -1  788.69   20.27
 -10   6   1  778.27   19.67
  10  -6  -1  768.83   19.27
 -10   6   1  755.03   19.05
  10  -6  -1  760.84   20.81
  -9   5   1  970.52   22.02
   9  -5  -1  965.28   21.78
  -9   5   1 1009.94   22.55
   9  -5  -1  964.28   22.82
   9  -5  -1 1049.73   24.13
   8  -4  -1  365.50   11.22
   8  -4  -1  386.74   10.96
  -8   4   1  396.67   10.90
  -8   4   1  379.77   11.13
   8  -4  -1  364.82   11.88
   7  -3  -1  832.46   16.55
   7  -3  -1  834.45   19.29
   7  -3  -1  841.69   18.67
   7  -3  -1  804.02   17.63
  -7   3   1  859.91   17.92
   7  -3  -1  854.52   17.94
   6  -2  -1 1334.13   27.25
   6  -2  -1 1341.17   25.16
   6  -2  -1 1336.99   25.16
   6  -2  -1 1312.33   25.75
   6  -2  -1 1351.65   26.44
   5  -1  -1 2236.96   39.83
   5  -1  -1 2255.23   41.83
   5  -1  -1 2318.78   41.69
   5  -1  -1 2283.23   41.28
   5  -1  -1 2345.13   43.18
   4   0  -1   86.78    3.39
   4   0  -1   87.27    3.50
   4   0  -1   85.87    3.83
   3   1  -1  345.19    7.72
   3   1  -1  348.68    7.80
   3   1  -1  343.18    7.90
   2   2  -1  298.23    7.07
   2   2  -1  303.31    7.16
   2   2  -1  300.44    6.84
   1   3  -1 1062.11   20.40
  -1  -3   1 1064.24   20.01
   1   3  -1 1052.90   20.45
   0   4  -1 1204.53   23.62
   0   4  -1 1216.16   23.16
   0  -4   1 1230.43   23.08
   1  -5   1 3063.48   54.82
  -1   5  -1 3051.66   55.55
   1  -5   1 3074.22   52.23
  -1   5  -1 3015.67   55.05
  -1   5  -1 3081.27   56.12
  -2   6  -1 5539.92   97.85
  -2   6  -1 5486.40   99.11
  -2   6  -1 5379.02   98.04
   2  -6   1 5559.90   97.28
   2  -6   1 5607.00   92.73
  -3   7  -1  496.59   14.00
   3  -7   1  516.84   12.10
   3  -7   1  520.00   11.13
  -3   7  -1  504.09   13.53
   3  -7   1  533.21   12.49
   3  -7   1  476.32   12.72
  -4   8  -1   12.75    4.44
   4  -8   1   20.12    3.74
  -4   8  -1   15.02    4.28
   4  -8   1   11.47    3.21
   4  -8   1   16.20    3.77
  -5   9  -1  813.90   20.94
  -5   9  -1  868.11   21.50
   5  -9   1  830.39   20.34
   5  -9   1  846.30   19.71
   5  -9   1  832.31   19.37
   6 -10   1  915.50   22.65
  -6  10  -1  900.83   23.97
   6 -10   1  880.42   21.28
   6 -10   1  973.29   22.20
  -6  10  -1  985.94   24.13
  -7  11  -1    2.27    6.65
   7 -11   1    2.99    4.61
   7 -11   1    2.09    5.36
  -7  11  -1    1.51    6.43
   7 -11   1    0.51    4.53
  -8  12  -1  170.39   12.16
   8 -12   1  184.20    9.95
   8 -12   1  190.53   10.46
  -8  12  -1  180.10   12.31
   9 -13   1  424.58   15.65
  -9  13  -1  366.52   18.01
  -9  13  -1  400.33   17.54
  14  -9  -2  355.95   15.41
  14  -9  -2  367.38   16.99
  13  -8  -2  666.40   20.22
  13  -8  -2  653.92   21.42
  13  -8  -2  653.84   21.04
  12  -7  -2  150.71   10.66
  12  -7  -2  153.49    9.99
  12  -7  -2  170.83    9.91
  11  -6  -2  137.03    8.51
  11  -6  -2  123.61    8.35
  11  -6  -2  122.08    8.51
  10  -5  -2  326.85   11.77
  10  -5  -2  319.02   11.23
  10  -5  -2  353.27   12.32
 -10   5   2  343.59   11.25
   9  -4  -2  790.10   18.74
  -9   4   2  837.43   18.31
   9  -4  -2  823.79   19.77
   9  -4  -2  786.68   20.15
  -9   4   2  799.03   18.47
   8  -3  -2   20.69    3.34
   8  -3  -2   20.14    2.64
   8  -3  -2   17.37    3.49
  -8   3   2   15.07    3.40
   8  -3  -2   14.49    3.60
   8  -3  -2   13.72    3.33
  -7   2   2  304.41    8.25
   7  -2  -2  307.38    9.15
   7  -2  -2  326.70    8.10
   7  -2  -2  322.86    9.85
   7  -2  -2  307.76    9.40
   7  -2  -2  298.18    8.29
   6  -1  -2 3164.28   54.97
   6  -1  -2 3207.38   59.20
   6  -1  -2 3190.05   56.47
   6  -1  -2 3172.88   57.70
   6  -1  -2 3157.06   57.63
   5   0  -2  983.17   20.00
   5   0  -2  983.63   19.87
   5   0  -2  981.21   18.93
   5   0  -2 1004.46   18.94
   5   0  -2  979.16   19.51
   4   1  -2  309.58    7.67
   4   1  -2  308.47    7.84
   4   1  -2  318.32    7.26
   3   2  -2  462.92   10.28
   3   2  -2  468.30   10.17
   3   2  -2  453.96    9.85
   2   3  -2 3085.58   55.03
  -2  -3   2 3003.96   54.80
   2   3  -2 3172.26   56.00
   1   4  -2  121.52    4.44
  -1  -4   2  115.66    4.52
  -1  -4   2  109.63    4.49
   1   4  -2  127.76    4.84
   0  -5   2  844.06   16.54
   0   5  -2  809.41   16.83
   0   5  -2  845.07   18.09
   0  -5   2  832.03   17.28
   0   5  -2  833.00   17.81
  -1   6  -2 2093.14   40.31
  -1   6  -2 2129.41   39.10
   1  -6   2 2165.93   37.88
  -1   6  -2 2057.17   40.64
   1  -6   2 2118.33   39.61
   2  -7   2  848.13   18.47
  -2   7  -2  808.28   19.10
   2  -7   2  848.96   17.56
  -2   7  -2  828.08   16.85
   2  -7   2  829.65   17.12
  -2   7  -2  792.33   19.21
  -3   8  -2  106.13    4.87
   3  -8   2  113.44    6.25
   3  -8   2  102.37    5.95
  -3   8  -2  109.97    7.12
  -3   8  -2  117.40    7.42
   3  -8   2   95.83    5.95
   4  -9   2  197.65    8.14
   4  -9   2  196.25    8.63
  -4   9  -2  188.40    9.64
  -4   9  -2  205.52   10.11
   4  -9   2  207.37    8.53
  -5  10  -2 1014.99   25.70
   5 -10   2 1060.86   24.54
  -5  10  -2 1065.37   25.76
   5 -10   2 1053.63   23.58
   5 -10   2 1029.78   23.11
   6 -11   2  826.72   20.39
  -6  11  -2  842.75   23.53
   6 -11   2  808.89   21.36
  -6  11  -2  829.28   23.17
  -7  12  -2    0.19    6.84
   7 -12   2    2.27    4.97
  -7  12  -2   11.89    7.37
   7 -12   2    6.62    4.82
   8 -13   2  145.92    9.47
  -8  13  -2  116.90   11.00
   8 -13   2  130.46    9.60
  -8  13  -2  104.26   10.91
   9 -14   2  255.01   13.01
  -9  14  -2  274.02   17.55
  14  -8  -3  426.57   16.70
  14  -8  -3  392.42   17.07
  13  -7  -3  601.64   20.18
  13  -7  -3  634.12   19.90
  13  -7  -3  612.92   18.65
  12  -6  -3   77.51    8.16
  12  -6  -3   66.63    7.79
  12  -6  -3   87.70    7.72
  11  -5  -3  341.31   12.05
  11  -5  -3  337.99   12.63
  11  -5  -3  331.01   12.76
  10  -4  -3  486.29   13.94
  10  -4  -3  493.33   15.29
  10  -4  -3  498.91   14.70
   9  -3  -3  284.95   10.16
  -9   3   3  302.37    9.08
   9  -3  -3  289.60   10.87
   9  -3  -3  312.97   10.05
   8  -2  -3  128.89    6.31
   8  -2  -3  119.86    6.32
   8  -2  -3  123.35    6.63
   8  -2  -3  126.90    5.51
  -8   2   3  117.47    5.38
   8  -2  -3  132.73    5.33
   7  -1  -3  292.56    9.26
   7  -1  -3  341.41    9.84
   7  -1  -3  298.15    9.08
   7  -1  -3  317.79    7.84
   7  -1  -3  322.15    8.53
   6   0  -3 2366.61   44.89
   6   0  -3 2321.10   44.19
   6   0  -3 2353.84   44.21
   6   0  -3 2434.90   42.64
   6   0  -3 2395.46   42.24
   5   1  -3  346.74    8.89
   5   1  -3  362.83    8.16
   5   1  -3  359.30    8.94
   5   1  -3  353.30    9.24
   4   2  -3  629.81   12.64
   4   2  -3  596.85   13.10
   4   2  -3  575.67   13.03
   4   2  -3  580.11   12.22
   3   3  -3 1264.00   24.06
   3   3  -3 1251.19   24.32
   3   3  -3 1260.50   24.66
   3   3  -3 1266.64   23.20
   2   4  -3 2714.26   50.18
   2   4  -3 2683.77   49.56
   2   4  -3 2777.43   50.14
  -2  -4   3 2751.35   49.59
  -1  -5   3   41.36    3.30
   1   5  -3   43.84    3.01
   1   5  -3   38.40    3.50
  -1  -5   3   39.55    3.31
   1   5  -3   50.03    4.03
   0   6  -3   67.40    3.93
   0  -6   3   64.62    4.16
   0  -6   3   64.87    4.22
   0   6  -3   61.29    4.35
   0   6  -3   60.17    4.37
  -1   7  -3 1497.12   30.94
  -1   7  -3 1490.60   30.58
   1  -7   3 1488.00   29.73
  -1   7  -3 1474.26   28.64
   2  -8   3 1066.29   22.93
   2  -8   3 1009.79   21.61
  -2   8  -3 1031.57   20.96
   2  -8   3 1061.26   21.28
  -2   8  -3 1052.01   23.82
   3  -9   3   10.65    3.51
  -3   9  -3    6.76    4.85
  -3   9  -3    7.75    4.75
   3  -9   3    9.92    3.54
   4 -10   3  175.82    8.58
  -4  10  -3  154.83    9.84
   4 -10   3  149.83    7.84
  -4  10  -3  162.36    9.83
  -5  11  -3 1067.51   27.44
  -5  11  -3 1016.65   26.70
   5 -11   3 1037.26   23.89
   5 -11   3 1048.33   25.21
  -6  12  -3  383.23   16.80
  -6  12  -3  384.64   16.49
   6 -12   3  375.03   14.27
   6 -12   3  347.87   13.40
   7 -13   3   -3.70    5.41
  -7  13  -3   -2.67    7.55
  -7  13  -3   -2.45    7.47
   7 -13   3   -0.78    5.25
   8 -14   3  397.38   15.48
  -8  14  -3  377.52   19.35
  14  -7  -4  537.58   18.17
  14  -7  -4  502.18   19.26
  13  -6  -4  388.81   14.75
  13  -6  -4  373.73   15.78
  13  -6  -4  392.40   15.42
  12  -5  -4    6.94    5.00
  12  -5  -4   10.44    5.39
  12  -5  -4    6.51    5.58
  11  -4  -4  553.99   16.75
  11  -4  -4  558.05   17.22
  11  -4  -4  583.74   16.17
  10  -3  -4  685.98   18.56
  10  -3  -4  768.24   19.55
  10  -3  -4  737.32   17.96
   9  -2  -4  435.93   13.25
   9  -2  -4  474.09   13.50
   9  -2  -4  456.19   11.95
   9  -2  -4  473.18   12.79
   8  -1  -4  129.33    5.73
   8  -1  -4  125.04    4.82
   8  -1  -4  124.18    7.01
   8  -1  -4  122.61    6.44
   8  -1  -4  128.99    6.72
   7   0  -4 1191.57   25.07
   7   0  -4 1217.62   22.64
   7   0  -4 1181.20   24.94
   7   0  -4 1186.52   24.44
   7   0  -4 1225.68   23.98
   6   1  -4 1802.47   33.10
   6   1  -4 1732.08   34.51
   6   1  -4 1817.21   34.71
   6   1  -4 1797.22   34.67
   6   1  -4 1812.27   32.63
   5   2  -4  186.71    6.21
   5   2  -4  187.27    6.34
   5   2  -4  185.40    6.59
   5   2  -4  179.61    5.35
   4   3  -4  673.45   13.97
   4   3  -4  660.63   13.76
   4   3  -4  633.35   14.48
   4   3  -4  638.89   14.51
   3   4  -4  859.48   18.48
   3   4  -4  867.99   17.52
   3   4  -4  877.47   18.36
  -3  -4   4  870.23   18.57
   3   4  -4  901.62   18.22
   2   5  -4 2430.27   45.75
  -2  -5   4 2490.19   45.60
   2   5  -4 2416.91   45.40
   2   5  -4 2455.92   45.88
  -2  -5   4 2440.33   43.41
  -1  -6   4   15.98    2.94
  -1  -6   4   14.23    2.96
   1   6  -4   12.00    2.55
   1   6  -4   14.64    3.00
   1   6  -4   17.50    3.33
   0   7  -4  241.34    9.01
   0   7  -4  218.94    8.51
   0   7  -4  237.42    7.41
   0  -7   4  232.32    7.93
   0  -7   4  231.44    8.16
   1  -8   4 1449.26   28.62
   1  -8   4 1506.15   30.23
  -1   8  -4 1446.90   30.89
  -1   8  -4 1441.79   31.17
  -1   8  -4 1449.00   28.65
  -2   9  -4  613.53   16.94
   2  -9   4  579.97   15.71
  -2   9  -4  581.49   16.86
   2  -9   4  609.60   15.15
   3 -10   4   16.02    4.63
  -3  10  -4   11.24    5.99
  -3  10  -4   14.54    5.51
   3 -10   4   13.51    4.31
   4 -11   4  408.01   13.84
  -4  11  -4  425.86   15.86
   4 -11   4  423.68   13.38
  -4  11  -4  425.41   15.61
   5 -12   4 1147.43   28.24
   5 -12   4 1220.94   27.25
  -5  12  -4 1175.82   30.10
  -5  12  -4 1149.81   30.52
   6 -13   4  127.16    9.79
  -6  13  -4  149.86   12.07
   6 -13   4  136.41    8.99
  -6  13  -4  135.95   11.56
  -7  14  -4   27.94    9.60
   7 -14   4   33.36    7.04
  15  -7  -5  197.02   12.36
  15  -7  -5  190.68   13.54
  14  -6  -5  336.08   15.12
  14  -6  -5  325.35   15.68
  14  -6  -5  355.46   14.50
  13  -5  -5  256.65   13.27
  13  -5  -5  264.59   12.66
  13  -5  -5  267.98   11.96
  12  -4  -5  157.50    9.17
  12  -4  -5  153.47    9.94
  12  -4  -5  138.97    9.32
  11  -3  -5  451.93   14.77
  11  -3  -5  435.77   14.96
  11  -3  -5  465.34   14.19
  10  -2  -5 1342.28   29.84
  10  -2  -5 1314.51   28.28
  10  -2  -5 1367.04   30.27
  10  -2  -5 1414.96   28.50
   9  -1  -5  120.88    7.28
   9  -1  -5  125.71    7.47
   9  -1  -5  132.15    6.48
   9  -1  -5  134.78    7.44
   8   0  -5  216.31    7.57
   8   0  -5  203.18    8.02
   8   0  -5  215.42    8.46
   8   0  -5  212.87    8.59
   7   1  -5 2907.31   55.12
   7   1  -5 2901.03   52.06
   7   1  -5 3044.12   51.90
   7   1  -5 2851.51   54.84
   7   1  -5 2877.87   54.58
   6   2  -5 2654.01   46.63
   6   2  -5 2593.43   48.91
   6   2  -5 2535.82   46.50
   6   2  -5 2675.84   49.14
   6   2  -5 2566.14   49.32
   5   3  -5   77.37    4.80
   5   3  -5   85.12    4.18
   5   3  -5   87.75    4.74
   5   3  -5   85.18    5.01
   4   4  -5  177.51    6.56
   4   4  -5  191.57    6.94
  -4  -4   5  185.15    7.13
   4   4  -5  185.04    6.67
   4   4  -5  187.11    6.38
  -3  -5   5 2286.91   43.48
   3   5  -5 2300.39   43.36
   3   5  -5 2323.27   41.33
   3   5  -5 2288.71   43.64
   3   5  -5 2256.49   42.90
   2   6  -5  531.26   13.75
   2   6  -5  549.65   13.66
  -2  -6   5  531.74   13.24
  -2  -6   5  574.89   14.07
   2   6  -5  525.42   12.99
  -1  -7   5    4.27    3.14
  -1  -7   5    0.64    2.85
   1   7  -5    5.18    3.80
   1   7  -5    5.13    2.60
   1   7  -5    1.77    3.44
   0   8  -5  866.56   20.96
   0   8  -5  862.37   18.76
   0  -8   5  874.55   20.14
   0  -8   5  833.50   18.95
   0   8  -5  852.35   20.57
  -1   9  -5  863.77   21.57
   1  -9   5  845.08   19.55
  -1   9  -5  830.66   21.14
   1  -9   5  822.69   20.18
  -1   9  -5  839.04   18.62
  -2  10  -5  228.47   10.96
  -2  10  -5  244.65   10.99
   2 -10   5  234.18    9.50
   2 -10   5  249.31   10.14
  -3  11  -5   57.39    7.07
   3 -11   5   51.55    6.06
  -3  11  -5   51.12    7.05
   3 -11   5   48.53    5.72
  -4  12  -5  582.48   20.04
  -4  12  -5  602.41   20.07
   4 -12   5  613.02   18.66
   4 -12   5  621.14   17.88
  -5  13  -5  450.84   18.79
   5 -13   5  416.94   16.14
   5 -13   5  405.99   15.26
  -5  13  -5  452.31   19.00
  -6  14  -5  122.02   12.22
   6 -14   5  123.08    9.70
  15  -6  -6  233.72   12.89
  15  -6  -6  209.20   13.67
  14  -5  -6  447.38   17.19
  14  -5  -6  431.65   16.84
  14  -5  -6  411.82   15.65
  13  -4  -6  181.97   10.96
  13  -4  -6  168.57   10.65
  13  -4  -6  173.31   10.16
  12  -3  -6  289.73   12.82
  12  -3  -6  255.69   11.11
  12  -3  -6  263.48   11.66
  11  -2  -6  729.58   20.09
  11  -2  -6  712.14   18.65
  11  -2  -6  774.32   18.41
  11  -2  -6  712.96   19.59
  10  -1  -6 1097.93   23.81
  10  -1  -6 1048.31   23.65
  10  -1  -6 1016.18   24.55
  10  -1  -6 1071.62   24.85
   9   0  -6    1.62    3.20
   9   0  -6    1.85    4.19
   9   0  -6    0.76    3.42
   9   0  -6    2.60    3.74
   8   1  -6  347.75   11.06
   8   1  -6  360.28   11.58
   8   1  -6  350.77   11.10
   8   1  -6  358.99   10.66
   7   2  -6 2129.69   41.26
  -7  -2   6 2053.69   41.64
   7   2  -6 2078.19   39.05
   7   2  -6 2123.16   41.15
   6   3  -6  556.18   14.38
   6   3  -6  601.14   12.74
  -6  -3   6  593.70   15.16
   6   3  -6  588.45   14.09
   6   3  -6  577.28   14.80
   5   4  -6   56.20    3.98
   5   4  -6   58.74    4.21
   5   4  -6   60.69    4.69
   5   4  -6   49.07    4.39
  -4  -5   6  475.22   13.08
   4   5  -6  471.73   12.24
   4   5  -6  448.22   11.91
   4   5  -6  476.90   12.52
   4   5  -6  487.20   12.52
   3   6  -6 2131.16   41.63
   3   6  -6 2177.28   41.25
  -3  -6   6 2145.71   39.80
  -3  -6   6 2153.68   41.80
   3   6  -6 2123.59   41.67
  -2  -7   6  542.78   13.97
   2   7  -6  511.70   14.39
  -2  -7   6  550.28   14.66
   2   7  -6  535.67   14.77
   2   7  -6  531.15   13.63
  -1  -8   6    9.52    4.08
   1   8  -6    3.18    3.93
   1   8  -6   10.92    4.18
  -1  -8   6   13.46    4.26
   1   8  -6    9.43    3.53
   0   9  -6 1043.37   25.06
   0  -9   6 1029.32   22.90
   0   9  -6 1051.57   24.83
   0  -9   6 1066.09   24.29
   0   9  -6 1034.09   22.59
   1 -10   6  807.00   19.98
   1 -10   6  874.24   21.42
  -1  10  -6  853.82   22.25
  -1  10  -6  851.11   22.45
  -2  11  -6  149.74   10.15
  -2  11  -6  126.48    9.10
   2 -11   6  116.36    7.90
   2 -11   6  116.05    7.95
  -3  12  -6   66.34    8.88
  -3  12  -6   64.90    8.09
   3 -12   6   75.90    7.42
   3 -12   6   79.44    7.16
   4 -13   6  350.21   15.01
  -4  13  -6  341.38   16.01
  -4  13  -6  351.60   15.95
   4 -13   6  361.81   14.45
   5 -14   6  205.98   12.50
  -5  14  -6  205.25   14.15
  15  -5  -7  325.27   15.29
  15  -5  -7  318.63   15.83
  14  -4  -7  466.03   17.85
  14  -4  -7  503.85   17.43
  13  -3  -7  119.99    9.14
  13  -3  -7  137.09    9.93
  13  -3  -7  105.26    9.32
  12  -2  -7   73.38    6.97
  12  -2  -7   74.97    7.80
  12  -2  -7   73.25    7.41
  11  -1  -7  522.60   16.12
  11  -1  -7  513.05   15.19
  11  -1  -7  489.55   15.61
  11  -1  -7  545.75   15.07
  10   0  -7  517.12   15.32
  10   0  -7  476.27   14.32
  10   0  -7  521.02   15.38
  10   0  -7  508.91   14.26
   9   1  -7   95.05    6.64
   9   1  -7   90.40    6.24
   9   1  -7   86.97    6.05
   8   2  -7  716.58   17.73
   8   2  -7  698.73   18.00
   8   2  -7  693.80   17.08
  -8  -2   7  715.28   18.82
   7   3  -7  861.81   19.87
  -7  -3   7  889.18   21.27
   7   3  -7  844.86   20.31
   7   3  -7  917.31   20.97
   6   4  -7  394.42   10.25
   6   4  -7  406.28   12.07
   6   4  -7  391.19   12.06
   6   4  -7  379.01   11.51
   5   5  -7  102.03    6.17
   5   5  -7  106.21    6.20
   5   5  -7  106.70    5.85
   5   5  -7  119.86    6.83
  -5  -5   7  118.24    7.15
   4   6  -7  899.70   20.90
   4   6  -7  904.00   20.63
  -4  -6   7  903.06   21.26
   4   6  -7  914.87   20.27
   3   7  -7 1915.79   37.76
   3   7  -7 1880.69   37.88
  -3  -7   7 1857.60   36.37
  -3  -7   7 1900.15   38.34
   3   7  -7 1893.69   38.18
   2   8  -7  110.11    7.07
  -2  -8   7  115.99    7.40
  -2  -8   7  113.31    7.01
   2   8  -7  103.56    6.94
   2   8  -7  101.39    6.71
   1   9  -7  436.21   14.25
   1   9  -7  425.93   12.35
  -1  -9   7  430.32   13.69
   1   9  -7  425.99   13.97
  -1  -9   7  443.16   13.19
   0 -10   7  889.34   22.39
   0  10  -7  899.88   23.14
   0  10  -7  918.30   23.45
   0 -10   7  865.90   21.16
  -1  11  -7  879.94   23.95
   1 -11   7  828.60   21.23
   1 -11   7  905.47   22.84
  -1  11  -7  856.69   24.06
  -2  12  -7   31.63    7.23
   2 -12   7   25.52    5.73
  -2  12  -7   27.58    7.18
   2 -12   7   23.77    5.90
   3 -13   7   94.22    8.59
   3 -13   7   87.69    8.36
  -3  13  -7   68.85    9.23
  -3  13  -7   88.57    9.73
  -4  14  -7  324.27   17.53
   4 -14   7  360.23   14.76
  15  -4  -8  444.70   17.63
  14  -3  -8  182.79   12.25
  14  -3  -8  182.73   12.22
  14  -3  -8  151.87   10.80
  13  -2  -8    0.31    5.89
  13  -2  -8   -2.79    6.04
  13  -2  -8    2.06    5.63
  12  -1  -8  161.77    9.85
  12  -1  -8  159.68    9.54
  12  -1  -8  156.51    8.72
  11   0  -8  767.62   19.76
  11   0  -8  780.71   20.88
 -11   0   8  751.98   21.86
  11   0  -8  733.35   19.50
 -10  -1   8  159.85    9.90
  10   1  -8  156.24    8.83
  10   1  -8  176.27    8.38
  10   1  -8  145.01    8.55
   9   2  -8   83.29    6.37
  -9  -2   8   78.72    7.91
   9   2  -8   64.51    5.58
   9   2  -8   85.18    6.83
   8   3  -8  913.84   21.19
  -8  -3   8  890.28   22.47
   8   3  -8  902.43   22.25
   8   3  -8  898.10   21.71
   7   4  -8  876.05   20.92
   7   4  -8  837.51   19.89
   7   4  -8  778.49   19.91
  -6  -5   8  500.65   15.08
   6   5  -8  503.03   14.33
   6   5  -8  498.88   14.30
   5   6  -8   85.54    6.13
   5   6  -8   77.65    5.48
  -5  -6   8   77.93    6.34
   5   6  -8   94.08    6.31
   5   6  -8  102.34    6.78
   4   7  -8 1395.41   29.36
   4   7  -8 1411.26   29.69
  -4  -7   8 1364.79   30.31
   4   7  -8 1393.96   30.05
  -4  -7   8 1373.22   28.91
   3   8  -8  464.66   13.66
  -3  -8   8  456.90   13.89
   3   8  -8  452.29   13.94
  -3  -8   8  449.30   14.44
   3   8  -8  433.64   13.58
   2   9  -8   16.03    4.34
  -2  -9   8   11.35    4.51
   2   9  -8   15.66    5.41
   2   9  -8   17.84    5.50
  -2  -9   8   13.15    4.89
   1  10  -8  440.66   15.11
   1  10  -8  447.48   15.73
  -1 -10   8  439.66   14.65
  -1 -10   8  446.58   14.09
   0  11  -8  589.58   19.40
   0 -11   8  583.58   17.99
   0 -11   8  602.31   17.29
   0  11  -8  637.73   19.53
  -1  12  -8  424.32   17.02
  -1  12  -8  407.48   17.03
   1 -12   8  443.01   15.67
   1 -12   8  414.46   15.00
   2 -13   8    2.29    6.77
  -2  13  -8    0.32    6.81
  -2  13  -8    7.81    6.85
   2 -13   8   -1.65    5.89
   3 -14   8  263.45   13.97
  -3  14  -8  246.50   15.14
  15  -3  -9  440.28   17.01
 -15   3   9  434.22   22.19
 -14   2   9  175.15   13.37
  14  -2  -9  155.04   10.32
  14  -2  -9  160.16   11.12
  13  -1  -9   83.24    8.83
 -13   1   9   62.27   10.59
  13  -1  -9   67.54    7.77
  12   0  -9  218.65   11.68
  12   0  -9  250.27   11.31
 -12   0   9  259.80   14.87
  12   0  -9  250.58   11.91
  11   1  -9  903.43   24.18
 -11  -1   9  935.50   25.48
  11   1  -9  920.27   23.16
  11   1  -9  939.07   23.23
 -10  -2   9  136.70   10.46
  10   2  -9  151.45    9.40
  10   2  -9  124.49    8.22
  10   2  -9  172.99    8.68
   9   3  -9   92.18    7.06
   9   3  -9  108.12    7.42
   9   3  -9   95.29    7.49
   8   4  -9  718.38   18.69
   8   4  -9  739.27   19.38
   8   4  -9  745.22   19.82
   7   5  -9  916.09   22.55
   7   5  -9  899.76   21.49
  -7  -5   9  916.77   22.95
   6   6  -9   63.89    5.81
   6   6  -9   59.77    6.00
  -6  -6   9   58.21    6.26
  -5  -7   9   52.06    5.81
   5   7  -9   45.41    5.69
  -5  -7   9   45.38    5.94
  -4  -8   9  340.28   12.16
   4   8  -9  354.27   12.13
   4   8  -9  341.48   12.48
   4   8  -9  357.29   12.42
  -4  -8   9  359.23   12.93
   3   9  -9  477.00   15.79
   3   9  -9  506.28   15.21
  -3  -9   9  476.42   15.50
  -3  -9   9  494.31   15.44
   3   9  -9  481.27   15.52
  -2 -10   9    8.49    5.03
   2  10  -9    5.06    5.21
   2  10  -9    1.87    5.83
  -2 -10   9    1.67    5.02
   2  10  -9   10.49    5.96
  -1 -11   9  249.95   12.37
   1  11  -9  229.35   12.96
   1  11  -9  238.02   12.92
  -1 -11   9  238.64   11.67
   0  12  -9  585.69   20.23
   0 -12   9  575.85   18.78
   0 -12   9  558.13   17.61
   0  12  -9  589.97   19.85
   1 -13   9   97.33    8.59
  -1  13  -9  101.06   11.34
  -1  13  -9  103.84   10.97
   2 -14   9   45.60    8.00
  -2  14  -9   52.46   10.44
 -15   2  10  330.25   20.26
  15  -2 -10  325.97   14.99
  14  -1 -10  139.81   10.52
 -14   1  10  150.61   13.92
  13   0 -10   12.34    6.28
  13   0 -10    5.31    6.77
 -13   0  10   12.07    9.54
  13   0 -10    7.84    6.39
  12   1 -10  329.01   14.15
  12   1 -10  345.58   13.75
  12   1 -10  342.74   14.73
 -12  -1  10  347.80   17.06
  11   2 -10  475.59   15.99
  11   2 -10  502.57   15.94
  11   2 -10  505.54   16.98
  10   3 -10   86.38    8.01
  10   3 -10   87.65    7.23
  10   3 -10   91.41    8.04
   9   4 -10  239.85   11.15
   9   4 -10  223.51   10.33
   9   4 -10  243.67   11.67
   8   5 -10  856.43   22.38
  -8  -5  10  875.38   23.11
   8   5 -10  873.41   21.72
   7   6 -10  567.72   16.65
   7   6 -10  546.91   16.59
  -7  -6  10  540.79   17.12
  -6  -7  10    4.22    5.12
   6   7 -10    2.03    5.11
   5   8 -10   79.92    7.53
  -5  -8  10   82.03    7.62
  -5  -8  10   94.07    7.88
   4   9 -10  272.14   11.96
  -4  -9  10  307.19   12.61
  -4  -9  10  291.02   13.02
  -3 -10  10  394.80   15.44
   3  10 -10  414.70   15.44
   3  10 -10  441.63   15.06
   3  10 -10  426.45   15.72
  -3 -10  10  395.33   14.82
   2  11 -10   55.92    8.51
  -2 -11  10   74.89    8.09
  -2 -11  10   79.28    7.53
   2  11 -10   60.09    8.68
  -1 -12  10  458.30   16.20
   1  12 -10  467.21   18.43
  -1 -12  10  483.41   17.42
   1  12 -10  486.43   18.63
   0 -13  10  333.63   15.00
   0  13 -10  337.79   17.26
  14   0 -11   65.12    8.90
  14   0 -11   72.30    9.08
  13   1 -11  201.16   12.20
  13   1 -11  213.08   12.27
  13   1 -11  206.40   13.14
  12   2 -11  360.67   15.61
  12   2 -11  364.08   14.74
  12   2 -11  374.53   14.74
  11   3 -11  400.30   15.54
  11   3 -11  407.95   15.18
  11   3 -11  391.32   16.15
  10   4 -11   -3.58    6.14
  10   4 -11    1.23    5.18
  10   4 -11    0.25    5.25
   9   5 -11  321.12   13.16
  -9  -5  11  319.24   13.82
   9   5 -11  336.78   13.38
  -8  -6  11  753.80   21.72
   8   6 -11  749.17   21.33
   8   6 -11  718.40   20.09
  -7  -7  11  334.69   14.06
   7   7 -11  344.79   13.97
  -6  -8  11   32.96    6.26
   6   8 -11   33.32    6.30
  -6  -8  11   31.11    6.61
  -5  -9  11  117.61    9.57
   5   9 -11  124.40    9.16
  -5  -9  11  122.58    8.71
  -4 -10  11  622.62   20.10
   4  10 -11  608.74   19.23
  -4 -10  11  612.21   19.10
  -3 -11  11  149.81   11.22
  -3 -11  11  133.54   10.17
  -2 -12  11   46.39    8.38
   2  12 -11   62.27   10.18
   2  12 -11   50.79    9.60
   1  13 -11  365.11   18.07
  -1 -13  11  356.22   15.89
  14   1 -12    7.45    7.75
  13   2 -12  137.65   11.20
  12   3 -12  700.97   21.33
  11   4 -12  357.39   15.12
  11   4 -12  374.77   15.01
  11   4 -12  386.43   16.30
 -10  -5  12   -3.31    7.14
  10   5 -12   -0.31    5.61
  10   5 -12   -0.65    6.94
   9   6 -12  329.31   14.42
   9   6 -12  357.19   14.57
  -9  -6  12  373.66   15.64
  -8  -7  12  719.18   22.13
   8   7 -12  731.03   22.02
   8   7 -12  715.92   20.76
   7   8 -12   78.41    8.65
  -7  -8  12   74.00    8.09
  -7  -8  12   90.81    9.12
  -6  -9  12    5.07    6.16
  -6  -9  12   -0.56    6.33
   6   9 -12    8.84    7.37
  -5 -10  12  360.71   16.32
   5  10 -12  399.23   15.82
  -5 -10  12  365.61   15.65
  -4 -11  12  404.90   15.98
  -3 -12  12   45.05    8.73
  13   3 -13  130.56   11.98
  12   4 -13  499.46   18.24
  11   5 -13  208.75   13.06
  10   6 -13   23.07    7.80
   9   7 -13  444.70   17.08
  -8  -8  13  458.10   17.69
  -7  -9  13   40.13    8.64
  -6 -10  13  140.35   11.42
  -5 -11  13  398.68   17.40
   4   7 -15  274.68   15.41
   5   6 -15   66.67    9.45
   6   5 -15   47.46    8.33
  -9  -2  15   -0.31    9.38
   9   2 -15    2.33    7.10
  10   1 -15  274.98   14.89
 -10  -1  15  273.45   18.10
  11   0 -15  365.33   16.49
 -11   0  15  338.21   19.99
   4   6 -14  393.34   16.11
   5   5 -14   -1.94    6.14
  -6  -4  14  248.47   13.96
   6   4 -14  254.91   13.34
   7   3 -14  577.40   19.01
   7   3 -14  586.60   18.33
  -7  -3  14  601.80   20.65
   8   2 -14  280.98   13.33
   8   2 -14  257.15   13.10
  -8  -2  14  262.11   15.66
  -9  -1  14   -3.16    8.38
   9   1 -14    3.02    7.05
   9   1 -14    5.07    7.11
   9   1 -14    3.64    6.18
  10   0 -14  271.12   14.65
  10   0 -14  273.61   13.80
  10   0 -14  238.38   12.71
 -10   0  14  230.44   15.57
  11  -1 -14  399.51   16.48
 -11   1  14  445.65   20.97
  11  -1 -14  392.12   17.35
  12  -2 -14  101.53   10.31
 -12   2  14   88.12   13.79
  -1  10 -13  406.76   18.72
   0   9 -13  340.85   16.48
   3   6 -13  541.61   17.58
  -4  -5  13  503.70   17.11
  -4  -5  13  515.83   15.92
   4   5 -13  500.10   16.58
   5   4 -13   52.66    6.88
  -5  -4  13   50.04    7.97
  -5  -4  13   59.05    7.56
  -5  -4  13   55.99    6.96
  -6  -3  13  437.14   16.52
  -6  -3  13  475.70   15.64
   6   3 -13  441.47   14.99
   6   3 -13  415.05   15.28
  -7  -2  13  834.41   21.92
  -7  -2  13  777.85   23.72
   7   2 -13  775.07   21.97
   7   2 -13  787.88   20.71
  -8  -1  13  219.31   14.49
   8   1 -13  243.19   11.95
   8   1 -13  208.92   11.20
   8   1 -13  234.71   11.65
  -9   0  13   96.97   11.32
   9   0 -13   79.87    8.23
   9   0 -13   88.77    7.84
   9   0 -13   76.26    8.78
  10  -1 -13  336.90   14.03
  10  -1 -13  301.32   14.39
  10  -1 -13  288.33   13.00
 -10   1  13  271.41   17.15
  11  -2 -13  460.29   16.73
 -11   2  13  445.71   21.06
  11  -2 -13  469.70   17.86
  11  -2 -13  434.65   16.08
  12  -3 -13   -3.95    8.30
  12  -3 -13    0.76    7.81
  12  -3 -13    6.81    6.25
 -12   3  13    6.22   10.45
  13  -4 -13   65.59    9.97
 -13   4  13   51.47   12.82
  -2  10 -12  172.33   12.30
  -1   9 -12  418.04   17.30
  -1   9 -12  426.30   17.38
   0   8 -12  181.96   12.09
   0   8 -12  190.87   11.84
   1   7 -12    9.87    6.30
  -2  -6  12  416.98   14.80
  -2  -6  12  443.16   14.22
   2   6 -12  398.84   14.57
   3   5 -12  690.77   19.11
  -3  -5  12  681.34   17.89
  -3  -5  12  710.90   18.97
  -3  -5  12  694.78   19.46
  -4  -4  12  256.14   11.98
   4   4 -12  239.74   10.87
  -4  -4  12  254.15   11.16
  -4  -4  12  271.53   10.95
  -5  -3  12   44.92    7.25
   5   3 -12   61.69    6.66
  -5  -3  12   64.68    6.64
   5   3 -12   58.31    6.89
  -6  -2  12  742.35   19.60
  -6  -2  12  739.98   21.71
   6   2 -12  746.96   18.98
   6   2 -12  706.55   19.88
   7   1 -12  696.98   19.71
  -7  -1  12  763.68   22.58
   7   1 -12  717.42   19.50
   7   1 -12  725.05   18.74
   8   0 -12  101.90    8.43
  -8   0  12  110.77    9.94
   8   0 -12  118.35    8.31
   8   0 -12   88.61    7.32
   9  -1 -12  241.72   11.07
  -9   1  12  257.93   15.40
   9  -1 -12  236.95   11.10
   9  -1 -12  255.28   11.86
  10  -2 -12  715.58   20.34
  10  -2 -12  700.15   19.81
  10  -2 -12  693.65   20.73
 -10   2  12  738.66   24.64
  11  -3 -12  510.94   17.48
 -11   3  12  564.07   22.09
  11  -3 -12  527.88   18.75
  11  -3 -12  512.60   17.07
 -12   4  12   24.64   10.64
  12  -4 -12   12.36    8.01
  12  -4 -12   18.15    6.65
  12  -4 -12   20.08    8.76
  13  -5 -12  111.15   11.11
 -13   5  12   96.79   13.05
  -4  11 -11  211.86   14.46
  -3  10 -11   -4.32    7.80
  -3  10 -11    1.45    8.28
  -2   9 -11  304.94   14.22
  -2   9 -11  356.54   15.17
  -1   8 -11  747.62   21.30
  -1   8 -11  770.10   22.09
   0   7 -11  406.91   14.82
   0  -7  11  410.50   13.90
   0  -7  11  410.23   13.35
   0  -7  11  422.53   14.51
   0   7 -11  428.03   14.82
  -1  -6  11    4.23    4.74
  -1  -6  11    2.94    4.74
   1   6 -11    8.45    5.08
   1   6 -11   10.16    5.41
  -1  -6  11    8.11    5.36
   1   6 -11    4.62    4.97
  -2  -5  11  365.83   13.25
  -2  -5  11  394.65   12.43
  -2  -5  11  381.87   12.22
   2   5 -11  376.61   12.96
  -3  -4  11 1397.32   28.27
   3   4 -11 1352.81   30.53
  -3  -4  11 1360.66   29.52
  -3  -4  11 1389.76   30.89
   4   3 -11   48.15    5.88
   4   3 -11   58.22    5.63
  -4  -3  11   56.35    7.05
  -4  -3  11   67.79    6.15
  -5  -2  11  164.00    8.65
   5   2 -11  156.70    8.79
  -5  -2  11  149.38    9.63
   5   2 -11  157.64    8.54
   6   1 -11  486.52   14.54
   6   1 -11  490.11   14.15
  -6  -1  11  476.53   16.41
   6   1 -11  470.83   14.58
   7   0 -11  332.01   11.84
   7   0 -11  337.67   11.84
  -7   0  11  349.68   14.37
   7   0 -11  321.25   11.84
   8  -1 -11    0.90    3.91
   8  -1 -11    2.31    4.27
  -8   1  11   -3.93    6.80
   8  -1 -11    3.42    4.76
   9  -2 -11  265.90   11.42
  -9   2  11  237.70   14.75
   9  -2 -11  243.01   10.58
   9  -2 -11  254.89   10.98
  10  -3 -11  663.91   19.38
 -10   3  11  674.84   22.61
  10  -3 -11  673.32   19.08
  10  -3 -11  661.08   18.94
  11  -4 -11  258.29   12.07
  11  -4 -11  245.44   12.91
  11  -4 -11  253.09   13.59
 -11   4  11  287.26   17.01
  12  -5 -11   -3.16    6.66
  12  -5 -11    2.24    7.37
 -12   5  11    2.40   10.02
  13  -6 -11  353.42   16.58
 -13   6  11  328.33   20.44
  -5  11 -10  450.10   18.99
  -4  10 -10  303.35   15.62
  -4  10 -10  298.74   14.69
  -3   9 -10   12.17    6.78
   3  -9  10   20.90    5.88
  -3   9 -10   26.19    7.57
   2  -8  10  540.58   16.74
  -2   8 -10  506.13   17.04
   2  -8  10  533.24   15.25
  -2   8 -10  530.02   17.19
   2  -8  10  536.54   15.76
   1  -7  10  336.78   11.95
   1  -7  10  332.10   11.47
   1  -7  10  343.13   12.65
  -1   7 -10  316.62   13.02
  -1   7 -10  327.18   12.87
   0  -6  10   77.95    6.04
   0  -6  10   84.28    7.04
   0  -6  10   85.31    6.50
   0   6 -10   94.01    7.05
   0   6 -10   69.30    6.74
   0   6 -10   90.98    6.75
  -1  -5  10   59.36    6.07
  -1  -5  10   81.15    6.10
   1   5 -10   57.84    5.70
   1   5 -10   57.42    5.92
   1   5 -10   71.12    5.98
  -1  -5  10   66.80    5.61
  -2  -4  10  768.84   18.31
   2   4 -10  773.14   18.22
  -2  -4  10  746.98   19.34
   2   4 -10  729.24   18.78
  -2  -4  10  756.33   17.48
   2   4 -10  748.23   17.90
   3   3 -10  860.31   21.08
  -3  -3  10  878.53   21.53
  -3  -3  10  892.49   20.36
  -4  -2  10   24.63    5.74
   4   2 -10   26.95    4.73
   4   2 -10   26.17    4.51
  -4  -2  10   25.71    4.12
   5   1 -10  270.65   10.01
   5   1 -10  296.09   10.34
   5   1 -10  288.65   10.57
  -5  -1  10  297.19   12.32
   6   0 -10  192.85    8.59
  -6   0  10  195.93   11.91
   6   0 -10  191.28    8.84
   6   0 -10  191.47    8.84
   7  -1 -10  199.38    8.92
  -7   1  10  226.19   12.10
   7  -1 -10  213.10    9.01
   7  -1 -10  210.48    9.15
   8  -2 -10   76.50    6.45
  -8   2  10   84.27    9.14
   8  -2 -10   88.12    7.35
   8  -2 -10   71.63    6.15
  -9   3  10  663.99   21.45
   9  -3 -10  593.83   16.93
   9  -3 -10  591.11   17.02
   9  -3 -10  597.00   17.65
 -10   4  10 1339.45   34.21
  10  -4 -10 1283.89   30.06
  10  -4 -10 1266.75   28.70
  10  -4 -10 1298.58   29.64
  11  -5 -10  223.59   11.06
  11  -5 -10  223.43   12.99
 -11   5  10  238.47   16.16
  11  -5 -10  240.21   12.38
  12  -6 -10    8.99    8.23
  12  -6 -10   25.84    7.91
 -12   6  10   30.13   10.74
 -13   7  10  438.16   22.27
  13  -7 -10  505.55   18.11
  -6  11  -9  370.27   18.12
   5 -10   9  609.75   17.64
  -5  10  -9  594.16   20.37
  -5  10  -9  556.85   19.98
   4  -9   9  178.06   11.29
   4  -9   9  174.93    9.78
  -4   9  -9  178.45   11.33
  -4   9  -9  197.66   11.47
   4  -9   9  153.96   10.10
   3  -8   9  121.32    7.65
  -3   8  -9  128.96    9.46
   3  -8   9  131.98    8.69
  -3   8  -9  139.93    9.54
   3  -8   9  137.46    8.69
   2  -7   9  398.37   12.54
   2  -7   9  388.25   12.93
  -2   7  -9  374.27   13.75
  -2   7  -9  360.62   13.20
   2  -7   9  399.36   12.08
   1  -6   9  483.39   13.26
  -1   6  -9  503.83   15.13
  -1   6  -9  499.72   14.75
   1  -6   9  480.04   13.63
   1  -6   9  499.02   14.70
   0   5  -9    6.44    3.97
   0   5  -9    5.61    4.24
   0  -5   9    3.81    3.58
   0  -5   9    8.16    4.05
   0   5  -9    2.32    3.66
   0  -5   9    4.03    3.77
  -1  -4   9  444.75   12.25
  -1  -4   9  439.96   13.08
   1   4  -9  476.65   12.58
   1   4  -9  430.97   12.51
  -1  -4   9  437.61   11.88
   1   4  -9  434.26   12.59
  -2  -3   9 1239.48   25.60
  -2  -3   9 1193.39   27.06
  -2  -3   9 1258.65   24.51
   2   3  -9 1231.10   25.07
   2   3  -9 1228.21   26.65
   2   3  -9 1253.46   25.46
  -3  -2   9  537.04   15.51
  -3  -2   9  556.40   13.73
   3   2  -9  538.62   14.48
   3   2  -9  544.75   13.50
   3   2  -9  545.50   12.67
  -4  -1   9    4.55    4.52
   4   1  -9    5.90    3.21
   4   1  -9   12.46    3.82
   4   1  -9    9.22    3.89
   5   0  -9  880.35   19.01
   5   0  -9  873.68   19.90
   5   0  -9  894.79   20.68
  -5   0   9  868.17   22.63
   6  -1  -9 1122.59   23.28
  -6   1   9 1169.21   27.86
   6  -1  -9 1133.00   24.34
   6  -1  -9 1051.34   24.67
   7  -2  -9  670.02   17.38
   7  -2  -9  674.49   17.37
  -7   2   9  643.70   19.81
   7  -2  -9  686.76   16.69
   8  -3  -9   13.97    4.95
   8  -3  -9   11.92    5.04
  -8   3   9   14.65    7.14
   8  -3  -9   17.12    3.94
  -9   4   9  467.96   18.03
   9  -4  -9  465.68   14.79
   9  -4  -9  450.27   13.69
   9  -4  -9  450.48   13.88
  10  -5  -9 1007.99   25.49
 -10   5   9 1022.45   28.46
  10  -5  -9 1016.33   24.17
  10  -5  -9 1082.94   24.62
 -11   6   9  196.68   13.63
  11  -6  -9  199.61   12.27
  11  -6  -9  183.86   11.29
  12  -7  -9  116.36   10.34
 -12   7   9  108.40   11.13
  12  -7  -9  131.04    9.78
  13  -8  -9  289.91   15.40
 -13   8   9  305.23   17.67
  -7  11  -8  103.11   11.07
   7 -11   8  103.81    9.29
   6 -10   8  738.38   19.82
  -6  10  -8  710.19   23.19
  -6  10  -8  755.62   23.46
   6 -10   8  726.52   21.67
   5  -9   8  784.36   21.31
  -5   9  -8  784.77   22.47
  -5   9  -8  760.21   22.34
   5  -9   8  773.23   19.49
   5  -9   8  742.21   20.35
   4  -8   8  125.90    8.47
  -4   8  -8  119.08    8.58
   4  -8   8  121.69    7.36
   4  -8   8  116.91    7.88
  -4   8  -8  138.87    9.28
  -3   7  -8  134.25    8.55
   3  -7   8  138.48    8.88
   3  -7   8  134.46    7.69
  -3   7  -8  131.84    8.25
   3  -7   8  134.23    7.56
  -2   6  -8 1447.66   31.41
   2  -6   8 1472.92   30.20
  -2   6  -8 1463.26   31.76
   2  -6   8 1504.73   28.86
   2  -6   8 1460.27   31.58
   1  -5   8 1788.77   37.39
   1  -5   8 1849.82   35.86
  -1   5  -8 1818.50   37.14
   1  -5   8 1828.49   34.10
  -1   5  -8 1783.48   36.65
  -1   5  -8 1924.17   36.27
   0  -4   8    4.42    3.13
   0   4  -8    4.78    3.44
   0  -4   8    6.81    3.94
   0   4  -8    7.46    3.42
   0   4  -8    5.32    2.85
   0  -4   8    3.64    3.00
  -1  -3   8  285.51    8.91
   1   3  -8  296.01    9.27
  -1  -3   8  305.40    9.07
   1   3  -8  318.84    9.62
  -1  -3   8  303.52   10.36
   1   3  -8  305.01    9.02
   2   2  -8 1169.13   23.18
  -2  -2   8 1147.10   25.62
   2   2  -8 1168.76   25.01
   2   2  -8 1182.41   23.56
   2   2  -8 1170.82   22.95
  -2  -2   8 1188.22   23.77
   3   1  -8  591.00   15.00
   3   1  -8  616.71   13.77
   3   1  -8  621.09   12.98
  -3  -1   8  599.17   16.29
   3   1  -8  591.02   14.22
   4   0  -8   11.75    3.34
   4   0  -8    9.91    3.18
   4   0  -8   11.69    3.43
   4   0  -8   10.64    1.99
  -4   0   8    7.63    4.85
   5  -1  -8 1691.94   32.94
  -5   1   8 1643.67   36.00
   5  -1  -8 1661.48   34.00
   5  -1  -8 1690.05   31.49
   6  -2  -8 1306.34   27.57
   6  -2  -8 1352.74   28.32
  -6   2   8 1353.78   31.05
   6  -2  -8 1322.25   26.39
   7  -3  -8   19.64    3.74
  -7   3   8   16.98    5.97
   7  -3  -8   18.62    4.36
   7  -3  -8   26.97    4.80
   8  -4  -8   13.76    3.93
   8  -4  -8    9.19    4.42
   8  -4  -8    9.95    4.10
  -8   4   8    6.87    5.86
   9  -5  -8  417.60   13.03
  -9   5   8  400.02   16.00
   9  -5  -8  437.66   14.51
   9  -5  -8  438.46   13.87
 -10   6   8  447.21   17.62
  10  -6  -8  429.60   14.69
  10  -6  -8  402.56   15.12
  11  -7  -8   47.69    7.12
 -11   7   8   28.57    8.02
  11  -7  -8   29.16    6.80
  12  -8  -8  332.84   14.97
 -12   8   8  328.97   17.74
  12  -8  -8  346.52   16.04
  13  -9  -8  367.09   16.74
 -13   9   8  341.39   19.33
   8 -11   7  116.20   10.99
  -8  11  -7  114.74   11.97
   8 -11   7  127.37    9.89
  -7  10  -7   68.23    9.36
   7 -10   7   52.85    7.22
   7 -10   7   60.89    8.34
   7 -10   7   68.32    7.53
  -7  10  -7   54.45    9.23
  -6   9  -7  633.94   20.03
   6  -9   7  654.50   19.31
   6  -9   7  640.64   17.37
   6  -9   7  641.36   18.27
   5  -8   7  395.67   14.06
  -5   8  -7  411.98   15.02
   5  -8   7  391.23   13.09
   5  -8   7  393.52   12.44
  -5   8  -7  403.42   14.83
   4  -7   7    0.31    4.59
  -4   7  -7   -1.79    4.43
  -4   7  -7    1.45    4.50
   4  -7   7   -0.15    4.02
   4  -7   7   -2.20    3.82
   3  -6   7 1388.60   28.04
  -3   6  -7 1323.32   29.31
   3  -6   7 1361.48   29.37
   3  -6   7 1314.36   26.52
  -3   6  -7 1357.96   29.79
   2  -5   7 1350.60   27.22
  -2   5  -7 1397.60   27.04
  -2   5  -7 1314.22   28.71
   2  -5   7 1317.88   25.89
   2  -5   7 1366.85   28.84
  -2   5  -7 1337.24   28.48
   1  -4   7 1126.75   21.98
  -1   4  -7 1117.52   23.89
   1  -4   7 1160.68   24.73
  -1   4  -7 1114.59   24.22
   1  -4   7 1099.53   22.97
  -1   4  -7 1192.97   23.65
   0  -3   7   12.45    3.57
   0   3  -7   14.95    2.93
   0   3  -7   15.94    2.96
   0  -3   7    7.17    2.56
   0  -3   7   12.77    2.89
  -1  -2   7  376.42   11.03
  -1  -2   7  402.42    9.70
   1   2  -7  402.99    9.95
   1   2  -7  360.19   10.34
  -1  -2   7  421.86   10.32
  -1  -2   7  408.55   10.00
   2   1  -7  510.91   11.25
   2   1  -7  496.55   12.58
  -2  -1   7  523.94   11.84
  -2  -1   7  502.01   11.46
  -2  -1   7  490.94   13.66
   2   1  -7  503.36   11.53
   3   0  -7 1679.22   33.74
   3   0  -7 1704.65   32.24
  -3   0   7 1692.99   35.14
   3   0  -7 1711.82   30.75
   3   0  -7 1730.94   31.02
  -4   1   7 1701.40   35.74
  -4   1   7 1729.78   30.58
   4  -1  -7 1760.83   31.29
   4  -1  -7 1647.26   33.85
   4  -1  -7 1700.29   32.65
   5  -2  -7  580.85   13.69
  -5   2   7  577.10   16.67
   5  -2  -7  608.18   14.31
   5  -2  -7  608.36   14.70
   6  -3  -7 1589.87   30.11
   6  -3  -7 1542.56   31.83
   6  -3  -7 1563.54   31.48
  -6   3   7 1581.03   34.52
   7  -4  -7   20.70    3.51
   7  -4  -7   20.07    3.98
  -7   4   7   19.81    5.91
   7  -4  -7   22.35    4.34
  -8   5   7  279.58   13.02
   8  -5  -7  279.78   10.79
   8  -5  -7  266.51    9.67
   8  -5  -7  282.42   10.66
   9  -6  -7 1040.54   22.80
   9  -6  -7  959.73   23.96
   9  -6  -7  988.78   23.00
  -9   6   7  985.62   26.30
 -10   7   7  722.83   22.17
  10  -7  -7  684.36   19.06
  10  -7  -7  737.42   20.35
  11  -8  -7    7.53    6.60
  11  -8  -7    6.55    5.92
 -11   8   7    6.21    7.99
  12  -9  -7  140.03   10.27
  12  -9  -7  145.93   11.25
 -12   9   7  144.59   12.31
 -13  10   7  566.90   23.63
  13 -10  -7  568.02   19.64
   9 -11   6  337.97   14.44
   9 -11   6  365.07   16.61
   9 -11   6  330.66   15.31
  -9  11  -6  345.00   18.45
   8 -10   6   76.10    8.77
   8 -10   6   54.77    7.25
   8 -10   6   72.32    7.27
  -8  10  -6   61.54   10.04
  -8  10  -6   72.43   10.57
  -7   9  -6  150.01   10.73
   7  -9   6  135.56    9.07
   7  -9   6  144.96    8.83
   7  -9   6  128.04    8.25
  -7   9  -6  141.08   10.36
   6  -8   6  395.88   13.48
  -6   8  -6  363.28   14.50
   6  -8   6  368.81   12.17
  -6   8  -6  392.12   15.10
   6  -8   6  363.41   12.57
  -5   7  -6  193.55    9.79
   5  -7   6  219.97    8.43
   5  -7   6  223.22    9.67
  -5   7  -6  205.15    9.74
   5  -7   6  201.94    8.47
   4  -6   6  207.77    9.34
   4  -6   6  190.21    7.80
  -4   6  -6  197.51    8.88
   4  -6   6  199.99    7.81
  -4   6  -6  195.54    9.00
   3  -5   6 1013.77   20.13
   3  -5   6  961.85   20.85
   3  -5   6  968.98   22.35
  -3   5  -6 1024.75   22.64
  -3   5  -6 1000.54   22.31
   2  -4   6 1403.90   26.34
   2  -4   6 1436.23   27.71
  -2   4  -6 1445.86   27.75
   2  -4   6 1399.26   29.35
  -2   4  -6 1428.99   28.92
  -1   3  -6  177.79    6.33
  -1   3  -6  181.76    6.72
   1  -3   6  166.39    6.86
   1  -3   6  180.11    7.04
   1  -3   6  181.84    6.11
   1  -3   6  186.68    5.99
   0  -2   6  348.41    8.49
   0   2  -6  341.23    9.17
   0  -2   6  329.52    8.92
   0   2  -6  355.47    8.96
   0  -2   6  343.28   10.08
  -1  -1   6 3720.52   65.23
   1   1  -6 3665.66   67.63
  -1  -1   6 3655.32   66.12
  -1  -1   6 3739.49   68.76
   1   1  -6 3731.12   65.58
   2   0  -6 3856.94   71.07
   2   0  -6 3903.95   68.54
  -2   0   6 3896.06   72.41
  -2   0   6 3901.50   68.20
   3  -1  -6  367.43    9.10
  -3   1   6  363.85    8.03
  -3   1   6  355.40   11.63
   3  -1  -6  352.16    9.76
   3  -1  -6  388.46    9.08
  -4   2   6 1120.07   20.53
   4  -2  -6 1090.52   23.19
  -4   2   6 1103.86   25.14
   4  -2  -6 1129.41   21.37
   4  -2  -6 1129.37   22.37
   5  -3  -6 1733.64   33.93
  -5   3   6 1734.99   36.32
  -5   3   6 1739.31   30.88
   5  -3  -6 1717.30   31.67
   5  -3  -6 1670.50   33.12
  -6   4   6 1282.62   28.64
   6  -4  -6 1256.05   25.84
   6  -4  -6 1196.56   25.71
   6  -4  -6 1235.46   24.73
   7  -5  -6    4.39    3.38
   7  -5  -6    3.03    3.57
  -7   5   6   -0.45    5.15
   7  -5  -6    3.50    2.93
   8  -6  -6  388.17   12.30
   8  -6  -6  382.61   12.66
   8  -6  -6  402.58   11.46
  -8   6   6  375.32   14.27
   9  -7  -6 1067.55   26.22
  -9   7   6 1128.75   28.51
   9  -7  -6 1159.38   25.40
  10  -8  -6  188.14   10.56
 -10   8   6  213.98   12.53
  10  -8  -6  193.67   11.14
  11  -9  -6   -1.77    5.28
  11  -9  -6    2.33    6.47
  12 -10  -6  270.88   14.30
  12 -10  -6  291.95   14.65
 -12  10   6  259.36   15.82
 -13  11   6  420.95   20.28
  13 -11  -6  434.89   18.38
 -10  11  -5  489.42   20.53
  10 -11   5  503.91   17.58
  10 -11   5  496.12   18.54
  -9  10  -5  368.70   17.32
   9 -10   5  333.01   13.55
   9 -10   5  347.75   14.47
   9 -10   5  343.47   15.43
   8  -9   5   -1.11    4.82
  -8   9  -5   -1.09    6.89
   8  -9   5    5.97    5.68
  -8   9  -5    5.62    7.19
   8  -9   5    1.68    5.21
  -7   8  -5  363.44   14.59
  -7   8  -5  358.33   14.30
   7  -8   5  330.59   11.74
   7  -8   5  344.51   12.37
   7  -8   5  363.01   12.99
   6  -7   5  218.47    9.78
  -6   7  -5  237.63   10.95
  -6   7  -5  211.47   10.84
   6  -7   5  226.81    9.32
   6  -7   5  236.40    9.12
   5  -6   5  708.02   18.19
   5  -6   5  713.64   16.24
   5  -6   5  721.10   17.10
  -5   6  -5  672.63   18.21
  -5   6  -5  706.14   18.24
  -4   5  -5  392.03   11.81
   4  -5   5  388.83   11.87
  -4   5  -5  387.67   11.59
   4  -5   5  388.09   10.29
   4  -5   5  373.93   10.54
   3  -4   5  652.65   15.83
   3  -4   5  659.49   15.98
  -3   4  -5  669.64   15.92
   3  -4   5  661.18   14.81
   3  -4   5  696.78   14.30
  -3   4  -5  685.91   14.19
   2  -3   5 1967.32   34.88
  -2   3  -5 2053.77   38.02
   2  -3   5 1997.35   38.14
   2  -3   5 1958.92   36.59
  -2   3  -5 2030.80   37.23
   2  -3   5 1980.91   38.81
   1  -2   5   27.98    2.33
  -1   2  -5   28.55    2.70
  -1   2  -5   25.53    2.67
   1  -2   5   26.91    2.73
   1  -2   5   25.78    3.21
   0  -1   5 1215.80   24.66
   0  -1   5 1208.11   22.43
   0  -1   5 1195.10   23.22
   0   1  -5 1234.59   23.98
   0  -1   5 1215.00   23.50
   1   0  -5 3009.48   55.60
   1   0  -5 3076.01   53.33
  -1   0   5 2975.69   53.65
  -1   0   5 3067.62   56.66
  -2   1   5 4520.25   79.24
   2  -1  -5 4569.47   79.27
  -2   1   5 4563.04   83.63
   3  -2  -5  218.54    6.47
  -3   2   5  227.99    5.75
  -3   2   5  229.09    8.41
   4  -3  -5  578.89   13.15
  -4   3   5  604.75   15.34
  -4   3   5  564.55   11.73
   4  -3  -5  568.84   12.60
   4  -3  -5  597.37   13.52
   5  -4  -5 2014.19   38.85
  -5   4   5 2049.89   41.26
  -5   4   5 2060.52   36.85
   5  -4  -5 2000.16   38.49
   5  -4  -5 2009.73   36.68
  -6   5   5  270.74    8.11
   6  -5  -5  276.50    9.45
  -6   5   5  268.59   11.16
   6  -5  -5  284.87    9.40
   6  -5  -5  269.46    8.47
  -7   6   5   -0.56    4.89
   7  -6  -5    9.15    3.90
   7  -6  -5    6.85    3.55
   7  -6  -5    9.44    2.90
   8  -7  -5  882.93   21.70
   8  -7  -5  900.67   20.82
   9  -8  -5  985.39   24.85
   9  -8  -5  976.98   24.15
   9  -8  -5  956.36   22.95
  10  -9  -5  189.01   10.61
  10  -9  -5  210.66   11.33
  10  -9  -5  215.78   11.32
  11 -10  -5   15.43    6.65
  11 -10  -5   13.60    7.24
  11 -10  -5   20.62    7.99
  12 -11  -5  249.41   15.20
  12 -11  -5  269.02   14.54
 -10  10  -4  451.68   18.67
 -10  10  -4  487.17   19.00
  10 -10   4  471.50   17.92
  10 -10   4  469.71   17.28
  10 -10   4  469.98   16.20
  -9   9  -4  171.47   11.63
  -9   9  -4  189.87   12.04
   9  -9   4  176.48   10.32
   9  -9   4  156.94    9.70
   9  -9   4  159.73   11.29
   8  -8   4  112.34    7.08
  -8   8  -4  116.35    9.27
   8  -8   4  124.36    7.89
   8  -8   4  120.73    8.78
  -8   8  -4  100.74    9.12
   7  -7   4  212.50    8.98
  -7   7  -4  223.89   11.10
   7  -7   4  210.16   10.33
   7  -7   4  218.83    9.30
  -7   7  -4  223.39   10.25
  -6   6  -4 1276.98   28.17
  -6   6  -4 1261.56   28.37
   6  -6   4 1257.06   25.50
   6  -6   4 1280.44   26.79
   6  -6   4 1269.17   28.13
  -5   5  -4   97.70    6.69
   5  -5   4  100.19    5.66
  -5   5  -4   99.91    6.48
   5  -5   4  108.62    7.04
   5  -5   4  100.91    5.76
   4  -4   4 1031.78   22.29
   4  -4   4 1030.99   21.20
   4  -4   4 1029.47   22.59
  -4   4  -4 1047.88   22.39
  -4   4  -4 1077.45   19.88
   4  -4   4 1018.99   20.19
  -3   3  -4  722.84   16.19
   3  -3   4  709.02   16.21
   3  -3   4  747.80   15.20
  -3   3  -4  728.22   14.65
   3  -3   4  728.52   14.45
   3  -3   4  729.78   16.66
   2  -2   4  732.48   14.78
   2  -2   4  765.49   16.15
   2  -2   4  773.93   16.53
  -2   2  -4  745.24   15.27
  -1   1  -4   93.72    3.95
   1  -1   4   88.18    4.38
   1  -1   4   93.69    4.22
   1  -1   4   83.72    4.44
   1  -1   4   88.69    3.00
   0   0   4  541.50   11.66
   0   0   4  557.27   10.56
   0   0  -4  557.30   12.13
   0   0   4  565.45   12.66
   1  -1  -4 1044.67   20.96
   1  -1  -4 1061.60   19.23
  -1   1   4 1045.34   19.93
  -2   2   4 1185.56   24.90
  -2   2   4 1209.12   22.45
   2  -2  -4 1228.61   22.44
   3  -3  -4  308.98    7.77
  -3   3   4  302.29    9.48
  -3   3   4  288.34    7.17
   3  -3  -4  311.12    8.22
   4  -4  -4  135.81    5.63
  -4   4   4  129.10    6.78
   4  -4  -4  141.91    5.33
  -4   4   4  140.22    5.20
   4  -4  -4  137.72    5.68
  -5   5   4 3229.12   61.39
  -5   5   4 3209.70   58.08
   5  -5  -4 3184.33   55.72
  -5   5   4 3230.61   57.50
   5  -5  -4 3200.15   58.47
   5  -5  -4 3102.73   58.66
   6  -6  -4  207.86    8.35
   6  -6  -4  221.82    8.47
   6  -6  -4  201.52    7.03
  -6   6   4  217.76    8.59
   6  -6  -4  193.86    9.05
  -6   6   4  195.04    7.83
   7  -7  -4  110.57    5.90
  -7   7   4  118.37    6.98
   7  -7  -4  126.93    7.59
   7  -7  -4  114.37    6.82
  -7   7   4  119.22    7.62
   7  -7  -4  104.55    7.09
   8  -8  -4 1328.00   28.10
   8  -8  -4 1346.20   29.59
   8  -8  -4 1314.31   29.98
   9  -9  -4 1050.48   25.82
   9  -9  -4 1042.92   24.43
   9  -9  -4 1077.08   26.47
  10 -10  -4   90.26    9.12
  10 -10  -4   91.86    8.51
  10 -10  -4   77.59    8.14
  11 -11  -4   35.07    8.85
  11 -11  -4   36.11    8.59
  11 -11  -4   31.60    7.97
  12 -12  -4  441.57   17.60
  12 -12  -4  476.37   19.27
  11 -10   3  504.83   18.37
  11 -10   3  491.66   17.93
 -11  10  -3  512.73   20.57
  11 -10   3  493.02   16.94
 -11  10  -3  513.51   20.62
  10  -9   3  289.60   13.85
  10  -9   3  286.03   12.44
 -10   9  -3  307.08   14.53
 -10   9  -3  302.18   14.51
  10  -9   3  283.92   12.94
  -9   8  -3   51.77    7.44
   9  -8   3   59.14    6.39
  -9   8  -3   45.15    7.27
   9  -8   3   47.74    6.72
   9  -8   3   44.93    6.38
  -8   7  -3  168.03    9.33
   8  -7   3  186.59    8.68
   8  -7   3  194.17    8.47
   8  -7   3  186.76    9.59
  -8   7  -3  194.35   10.24
   7  -6   3  955.82   21.59
   7  -6   3  972.14   20.82
  -7   6  -3  920.56   22.43
  -7   6  -3  965.19   23.15
   7  -6   3  959.52   22.94
   6  -5   3 1901.27   36.24
  -6   5  -3 1881.62   37.58
   6  -5   3 1843.49   37.75
   6  -5   3 1837.21   34.41
  -6   5  -3 1809.90   37.01
   5  -4   3   67.92    4.82
   5  -4   3   80.96    5.12
   5  -4   3   74.08    4.41
  -5   4  -3   67.60    5.02
   5  -4   3   78.73    4.51
   4  -3   3  458.22   11.69
   4  -3   3  445.14   10.08
   4  -3   3  430.04   11.33
   4  -3   3  439.10   10.45
  -4   3  -3  437.81   11.47
  -4   3  -3  457.98    9.40
   3  -2   3  996.27   20.45
   3  -2   3 1012.52   20.28
   3  -2   3 1014.20   19.23
  -3   2  -3  994.23   19.21
   3  -2   3  991.38   20.76
  -2   1  -3  820.31   16.28
   2  -1   3  818.28   17.15
   2  -1   3  817.30   15.39
   2  -1   3  842.07   16.81
   2  -1   3  820.50   16.95
  -1   0  -3   -3.29    1.32
   1   0   3   -1.47    0.75
   1   0   3   -2.55    1.44
   0   1   3 2629.10   45.97
   0  -1  -3 2519.51   45.97
   0  -1  -3 2576.47   46.99
   1  -2  -3 1001.19   18.11
   1  -2  -3  984.51   19.59
  -1   2   3  974.68   18.78
  -2   3   3 1663.55   30.70
   2  -3  -3 1662.97   30.46
   2  -3  -3 1705.18   31.78
  -3   4   3    4.75    2.69
   3  -4  -3    4.63    2.11
   3  -4  -3    1.83    1.89
  -3   4   3    5.06    2.05
   3  -4  -3    7.54    2.01
   4  -5  -3 1102.09   22.05
   4  -5  -3 1124.21   21.34
  -4   5   3 1079.72   22.00
  -4   5   3 1118.33   22.39
   4  -5  -3 1080.08   22.21
  -5   6   3 1393.58   27.57
   5  -6  -3 1354.88   26.60
   5  -6  -3 1353.99   28.65
   5  -6  -3 1365.31   27.02
  -5   6   3 1399.19   27.89
   5  -6  -3 1411.23   28.03
   6  -7  -3    8.44    3.93
  -6   7   3   12.56    4.02
  -6   7   3    5.28    4.20
   6  -7  -3   12.43    2.86
   6  -7  -3    6.11    3.51
   6  -7  -3   10.11    3.72
   7  -8  -3  315.21   11.18
   7  -8  -3  316.23   10.61
  -7   8   3  314.90   11.07
  -7   8   3  306.94   11.61
   7  -8  -3  299.92   11.80
   8  -9  -3  609.75   16.64
   8  -9  -3  582.54   17.31
   8  -9  -3  598.35   17.30
  -8   9   3  570.10   17.11
  -8   9   3  605.07   16.94
   9 -10  -3  522.10   15.76
   9 -10  -3  499.15   16.83
   9 -10  -3  495.02   16.28
  10 -11  -3    8.82    6.96
  10 -11  -3    9.45    6.54
  10 -11  -3    3.46    5.70
  11 -12  -3  233.74   13.61
  11 -12  -3  223.30   13.37
  12 -10   2  141.71   10.05
 -12  10  -2  168.70   13.39
  12 -10   2  176.92   12.34
  11  -9   2  559.08   17.40
  11  -9   2  533.27   18.01
 -11   9  -2  541.49   18.98
  11  -9   2  547.50   19.11
 -11   9  -2  507.96   18.52
 -10   8  -2  716.45   21.72
 -10   8  -2  762.10   21.92
  10  -8   2  772.39   19.60
  10  -8   2  770.82   20.55
  10  -8   2  776.60   21.83
   9  -7   2    8.01    5.07
   9  -7   2    6.33    4.08
   9  -7   2    6.92    4.21
  -9   7  -2    5.27    5.31
  -9   7  -2    6.54    5.25
  -8   6  -2  298.74   11.11
   8  -6   2  286.77    9.91
  -8   6  -2  324.77   11.72
   8  -6   2  303.26   11.35
   8  -6   2  294.32   10.37
   7  -5   2  867.08   19.68
  -7   5  -2  854.92   20.44
  -7   5  -2  855.74   20.17
   7  -5   2  869.10   20.75
   7  -5   2  873.52   18.84
   6  -4   2 1992.25   39.99
  -6   4  -2 2008.45   39.02
   6  -4   2 2004.21   36.41
   6  -4   2 2032.85   38.24
   6  -4   2 2003.18   39.06
   5  -3   2   72.54    5.03
   5  -3   2   76.15    4.02
   5  -3   2   73.62    3.99
   5  -3   2   68.56    4.56
  -5   3  -2   71.09    3.04
  -5   3  -2   72.63    4.71
   4  -2   2  404.79   10.55
   4  -2   2  401.11   10.05
  -4   2  -2  398.66    8.64
   4  -2   2  417.69   10.31
   4  -2   2  398.02    9.26
   3  -1   2 2549.55   46.53
   3  -1   2 2571.55   44.90
  -3   1  -2 2531.93   45.96
   3  -1   2 2509.85   46.01
   3  -1   2 2548.26   47.26
   2   0   2   43.06    2.91
   2   0   2   41.94    1.88
  -2   0  -2   38.40    2.49
  -1  -1  -2  315.93    7.61
   1   1   2  309.67    7.50
   0  -2  -2  301.00    5.89
   0  -2  -2  285.32    7.18
   0   2   2  288.73    7.00
   1  -3  -2 3753.94   63.90
   1  -3  -2 3702.05   66.02
  -1   3   2 3537.31   64.58
  -2   4   2    6.74    2.16
   2  -4  -2    6.49    1.80
   2  -4  -2    7.04    1.71
   3  -5  -2  491.55   11.60
   3  -5  -2  483.22   11.19
  -3   5   2  517.46   12.24
  -3   5   2  496.34   11.92
   3  -5  -2  504.18   11.24
   4  -6  -2 2792.40   52.04
   4  -6  -2 2809.72   49.83
   4  -6  -2 2860.50   52.26
  -4   6   2 2911.36   53.02
  -4   6   2 2853.60   52.45
   4  -6  -2 2824.86   53.60
   5  -7  -2  509.00   13.27
  -5   7   2  504.06   13.46
   5  -7  -2  502.47   13.57
   5  -7  -2  500.50   12.71
   5  -7  -2  507.96   11.69
  -5   7   2  509.20   13.89
   6  -8  -2   45.94    4.59
  -6   8   2   34.33    5.44
  -6   8   2   47.31    5.87
   6  -8  -2   44.83    5.17
   6  -8  -2   47.30    4.88
  -7   9   2   89.31    7.51
   7  -9  -2  111.82    7.04
  -7   9   2   84.03    7.54
   7  -9  -2   96.27    6.93
   7  -9  -2  109.02    7.32
  -8  10   2 1018.48   25.92
   8 -10  -2 1075.91   24.42
  -8  10   2 1108.78   26.14
   8 -10  -2 1032.42   25.58
   8 -10  -2 1055.17   25.49
   9 -11  -2  278.04   12.62
  -9  11   2  278.20   12.95
   9 -11  -2  271.31   12.93
  -9  11   2  287.86   13.90
   9 -11  -2  266.76   11.79
  10 -12  -2    1.51    7.10
  10 -12  -2    1.45    7.20
  10 -12  -2    4.60    6.12
  11 -13  -2  229.26   13.24
  11 -13  -2  215.08   14.63
  12  -9   1  160.13   10.70
  12  -9   1  151.20   11.03
 -12   9  -1  169.22   12.79
 -12   9  -1  162.09   12.31
  12  -9   1  178.57   10.82
 -11   8  -1  414.62   16.08
  11  -8   1  400.97   15.99
  11  -8   1  426.33   14.74
 -11   8  -1  400.71   16.11
  11  -8   1  437.64   15.23
  10  -7   1  561.48   17.89
  10  -7   1  586.77   16.13
 -10   7  -1  562.00   17.35
  10  -7   1  602.76   17.08
 -10   7  -1  579.72   17.77
   9  -6   1   21.12    4.44
  -9   6  -1   24.83    5.10
  -9   6  -1   18.45    5.02
   9  -6   1   19.10    4.48
   9  -6   1   19.32    5.51
  -8   5  -1  655.54   17.15
   8  -5   1  650.36   16.33
   8  -5   1  657.22   17.33
  -8   5  -1  655.32   16.80
   8  -5   1  637.23   15.71
   7  -4   1 1244.40   25.55
  -7   4  -1 1189.32   25.60
   7  -4   1 1239.02   24.36
   7  -4   1 1266.21   26.94
   7  -4   1 1207.27   25.61
   6  -3   1  564.94   13.26
  -6   3  -1  568.68   11.45
  -6   3  -1  562.96   13.69
   6  -3   1  563.42   14.17
   6  -3   1  559.67   13.66
   6  -3   1  582.74   12.75
   5  -2   1  517.88   11.52
   5  -2   1  517.05   12.36
   5  -2   1  512.40   11.92
   5  -2   1  477.42   11.60
   5  -2   1  478.07   10.29
   5  -2   1  502.55   11.01
   4  -1   1 3757.89   65.72
   4  -1   1 3717.00   66.36
   4  -1   1 3600.76   65.78
   4  -1   1 3748.61   67.63
   4  -1   1 3649.64   64.88
   3   0   1 3158.86   57.62
   3   0   1 3247.52   57.30
   3   0   1 3246.98   56.24
   2   1   1 1011.42   19.62
   2   1   1 1009.95   19.60
   2   1   1 1038.25   18.44
   1   2   1  287.41    6.98
   1   2   1  275.87    6.81
  -1  -2  -1  282.02    5.86
   0   3   1 1506.10   28.25
   0  -3  -1 1506.32   27.01
   0   3   1 1495.61   28.03
   1  -4  -1 3540.77   62.65
   1  -4  -1 3567.07   64.23
  -1   4   1 3597.50   63.63
   2  -5  -1  171.19    5.66
  -2   5   1  168.34    6.07
   2  -5  -1  167.62    5.51
  -2   5   1  161.70    6.30
   2  -5  -1  159.08    5.18
   3  -6  -1  582.53   12.87
   3  -6  -1  559.56   13.25
   3  -6  -1  574.80   13.36
  -3   6   1  564.68   13.82
  -3   6   1  564.68   14.12
   3  -6  -1  560.55   12.40
   4  -7  -1 1446.87   27.66
  -4   7   1 1398.67   29.21
   4  -7  -1 1447.23   29.04
   4  -7  -1 1440.24   28.88
  -4   7   1 1435.28   29.63
   4  -7  -1 1429.11   27.48
  -5   8   1  858.11   20.48
   5  -8  -1  827.69   19.38
   5  -8  -1  816.03   18.39
  -5   8   1  831.52   19.98
   5  -8  -1  834.11   19.35
   6  -9  -1   23.95    4.71
  -6   9   1   24.76    5.95
  -6   9   1   23.84    5.88
   6  -9  -1   28.42    5.02
   6  -9  -1   24.70    4.85
  -7  10   1  442.70   15.42
  -7  10   1  421.34   14.39
   7 -10  -1  425.51   13.90
   7 -10  -1  422.00   13.16
   7 -10  -1  449.37   14.23
  -8  11   1  918.81   25.14
   8 -11  -1  990.19   24.31
   8 -11  -1  934.41   24.23
  -8  11   1  969.93   25.25
   8 -11  -1  967.28   23.20
   9 -12  -1  113.96    9.29
   9 -12  -1   90.44    9.20
   9 -12  -1   90.40    9.29
  -9  12   1  112.27   11.06
  -9  12   1  113.69   10.39
  10 -13  -1   40.64    8.51
  13  -9   0    0.94    6.10
  13  -9   0    2.80    7.49
 -12   8   0  238.50   13.76
  12  -8   0  238.97   13.10
  12  -8   0  277.85   12.83
  12  -8   0  284.39   12.27
  11  -7   0  632.26   17.56
  11  -7   0  611.26   17.90
  11  -7   0  561.75   18.28
 -11   7   0  593.35   18.12
 -11   7   0  573.34   18.12
 -10   6   0  475.89   15.31
  10  -6   0  495.13   14.67
  10  -6   0  495.50   15.76
  10  -6   0  482.23   15.07
 -10   6   0  505.93   15.30
  -9   5   0  195.07    8.68
   9  -5   0  198.55    9.82
   9  -5   0  188.28    8.82
   9  -5   0  216.36    9.20
  -9   5   0  184.36    8.79
   8  -4   0  979.69   23.10
   8  -4   0 1025.61   22.36
   8  -4   0 1035.82   22.01
   8  -4   0 1003.52   21.24
  -8   4   0  989.09   21.92
   7  -3   0 1031.77   21.42
   7  -3   0 1008.36   21.57
   7  -3   0 1041.38   20.68
   7  -3   0  968.62   22.33
  -7   3   0  992.95   21.29
   7  -3   0 1033.69   19.53
   6  -2   0  374.55   10.15
   6  -2   0  407.67   10.98
   6  -2   0  407.69   10.45
   6  -2   0  406.69    9.02
   6  -2   0  411.93   10.15
   6  -2   0  423.79   10.16
   5  -1   0  268.67    7.86
   5  -1   0  276.14    7.54
   5  -1   0  264.38    7.29
   5  -1   0  274.18    6.74
   5  -1   0  269.92    7.19
   5  -1   0  269.03    7.43
   4   0   0 5129.74   89.53
   4   0   0 5153.62   90.10
   4   0   0 5143.86   91.29
   3   1   0 9958.83  178.51
   3   1   0 9372.76  172.91
   3   1   0 9996.71  173.58
   2   2   0 1593.67   28.30
   2   2   0 1571.84   29.52
   2   2   0 1568.55   29.13
   1   3   0 1325.58   25.58
  -1  -3   0 1378.56   24.81
   1   3   0 1366.05   25.74
   0  -4   0 2175.56   39.47
   0   4   0 2201.43   40.41
   0   4   0 2221.45   40.47
  -1   5   0 2262.90   42.39
  -1   5   0 2264.75   42.03
  -1   5   0 2239.67   41.53
   1  -5   0 2274.87   39.21
   1  -5   0 2254.15   41.10
   2  -6   0  134.79    5.49
  -2   6   0  135.17    6.17
  -2   6   0  137.27    6.58
   2  -6   0  136.02    5.47
   3  -7   0  201.93    7.06
  -3   7   0  197.73    7.78
   3  -7   0  207.48    6.12
  -3   7   0  198.62    8.29
   3  -7   0  198.10    7.19
   3  -7   0  189.82    6.95
   4  -8   0  685.26   16.25
   4  -8   0  671.25   15.85
  -4   8   0  698.20   17.78
   4  -8   0  718.81   15.00
   4  -8   0  680.58   16.69
  -4   8   0  705.35   17.56
  -5   9   0    2.99    5.37
   5  -9   0   17.19    4.16
   5  -9   0   17.54    4.26
  -5   9   0    6.77    4.93
   5  -9   0   14.28    3.98
  -6  10   0  264.43   12.01
   6 -10   0  293.74   11.07
   6 -10   0  278.21   10.90
   6 -10   0  275.86   10.37
  -6  10   0  302.10   12.87
   7 -11   0  602.54   17.03
  -7  11   0  605.96   19.09
   7 -11   0  588.56   17.68
   7 -11   0  630.53   17.88
  -7  11   0  627.87   19.59
  -8  12   0  574.38   19.58
  -8  12   0  582.68   19.94
   8 -12   0  562.89   18.08
   8 -12   0  558.57   17.17
   9 -13   0   49.74    8.01
   9 -13   0   50.52    8.32
  -9  13   0   24.98    9.62
  -9  13   0   48.61   10.34
 -10  14   0   80.70   11.59
  10 -14   0   75.55    9.96
  13  -8  -1    2.30    6.24
  13  -8  -1    2.48    5.75
  13  -8  -1   10.76    8.06
  12  -7  -1  466.06   16.08
  12  -7  -1  450.70   15.08
  12  -7  -1  439.54   16.48
  11  -6  -1  589.46   16.76
 -11   6   1  606.83   17.59
 -11   6   1  596.09   17.17
  11  -6  -1  632.14   18.54
  11  -6  -1  595.62   17.62
 -10   5   1  189.97    9.24
  10  -5  -1  190.08    9.82
  10  -5  -1  220.97    9.64
  10  -5  -1  223.65   10.00
 -10   5   1  198.89    9.66
   9  -4  -1  310.71   10.52
  -9   4   1  301.15   10.33
   9  -4  -1  307.87   11.38
   9  -4  -1  312.31   10.86
   8  -3  -1  516.27   13.58
   8  -3  -1  525.57   14.01
  -8   3   1  484.28   12.73
   8  -3  -1  491.06   12.94
   8  -3  -1  510.16   12.80
   7  -2  -1  924.58   19.17
   7  -2  -1  943.02   19.46
   7  -2  -1  910.25   20.07
   7  -2  -1  969.40   18.86
   7  -2  -1  942.52   19.68
   7  -2  -1  941.51   20.93
   6  -1  -1   59.85    3.95
   6  -1  -1   70.46    4.15
   6  -1  -1   70.81    3.74
   6  -1  -1   65.14    3.94
   6  -1  -1   71.31    4.22
   6  -1  -1   70.26    4.89
   5   0  -1 1541.15   27.78
   5   0  -1 1537.66   29.16
   5   0  -1 1564.64   29.20
   5   0  -1 1546.58   29.91
   5   0  -1 1509.17   28.86
   4   1  -1 3274.13   59.14
   4   1  -1 3229.92   58.01
   4   1  -1 3296.81   57.98
   3   2  -1 3002.75   52.90
   3   2  -1 3022.20   54.39
   3   2  -1 2954.66   53.25
   2   3  -1  460.97   10.57
   2   3  -1  465.80   10.63
  -2  -3   1  480.49   10.33
   1   4  -1  541.56   12.15
   1   4  -1  568.54   12.62
  -1  -4   1  563.34   12.02
   1   4  -1  583.60   12.84
   0  -5   1 2705.33   49.05
   0   5  -1 2751.70   50.43
   0   5  -1 2768.16   50.01
   0   5  -1 2660.89   49.68
   0  -5   1 2718.53   46.74
   1  -6   1  461.19   11.02
  -1   6  -1  460.28   12.09
   1  -6   1  475.21   11.40
  -1   6  -1  471.09   10.79
  -1   6  -1  483.67   12.49
   2  -7   1   11.60    2.64
   2  -7   1   15.72    3.10
  -2   7  -1   14.27    2.54
  -2   7  -1   18.75    3.85
  -2   7  -1   10.76    3.31
  -3   8  -1 1164.90   26.56
   3  -8   1 1236.56   24.75
   3  -8   1 1187.33   25.51
   3  -8   1 1238.98   23.94
   3  -8   1 1217.05   24.35
   4  -9   1 1425.78   29.01
   4  -9   1 1517.78   29.90
   4  -9   1 1427.17   30.47
  -4   9  -1 1442.33   31.76
  -4   9  -1 1448.03   31.53
   5 -10   1   49.37    5.62
   5 -10   1   59.16    6.28
  -5  10  -1   54.71    7.03
   5 -10   1   47.54    5.29
  -5  10  -1   65.70    7.45
   6 -11   1   97.23    7.25
  -6  11  -1  119.38    9.04
  -6  11  -1  117.40    9.15
   6 -11   1  107.22    7.85
  -7  12  -1  908.14   25.40
  -7  12  -1  895.71   24.78
   7 -12   1  890.42   22.45
   7 -12   1  871.86   23.44
   8 -13   1  380.97   14.73
  -8  13  -1  374.79   17.62
   8 -13   1  364.89   15.24
  -8  13  -1  383.83   17.45
   9 -14   1   16.19    7.29
  -9  14  -1    8.15   10.13
  14  -8  -2  133.57   11.95
  14  -8  -2  114.52   10.12
  13  -7  -2  224.55   11.53
  13  -7  -2  235.79   13.16
  13  -7  -2  218.28   12.34
  12  -6  -2  408.48   15.15
  12  -6  -2  417.15   14.63
  12  -6  -2  412.21   15.60
  11  -5  -2  508.36   15.89
  11  -5  -2  484.73   15.92
  11  -5  -2  523.04   15.20
 -10   4   2   83.16    6.05
  10  -4  -2   80.27    6.42
  10  -4  -2   73.11    6.36
  10  -4  -2   78.24    5.85
 -10   4   2   85.29    6.17
   9  -3  -2  262.91    9.12
  -9   3   2  276.22    9.04
   9  -3  -2  269.91    9.70
   9  -3  -2  278.74   10.24
   9  -3  -2  265.33    9.69
   8  -2  -2  670.74   15.21
   8  -2  -2  704.45   17.08
   8  -2  -2  667.44   16.25
   8  -2  -2  693.78   14.93
   8  -2  -2  657.71   15.53
   7  -1  -2 1420.30   27.50
   7  -1  -2 1480.93   27.84
   7  -1  -2 1468.35   28.12
   7  -1  -2 1458.97   28.16
   7  -1  -2 1428.13   29.56
   7  -1  -2 1446.11   28.95
   6   0  -2  177.35    5.59
   6   0  -2  174.61    6.32
   6   0  -2  170.09    6.03
   6   0  -2  173.29    6.23
   6   0  -2  162.03    5.67
   6   0  -2  170.80    5.97
   5   1  -2 2322.89   42.73
   5   1  -2 2311.39   42.81
   5   1  -2 2315.60   41.63
   5   1  -2 2251.79   40.18
   5   1  -2 2270.72   42.18
   4   2  -2 1049.43   20.48
   4   2  -2 1084.10   21.23
   4   2  -2 1033.16   20.75
   4   2  -2 1069.91   19.89
   3   3  -2  719.46   15.12
   3   3  -2  688.65   14.68
   3   3  -2  708.39   14.65
   3   3  -2  719.64   14.01
   2   4  -2  325.17    8.31
   2   4  -2  330.90    8.70
   2   4  -2  312.73    8.41
  -2  -4   2  305.72    8.29
  -1  -5   2 2273.63   41.88
   1   5  -2 2272.25   42.89
   1   5  -2 2261.60   42.41
  -1  -5   2 2326.39   39.99
   1   5  -2 2249.19   42.43
   0   6  -2 3703.08   67.00
   0  -6   2 3643.32   66.30
   0   6  -2 3774.57   67.97
   0   6  -2 3679.88   67.19
   0  -6   2 3660.59   63.19
   1  -7   2  253.39    8.04
   1  -7   2  254.97    8.24
  -1   7  -2  263.40    9.05
  -1   7  -2  260.79    7.46
  -1   7  -2  246.85    9.12
   2  -8   2  232.82    8.48
   2  -8   2  231.06    8.56
  -2   8  -2  239.73    9.75
  -2   8  -2  233.75    7.09
   2  -8   2  228.54    7.37
  -3   9  -2 1243.13   27.32
  -3   9  -2 1142.52   26.62
   3  -9   2 1157.01   25.62
   3  -9   2 1160.02   24.38
  -4  10  -2 1301.64   30.36
  -4  10  -2 1323.17   30.14
   4 -10   2 1289.12   28.81
   4 -10   2 1337.52   27.58
   5 -11   2  161.39    8.73
  -5  11  -2  165.77   11.09
  -5  11  -2  154.84   10.41
   5 -11   2  188.05    9.52
   6 -12   2  264.46   11.86
   6 -12   2  232.80   11.42
  -6  12  -2  251.35   14.13
  -6  12  -2  267.19   13.31
   7 -13   2  533.23   17.88
   7 -13   2  542.31   17.26
  -7  13  -2  553.44   19.94
  -7  13  -2  534.00   19.70
  -8  14  -2  186.14   13.97
   8 -14   2  180.32   11.70
  14  -7  -3   21.89    7.78
  14  -7  -3   24.18    6.89
  13  -6  -3  468.09   16.36
  13  -6  -3  407.98   16.71
  13  -6  -3  462.21   15.91
  12  -5  -3  686.04   20.31
  12  -5  -3  699.91   18.92
  12  -5  -3  727.08   20.02
  11  -4  -3 1082.56   25.64
  11  -4  -3 1068.69   26.33
  11  -4  -3 1069.15   24.43
  10  -3  -3    0.90    3.67
  10  -3  -3    1.71    3.90
  10  -3  -3    2.48    3.54
   9  -2  -3  509.81   13.45
   9  -2  -3  520.98   14.48
  -9   2   3  489.77   12.48
   9  -2  -3  514.88   12.61
   9  -2  -3  534.83   12.80
   9  -2  -3  523.19   14.24
   8  -1  -3 1393.09   29.30
   8  -1  -3 1411.99   27.83
   8  -1  -3 1406.70   27.51
   8  -1  -3 1376.29   28.72
   8  -1  -3 1381.26   26.75
   8  -1  -3 1400.30   27.13
   7   0  -3  566.86   14.21
   7   0  -3  586.05   13.69
   7   0  -3  601.67   13.74
   7   0  -3  605.96   12.98
   7   0  -3  595.48   14.42
   7   0  -3  590.18   13.10
   6   1  -3    5.19    2.54
   6   1  -3    4.67    2.53
   6   1  -3    8.33    2.06
   6   1  -3    9.72    2.52
   6   1  -3    4.89    2.19
   5   2  -3  729.30   15.08
   5   2  -3  712.74   15.91
   5   2  -3  758.89   15.40
   5   2  -3  739.70   16.06
   4   3  -3  569.50   13.08
   4   3  -3  570.80   12.58
   4   3  -3  604.14   13.37
   4   3  -3  585.70   12.74
  -3  -4   3  580.40   13.28
   3   4  -3  599.90   13.34
   3   4  -3  586.30   13.30
   3   4  -3  576.48   12.47
   3   4  -3  570.22   13.07
  -2  -5   3  152.87    6.01
   2   5  -3  141.60    6.06
   2   5  -3  144.38    5.46
   2   5  -3  147.70    6.48
  -2  -5   3  147.32    5.88
   1   6  -3 1949.41   38.66
   1   6  -3 2028.27   38.36
  -1  -6   3 2045.81   36.63
   1   6  -3 2069.07   39.32
  -1  -6   3 2000.19   38.30
   0  -7   3 1184.07   24.60
   0   7  -3 1183.34   23.83
   0  -7   3 1181.84   23.47
   0   7  -3 1139.46   25.01
   0   7  -3 1200.91   25.47
   1  -8   3   26.81    3.96
  -1   8  -3   35.27    3.23
  -1   8  -3   26.74    4.32
   1  -8   3   35.81    4.07
  -1   8  -3   30.22    4.43
  -2   9  -3  451.28   14.86
  -2   9  -3  483.54   11.79
  -2   9  -3  460.41   14.72
   2  -9   3  464.08   13.06
   2  -9   3  453.57   13.54
  -3  10  -3  634.71   18.55
  -3  10  -3  671.54   19.00
   3 -10   3  657.27   16.68
   3 -10   3  650.26   17.43
   4 -11   3  431.41   14.33
   4 -11   3  433.29   13.48
  -4  11  -3  417.48   15.25
  -4  11  -3  422.66   15.31
   5 -12   3    6.60    4.57
   5 -12   3    5.61    4.60
  -5  12  -3    0.87    7.15
  -5  12  -3    6.01    7.06
   6 -13   3  341.11   13.24
  -6  13  -3  345.91   16.72
   6 -13   3  334.39   13.79
  -6  13  -3  342.67   16.44
  -7  14  -3  538.95   21.83
   7 -14   3  581.19   18.65
  15  -7  -4  341.39   17.01
  15  -7  -4  326.46   14.94
  14  -6  -4    8.83    7.20
  14  -6  -4   11.66    7.51
  14  -6  -4   11.46    6.59
  13  -5  -4  392.76   14.49
  13  -5  -4  397.16   14.92
  13  -5  -4  341.20   14.53
  12  -4  -4  717.31   19.21
  12  -4  -4  740.30   21.10
  12  -4  -4  732.64   20.36
  11  -3  -4  662.79   17.48
  11  -3  -4  649.96   18.67
  11  -3  -4  652.05   18.16
  10  -2  -4  112.25    6.93
  10  -2  -4  110.84    6.08
  10  -2  -4  105.25    7.22
  10  -2  -4  107.77    7.03
   9  -1  -4  766.26   18.83
   9  -1  -4  733.95   17.16
   9  -1  -4  756.57   18.63
   9  -1  -4  753.20   17.74
   8   0  -4 1342.39   28.18
   8   0  -4 1402.40   25.92
   8   0  -4 1340.11   27.55
   8   0  -4 1332.97   28.28
   8   0  -4 1328.11   26.87
   7   1  -4  471.42   12.66
   7   1  -4  490.41   12.20
   7   1  -4  511.73   11.11
   7   1  -4  468.12   12.27
   7   1  -4  470.15   12.31
   6   2  -4   46.06    3.12
   6   2  -4   39.83    3.72
   6   2  -4   50.35    3.79
   6   2  -4   37.95    3.44
   6   2  -4   38.42    3.89
   5   3  -4  334.58    8.79
   5   3  -4  329.09    9.30
   5   3  -4  317.46    8.94
   5   3  -4  326.45    8.46
   5   3  -4  310.13    9.02
   4   4  -4  581.30   13.58
   4   4  -4  567.29   12.91
   4   4  -4  570.69   13.36
  -4  -4   4  571.92   13.69
   4   4  -4  547.78   12.84
   3   5  -4   26.41    3.24
  -3  -5   4    4.50    2.74
   3   5  -4    6.28    2.47
   3   5  -4    5.01    2.54
   2   6  -4  206.67    7.69
   2   6  -4  220.79    7.23
  -2  -6   4  216.76    7.65
  -2  -6   4  236.12    8.01
   2   6  -4  219.67    8.05
  -1  -7   4 1502.43   28.99
   1   7  -4 1501.75   31.07
  -1  -7   4 1501.74   30.41
   1   7  -4 1494.54   30.78
   1   7  -4 1509.51   29.87
   0   8  -4  595.53   15.92
   0  -8   4  599.14   14.60
   0  -8   4  611.20   15.43
   0   8  -4  592.38   14.24
   0   8  -4  606.58   16.20
   1  -9   4    2.47    3.69
  -1   9  -4    2.98    3.12
   1  -9   4   -1.50    3.52
  -1   9  -4   -2.57    4.03
  -1   9  -4    3.83    4.17
   2 -10   4  329.03   11.63
  -2  10  -4  315.50   12.26
  -2  10  -4  326.65   13.07
   2 -10   4  310.85   11.42
   3 -11   4  786.81   20.23
  -3  11  -4  770.61   21.55
  -3  11  -4  731.70   21.49
   3 -11   4  771.01   19.14
   4 -12   4  264.17   11.21
  -4  12  -4  267.29   13.41
  -4  12  -4  259.96   13.19
   4 -12   4  270.55   11.80
   5 -13   4    9.01    5.27
   5 -13   4    7.67    5.32
  -5  13  -4    7.79    8.24
  -5  13  -4    9.13    8.20
   6 -14   4  425.95   15.72
  -6  14  -4  441.01   19.82
  15  -6  -5  230.99   14.72
  15  -6  -5  215.57   13.29
  14  -5  -5    9.70    6.47
  14  -5  -5    0.83    6.21
  14  -5  -5    2.97    6.47
  13  -4  -5  678.65   20.15
  13  -4  -5  675.76   20.42
  13  -4  -5  631.54   18.65
  12  -3  -5  570.89   18.04
  12  -3  -5  556.29   17.29
  12  -3  -5  583.17   16.66
  11  -2  -5  454.48   13.72
  11  -2  -5  427.19   14.61
  11  -2  -5  432.92   14.17
  10  -1  -5  149.43    7.95
  10  -1  -5  132.33    8.11
  10  -1  -5  151.56    7.22
  10  -1  -5  132.79    8.01
   9   0  -5  740.48   17.63
   9   0  -5  749.37   18.63
   9   0  -5  763.96   17.88
   9   0  -5  751.86   18.60
   8   1  -5 1469.57   30.35
   8   1  -5 1473.58   30.66
   8   1  -5 1477.18   29.24
   8   1  -5 1493.99   30.52
   7   2  -5  489.30   10.98
   7   2  -5  479.99   12.26
   7   2  -5  454.10   12.74
   7   2  -5  454.08   12.20
   7   2  -5  479.07   12.53
   6   3  -5  955.86   19.31
   6   3  -5  907.02   20.58
   6   3  -5  955.09   20.66
   6   3  -5  951.35   18.94
   6   3  -5  902.95   19.53
   5   4  -5  464.61   10.92
   5   4  -5  412.52   11.45
   5   4  -5  424.12   10.96
   5   4  -5  429.34   11.77
   5   4  -5  413.93   11.25
   4   5  -5 1864.00   36.28
   4   5  -5 1805.77   34.01
  -4  -5   5 1823.83   36.08
   4   5  -5 1807.97   35.19
   4   5  -5 1868.47   35.66
  -3  -6   5   18.67    3.69
   3   6  -5   10.19    2.98
   3   6  -5   15.43    3.73
   3   6  -5   14.61    3.46
  -3  -6   5   17.41    3.59
  -2  -7   5  460.51   12.47
   2   7  -5  455.33   12.91
   2   7  -5  441.17   13.10
  -2  -7   5  441.76   12.95
   2   7  -5  460.35   12.12
   1   8  -5 1351.49   27.47
   1   8  -5 1288.29   28.94
   1   8  -5 1375.59   28.94
  -1  -8   5 1313.48   28.25
  -1  -8   5 1305.60   26.87
   0   9  -5  376.76   13.08
   0  -9   5  380.42   11.80
   0  -9   5  365.47   12.14
   0   9  -5  398.71   13.59
   0   9  -5  380.93   11.04
  -1  10  -5   42.50    6.34
   1 -10   5   64.89    5.56
  -1  10  -5   53.67    6.83
   1 -10   5   64.84    5.81
   2 -11   5  319.42   12.07
  -2  11  -5  328.97   13.46
   2 -11   5  323.66   12.01
  -2  11  -5  308.69   13.01
  -3  12  -5  671.09   21.19
   3 -12   5  640.02   18.14
   3 -12   5  673.37   19.23
  -3  12  -5  684.88   20.65
   4 -13   5   54.08    6.74
  -4  13  -5   62.61    9.86
   4 -13   5   54.49    7.23
  -4  13  -5   68.59    9.97
   5 -14   5   50.68    7.44
  -5  14  -5   57.59   10.16
   6 -15   5  306.10   14.20
  -6  15  -5  273.47   18.09
  15  -5  -6  338.69   16.82
  15  -5  -6  331.05   14.73
  14  -4  -6   91.59    9.81
  14  -4  -6   87.57    8.83
  14  -4  -6  100.60    9.42
  13  -3  -6  557.91   18.20
  13  -3  -6  551.62   17.43
  13  -3  -6  544.56   18.18
  12  -2  -6  815.04   21.36
  12  -2  -6  746.74   20.03
  12  -2  -6  778.13   21.33
  11  -1  -6   80.46    7.20
  11  -1  -6   81.45    7.12
  11  -1  -6   81.42    6.18
  11  -1  -6   84.67    6.82
  10   0  -6   90.50    6.07
  10   0  -6   86.58    6.58
  10   0  -6   82.37    6.46
  10   0  -6   82.76    6.67
   9   1  -6 1107.06   25.95
   9   1  -6 1176.61   25.86
   9   1  -6 1162.58   25.07
   9   1  -6 1212.48   25.85
   8   2  -6  972.56   21.61
   8   2  -6  963.19   22.30
   8   2  -6  929.15   21.65
   8   2  -6  965.98   21.24
   7   3  -6   62.46    3.89
  -7  -3   6   59.22    5.26
   7   3  -6   60.11    4.97
   7   3  -6   67.34    4.98
   7   3  -6   52.06    4.90
   6   4  -6  745.16   18.03
   6   4  -6  778.98   17.65
   6   4  -6  776.10   16.92
   6   4  -6  770.78   18.41
   6   4  -6  757.49   16.52
  -5  -5   6 1215.19   26.33
   5   5  -6 1234.21   24.97
   5   5  -6 1197.20   26.00
   5   5  -6 1227.47   24.74
   5   5  -6 1225.35   25.20
  -4  -6   6  743.45   18.57
   4   6  -6  746.41   17.70
   4   6  -6  779.51   18.07
   4   6  -6  774.87   18.20
   3   7  -6    6.97    4.13
  -3  -7   6    6.82    4.10
  -3  -7   6    7.09    3.74
   3   7  -6    8.17    3.84
   3   7  -6    4.92    3.43
   2   8  -6  605.11   15.23
   2   8  -6  580.26   16.16
   2   8  -6  590.96   16.00
  -2  -8   6  564.18   15.76
  -2  -8   6  631.26   15.57
  -1  -9   6  930.34   21.18
   1   9  -6  928.93   21.00
   1   9  -6  935.58   22.94
   1   9  -6  927.74   22.64
   0  10  -6  112.13    8.03
   0  10  -6  108.70    7.89
   0 -10   6  100.23    7.05
   0 -10   6   98.40    6.61
  -1  11  -6  130.71    8.98
   1 -11   6  142.29    8.74
  -1  11  -6  121.66    8.99
   1 -11   6  153.47    8.47
  -2  12  -6  737.48   21.67
   2 -12   6  704.74   19.05
  -2  12  -6  687.44   21.10
   2 -12   6  656.71   19.69
  -3  13  -6  442.67   17.20
   3 -13   6  389.63   15.23
   3 -13   6  404.21   14.65
  -3  13  -6  397.17   16.77
   4 -14   6   37.18    7.47
  -4  14  -6   21.61    8.18
   5 -15   6   57.42    8.51
  -5  15  -6   32.75    9.82
  15  -4  -7  111.37   11.30
  15  -4  -7  101.57    9.56
  14  -3  -7  179.62   12.00
  14  -3  -7  180.60   11.92
  14  -3  -7  208.61   12.11
  13  -2  -7  203.07   11.30
  13  -2  -7  196.15   11.14
  12  -1  -7  645.51   18.32
  12  -1  -7  658.37   17.65
  12  -1  -7  592.58   18.87
  12  -1  -7  642.32   19.09
  11   0  -7   36.02    5.28
  11   0  -7   29.92    5.53
  11   0  -7   35.53    5.92
  11   0  -7   39.44    5.67
  10   1  -7  350.16   12.72
  10   1  -7  375.55   12.34
  10   1  -7  395.99   12.93
  10   1  -7  366.50   11.96
   9   2  -7 1149.15   24.52
   9   2  -7 1061.26   24.97
   9   2  -7 1116.02   25.68
  -9  -2   7 1115.00   26.52
   8   3  -7  619.22   16.23
   8   3  -7  571.21   15.11
   8   3  -7  537.60   15.24
   7   4  -7   84.55    6.09
   7   4  -7   75.16    5.76
   7   4  -7   96.93    6.43
   6   5  -7  823.12   19.83
   6   5  -7  838.79   18.34
  -6  -5   7  816.65   20.29
   6   5  -7  816.50   18.93
   5   6  -7 2001.04   38.41
   5   6  -7 2034.20   39.22
  -5  -6   7 1972.34   40.66
   5   6  -7 2038.29   40.68
   5   6  -7 2029.30   39.66
  -4  -7   7  326.44   11.35
   4   7  -7  327.63   10.83
   4   7  -7  330.68   11.34
   4   7  -7  339.45   11.07
  -4  -7   7  322.44   11.62
   3   8  -7   26.88    5.16
  -3  -8   7   36.64    5.44
   3   8  -7   29.33    5.43
   3   8  -7   26.96    4.38
  -3  -8   7   21.08    4.79
   2   9  -7  608.03   17.64
  -2  -9   7  602.06   16.97
  -2  -9   7  616.73   16.57
   2   9  -7  598.78   16.04
   2   9  -7  638.73   17.33
  -1 -10   7 1008.89   24.51
   1  10  -7 1013.93   25.19
   1  10  -7 1003.10   23.13
   1  10  -7  996.93   25.38
  -1 -10   7 1024.68   23.35
   0 -11   7   95.84    7.68
   0 -11   7  100.24    7.35
   0  11  -7   96.59    8.84
   0  11  -7  110.64    9.04
  -1  12  -7  164.40   11.12
  -1  12  -7  166.43   11.29
   1 -12   7  165.44    9.62
   1 -12   7  147.42    9.62
   2 -13   7  484.82   17.70
  -2  13  -7  516.87   19.48
  -2  13  -7  530.88   19.71
   2 -13   7  531.02   17.23
  -3  14  -7  287.64   15.67
   3 -14   7  299.63   13.55
  15  -3  -8  -12.04    7.89
  15  -3  -8    2.99    6.38
  14  -2  -8  221.92   13.38
  14  -2  -8  232.80   12.74
  14  -2  -8  235.25   13.63
  13  -1  -8  384.41   15.48
  13  -1  -8  373.94   14.54
  13  -1  -8  388.10   15.04
  12   0  -8  898.03   22.59
  12   0  -8  877.63   23.78
  12   0  -8  866.37   22.55
 -11  -1   8   -2.77    6.51
  11   1  -8    3.14    4.35
  11   1  -8   -1.91    4.34
  11   1  -8    1.69    4.68
  10   2  -8  409.36   13.74
  10   2  -8  440.42   14.45
 -10  -2   8  467.55   16.13
  10   2  -8  429.14   13.68
   9   3  -8  668.95   17.28
   9   3  -8  661.72   17.70
   9   3  -8  634.60   17.95
   8   4  -8  273.39   10.43
   8   4  -8  284.54   11.19
   8   4  -8  267.85   10.66
   7   5  -8  194.49    9.00
  -7  -5   8  197.90    9.61
   7   5  -8  194.89    9.01
   6   6  -8  850.14   20.15
   6   6  -8  833.04   20.86
  -6  -6   8  868.83   21.60
  -5  -7   8 1962.21   40.04
  -5  -7   8 1898.04   37.90
   5   7  -8 1957.69   38.50
   5   7  -8 1908.15   39.73
   5   7  -8 1874.08   38.67
   4   8  -8   18.52    4.80
  -4  -8   8   22.36    5.21
  -4  -8   8   25.86    5.18
   4   8  -8   29.20    5.33
   4   8  -8   20.24    4.95
   3   9  -8   15.46    5.31
   3   9  -8   25.24    5.80
  -3  -9   8   22.66    4.98
   3   9  -8   17.81    5.02
  -3  -9   8   19.06    5.02
   2  10  -8  906.60   23.94
  -2 -10   8  899.22   22.27
   2  10  -8  940.74   23.89
   2  10  -8  941.09   22.54
  -2 -10   8  937.06   23.61
   1  11  -8  528.28   17.57
  -1 -11   8  557.69   17.26
  -1 -11   8  540.46   16.26
   1  11  -8  521.27   17.62
   0  12  -8   15.04    7.25
   0 -12   8   12.83    5.57
   0  12  -8   18.93    7.38
   0 -12   8   16.85    5.92
   1 -13   8  246.31   13.25
  -1  13  -8  246.37   13.76
   1 -13   8  242.52   12.44
  -1  13  -8  242.17   14.58
  -2  14  -8  435.74   19.24
   2 -14   8  471.01   17.27
 -15   2   9   21.90   11.50
  15  -2  -9   13.60    7.47
  14  -1  -9  363.10   15.80
  14  -1  -9  376.10   14.98
 -14   1   9  336.79   18.69
  13   0  -9  712.61   20.55
 -13   0   9  683.13   23.58
  13   0  -9  701.10   21.28
  13   0  -9  711.55   20.25
  12   1  -9  164.59   10.38
 -12  -1   9  157.65   11.91
  12   1  -9  169.01   10.01
  12   1  -9  171.64    9.90
  11   2  -9    9.78    5.45
  11   2  -9    4.85    4.64
  11   2  -9    9.18    5.04
  10   3  -9  472.54   14.82
  10   3  -9  492.98   15.83
  10   3  -9  461.28   15.19
   9   4  -9  337.07   12.42
   9   4  -9  350.66   12.68
   9   4  -9  351.85   13.16
   8   5  -9   52.31    5.71
  -8  -5   9   58.76    6.71
   8   5  -9   63.58    6.48
   7   6  -9  202.14    9.80
  -7  -6   9  199.38   10.14
   7   6  -9  209.06    9.81
   6   7  -9  578.06   16.95
  -6  -7   9  564.75   17.45
  -5  -8   9  131.21    8.56
  -5  -8   9  143.93    8.99
   5   8  -9  157.94    9.19
  -4  -9   9    2.84    4.79
  -4  -9   9    6.27    4.95
   4   9  -9    5.23    4.91
   4   9  -9    2.88    5.09
   4   9  -9    0.22    5.20
  -3 -10   9  466.23   15.81
   3  10  -9  439.01   14.55
   3  10  -9  470.60   15.63
  -3 -10   9  458.44   15.01
   3  10  -9  466.24   15.53
   2  11  -9 1190.48   29.59
  -2 -11   9 1127.98   28.67
  -2 -11   9 1187.54   27.53
   2  11  -9 1196.56   29.34
  -1 -12   9  475.25   17.01
  -1 -12   9  465.16   15.98
   1  12  -9  469.64   17.98
   1  12  -9  481.48   18.07
   0  13  -9    0.49    7.84
   0  13  -9   -4.22    7.93
   0 -13   9   -4.43    5.88
  -1  14  -9  257.04   15.30
   1 -14   9  284.59   14.41
 -15   1  10   68.79   12.86
  15  -1 -10   70.46    9.51
  14   0 -10  238.16   13.06
  13   1 -10  410.40   16.25
  13   1 -10  409.77   15.50
  13   1 -10  410.92   15.73
  12   2 -10   10.01    6.06
  12   2 -10    7.24    5.51
  12   2 -10    6.23    5.99
  11   3 -10    8.49    5.53
  11   3 -10   15.84    6.66
  11   3 -10   12.41    5.43
  10   4 -10  653.66   19.67
  10   4 -10  640.38   18.80
  10   4 -10  628.87   18.54
   9   5 -10  744.40   20.15
   9   5 -10  696.98   19.86
  -8  -6  10    0.04    5.10
   8   6 -10    5.42    5.07
   8   6 -10    1.19    4.52
   7   7 -10  210.41   11.15
  -7  -7  10  203.22   11.44
   7   7 -10  211.58   10.59
  -6  -8  10  577.24   18.57
   6   8 -10  660.90   18.60
  -6  -8  10  614.70   17.96
   5   9 -10  122.12    8.70
  -5  -9  10  128.81    8.70
  -5  -9  10  107.78    8.95
  -4 -10  10    0.53    5.47
   4  10 -10   -2.03    6.19
  -4 -10  10    2.52    6.00
  -3 -11  10  644.95   19.11
  -3 -11  10  642.12   20.07
   3  11 -10  643.70   20.24
   3  11 -10  629.22   20.18
   2  12 -10  803.19   24.09
  -2 -12  10  841.58   22.55
  -2 -12  10  786.43   23.49
   2  12 -10  806.50   24.34
  -1 -13  10  171.91   11.16
   1  13 -10  146.51   12.26
   1  13 -10  131.10   11.72
  14   1 -11  424.89   17.31
  14   1 -11  451.55   16.83
  13   2 -11  118.84    9.90
  13   2 -11  144.82   10.53
  12   3 -11   36.22    8.07
  12   3 -11   46.56    7.64
  12   3 -11   38.85    7.05
  11   4 -11  202.34   13.31
  11   4 -11  213.64   12.62
  11   4 -11  203.94   11.65
  10   5 -11  528.74   17.59
 -10  -5  11  556.22   18.88
  10   5 -11  548.43   17.63
  -9  -6  11  471.26   17.77
   9   6 -11  492.21   16.94
   9   6 -11  542.10   17.41
   8   7 -11    0.72    5.43
  -8  -7  11   -0.83    5.86
   8   7 -11    0.76    5.63
   7   8 -11  348.01   14.34
  -7  -8  11  373.61   14.87
  -7  -8  11  384.37   15.67
  -6  -9  11  401.60   15.54
   6   9 -11  414.20   15.95
  -6  -9  11  401.13   15.79
  -5 -10  11  249.69   12.92
   5  10 -11  213.81   11.87
  -5 -10  11  208.17   11.67
  -4 -11  11    2.13    6.81
  -4 -11  11   13.79    6.56
   4  11 -11    6.13    6.64
   3  12 -11  204.62   13.58
  -3 -12  11  210.48   12.85
   2  13 -11  220.56   14.98
  -2 -13  11  217.69   12.70
  14   2 -12  302.39   15.12
  13   3 -12  125.93   10.73
  12   4 -12    3.04    7.71
  11   5 -12  201.81   12.22
  10   6 -12  464.07   17.40
  10   6 -12  468.20   17.54
 -10  -6  12  500.64   18.54
  -9  -7  12  145.74   11.23
   9   7 -12  155.31   10.59
   9   7 -12  153.47   11.31
   8   8 -12   36.93    8.24
  -8  -8  12   26.26    8.42
  -8  -8  12   34.40    7.78
  -7  -9  12  330.10   15.66
   7   9 -12  299.26   14.37
  -7  -9  12  293.97   14.46
  -6 -10  12  374.13   15.42
   6  10 -12  367.81   15.83
  -5 -11  12   49.29    8.06
   5  11 -12   86.42    9.71
  -4 -12  12   19.79    8.20
  12   5 -13    4.46    7.74
  11   6 -13  319.31   16.12
  10   7 -13  594.27   20.08
  -9  -8  13   95.53   10.22
  -8  -9  13   29.64    7.99
  -7 -10  13  517.61   19.44
  -9  -2  16  302.23   18.77
   4   6 -15  100.12   11.03
   5   5 -15  346.08   15.42
   6   4 -15  436.73   17.75
  -7  -3  15   11.96    8.94
   7   3 -15    7.51    6.94
  -8  -2  15  172.78   13.61
  -9  -1  15  265.15   17.27
 -10   0  15  160.97   14.64
 -11   1  15   -0.26   11.50
   3   6 -14   16.43    7.11
  -4  -5  14  151.44   11.00
   4   5 -14  194.45   12.29
  -5  -4  14  657.57   21.00
   5   4 -14  651.10   20.36
  -6  -3  14  330.66   15.33
   6   3 -14  279.00   13.18
   7   2 -14   13.02    5.87
  -7  -2  14   17.09    8.48
   8   1 -14  174.63   11.36
  -8  -1  14  197.57   13.59
  -9   0  14  358.80   18.15
   9   0 -14  303.65   13.78
  10  -1 -14  175.67   11.30
 -10   1  14  191.91   13.90
  10  -1 -14  164.90   11.13
  11  -2 -14    4.44    7.79
 -11   2  14    0.87    9.21
 -12   3  14  270.85   18.40
  12  -3 -14  299.38   15.49
  -1   9 -13  117.66   11.59
  -1   9 -13  107.45   11.59
   0   8 -13  107.24   10.43
   2   6 -13  457.95   16.36
  -2  -6  13  462.30   17.06
   3   5 -13   68.86    8.16
  -3  -5  13   66.77    7.70
   4   4 -13  436.27   15.48
  -4  -4  13  417.41   15.62
  -5  -3  13 1001.20   25.71
   5   3 -13  880.70   24.07
  -6  -2  13  302.73   14.89
   6   2 -13  289.34   12.48
  -7  -1  13   59.13    9.57
   7   1 -13   61.00    7.23
   7   1 -13   57.17    7.24
   8   0 -13  342.14   13.89
   8   0 -13  353.30   14.23
   8   0 -13  346.08   13.45
  -8   0  13  324.14   16.81
  -9   1  13  493.34   19.54
   9  -1 -13  468.26   15.43
   9  -1 -13  477.89   16.39
   9  -1 -13  496.76   16.54
  10  -2 -13   80.70    8.13
  10  -2 -13   81.83    8.15
 -10   2  13  114.47   11.73
  10  -2 -13   88.56    9.57
  11  -3 -13   94.67    9.47
  11  -3 -13   92.78    9.06
  11  -3 -13  114.48    9.75
 -11   3  13   97.19   12.98
 -12   4  13  311.16   19.78
  12  -4 -13  317.53   15.85
  12  -4 -13  342.92   17.30
  12  -4 -13  322.99   14.41
  -3  10 -12  441.82   19.44
  -2   9 -12  401.67   16.87
  -2   9 -12  408.50   16.79
  -1   8 -12    7.68    6.62
  -1   8 -12    7.98    6.49
   0   7 -12  315.38   13.77
   0   7 -12  331.12   14.17
   0  -7  12  322.95   13.88
  -1  -6  12  528.55   17.26
   1   6 -12  562.36   17.12
   2   5 -12  308.63   12.60
  -2  -5  12  298.46   12.86
  -3  -4  12   76.91    7.79
   3   4 -12   79.40    7.53
  -4  -3  12  909.06   23.35
   4   3 -12  868.79   22.72
  -5  -2  12  945.29   22.56
   5   2 -12  939.56   21.70
   5   2 -12  897.91   23.44
  -5  -2  12  931.20   24.76
   6   1 -12  347.71   12.33
   6   1 -12  331.88   12.76
  -6  -1  12  348.87   14.50
   6   1 -12  307.13   12.35
   7   0 -12   24.71    5.94
   7   0 -12   28.59    5.48
   7   0 -12   29.50    6.30
  -7   0  12   19.58    6.62
   8  -1 -12  296.43   12.12
  -8   1  12  312.43   16.02
   8  -1 -12  300.18   12.08
   8  -1 -12  331.26   12.95
   9  -2 -12  729.88   20.42
  -9   2  12  709.05   23.83
   9  -2 -12  716.89   19.32
   9  -2 -12  673.06   19.93
  10  -3 -12   14.17    6.57
  10  -3 -12    6.72    5.47
 -10   3  12   18.82    8.73
  10  -3 -12   13.71    5.57
  11  -4 -12  129.12   10.95
  11  -4 -12  136.58    9.85
  11  -4 -12  147.67   10.45
 -11   4  12  175.84   14.36
 -12   5  12  403.18   20.14
  12  -5 -12  430.09   15.96
  12  -5 -12  401.42   17.37
  12  -5 -12  420.48   16.88
  13  -6 -12  237.80   14.04
 -13   6  12  249.29   18.11
  -4  10 -11  358.58   17.55
  -3   9 -11  649.43   21.26
  -3   9 -11  598.90   20.97
   2  -8  11  190.78   11.70
  -2   8 -11  169.17   11.48
  -2   8 -11  175.94   12.08
  -1   7 -11    2.38    5.27
  -1   7 -11    1.65    5.40
   1  -7  11    0.02    5.66
   0   6 -11  523.22   15.91
   0   6 -11  522.08   15.76
   0  -6  11  513.50   16.45
   1   5 -11  633.22   17.48
  -1  -5  11  624.56   17.84
   1   5 -11  625.01   17.24
   1   5 -11  616.18   17.15
  -2  -4  11  184.21   10.26
   2   4 -11  159.62    9.21
   3   3 -11  230.27   10.32
  -3  -3  11  248.63    9.85
  -3  -3  11  251.91    9.80
  -3  -3  11  232.28   11.29
  -4  -2  11  904.45   20.81
  -4  -2  11  884.69   22.90
   4   2 -11  880.65   20.08
   4   2 -11  833.89   21.46
  -5  -1  11  943.55   24.41
   5   1 -11  915.75   21.00
   5   1 -11  900.03   22.54
   6   0 -11  278.29   10.45
   6   0 -11  251.01   10.45
   6   0 -11  267.99   10.66
  -6   0  11  263.35   13.33
  -7   1  11  348.17   15.61
   7  -1 -11  367.00   12.35
   7  -1 -11  379.27   12.85
   7  -1 -11  373.30   12.31
   8  -2 -11 1100.59   24.56
  -8   2  11 1105.62   29.63
   8  -2 -11 1067.11   26.15
   8  -2 -11 1117.81   25.87
   9  -3 -11  595.14   16.95
   9  -3 -11  587.67   17.26
  -9   3  11  555.11   21.03
   9  -3 -11  581.13   17.65
  10  -4 -11   17.77    6.87
  10  -4 -11   11.47    6.33
  10  -4 -11    9.35    5.67
 -10   4  11   11.29    8.12
  11  -5 -11  137.81   10.00
 -11   5  11  117.57   12.08
  11  -5 -11  127.12   10.41
  11  -5 -11  131.17    8.97
  12  -6 -11  455.92   17.80
 -12   6  11  429.78   20.61
  12  -6 -11  465.02   16.92
 -13   7  11  322.21   20.81
  13  -7 -11  299.79   14.83
  -5  10 -10   -1.23    7.82
  -4   9 -10  362.33   16.08
   4  -9  10  381.45   15.67
  -4   9 -10  404.65   16.71
   3  -8  10  618.50   18.71
  -3   8 -10  621.80   19.25
  -3   8 -10  598.72   19.19
   2  -7  10  121.76    8.58
  -2   7 -10  110.20    8.80
  -2   7 -10   98.43    8.33
   1  -6  10  120.49    8.07
  -1   6 -10  101.29    7.78
  -1   6 -10  116.66    8.07
   0   5 -10  455.41   13.58
   0  -5  10  455.15   14.50
   0   5 -10  428.66   13.86
   0  -5  10  467.11   13.13
   0   5 -10  447.68   13.73
  -1  -4  10  784.63   17.92
  -1  -4  10  798.56   20.53
   1   4 -10  844.01   19.35
   1   4 -10  808.27   19.86
  -1  -4  10  820.74   18.93
   1   4 -10  806.32   19.46
  -2  -3  10   95.44    6.44
   2   3 -10   95.95    6.05
   2   3 -10   99.30    6.41
  -2  -3  10  104.41    6.70
  -2  -3  10   85.86    6.99
   2   3 -10   82.48    6.37
  -3  -2  10  319.74   12.58
  -3  -2  10  354.35   10.59
   3   2 -10  302.91   10.97
   3   2 -10  312.25   11.05
  -4  -1  10 1037.79   25.16
   4   1 -10 1041.77   21.80
   4   1 -10 1011.86   23.76
   5   0 -10 1699.00   31.90
   5   0 -10 1597.48   34.64
   5   0 -10 1633.80   33.17
  -5   0  10 1635.41   36.46
   6  -1 -10  130.97    7.29
   6  -1 -10  121.99    7.39
   6  -1 -10  136.37    8.30
  -6   1  10  144.77   10.09
   7  -2 -10  378.84   12.27
   7  -2 -10  388.49   12.34
   7  -2 -10  382.21   12.54
  -7   2  10  366.57   15.04
   8  -3 -10 1033.79   24.38
   8  -3 -10 1035.71   23.30
   8  -3 -10 1008.67   24.48
  -8   3  10 1042.23   27.65
   9  -4 -10  312.08   12.60
  -9   4  10  321.31   16.20
   9  -4 -10  299.32   12.02
   9  -4 -10  305.79   11.68
  10  -5 -10   -0.94    4.93
 -10   5  10   -1.46    7.34
  10  -5 -10   13.67    6.39
  10  -5 -10   15.21    6.88
 -11   6  10  221.01   14.96
  11  -6 -10  223.92   13.19
  11  -6 -10  182.50   11.95
 -12   7  10  715.14   25.32
  12  -7 -10  749.37   22.13
  12  -7 -10  751.28   23.77
  13  -8 -10   34.94    9.52
 -13   8  10   37.19   10.51
   6 -10   9  286.42   14.80
  -6  10  -9  275.44   15.04
  -5   9  -9    6.03    6.90
  -5   9  -9    2.94    7.00
   5  -9   9    4.35    6.58
  -4   8  -9  639.50   19.77
   4  -8   9  660.44   19.27
   3  -7   9  409.30   14.43
  -3   7  -9  428.79   14.64
  -3   7  -9  405.67   14.33
  -2   6  -9   38.85    5.42
  -2   6  -9   36.36    5.49
   2  -6   9   34.35    5.61
   2  -6   9   26.26    4.51
   2  -6   9   29.00    4.76
  -1   5  -9  638.37   17.03
  -1   5  -9  654.80   16.10
   1  -5   9  632.60   15.55
   1  -5   9  606.25   17.09
  -1   5  -9  626.71   16.59
   1  -5   9  597.73   14.77
   0  -4   9  714.72   16.00
   0  -4   9  718.54   16.77
   0   4  -9  716.60   17.66
   0   4  -9  738.21   17.57
   0  -4   9  714.89   18.28
   0   4  -9  742.25   17.63
  -1  -3   9  711.07   16.03
  -1  -3   9  681.60   17.87
   1   3  -9  691.80   16.51
   1   3  -9  668.09   17.03
   1   3  -9  705.67   16.36
  -1  -3   9  670.35   15.24
  -2  -2   9   52.51    4.37
   2   2  -9   54.66    4.28
  -2  -2   9   54.84    5.51
   2   2  -9   55.29    5.18
   2   2  -9   45.86    3.95
  -2  -2   9   51.12    4.30
  -3  -1   9  638.61   14.82
   3   1  -9  626.52   13.83
   3   1  -9  611.20   15.98
   3   1  -9  616.86   14.44
  -3  -1   9  618.62   17.04
   4   0  -9 1103.39   22.29
   4   0  -9 1119.58   23.40
   4   0  -9 1129.96   24.89
  -4   0   9 1097.84   26.22
   5  -1  -9  757.63   17.01
   5  -1  -9  765.96   17.66
  -5   1   9  775.73   21.12
   5  -1  -9  748.41   18.59
   6  -2  -9   78.48    5.79
   6  -2  -9   84.04    5.93
   6  -2  -9   79.16    5.54
  -6   2   9   68.95    7.51
  -7   3   9   29.77    6.98
   7  -3  -9   24.78    4.54
   7  -3  -9   30.85    4.87
   7  -3  -9   34.28    5.23
   8  -4  -9  436.68   13.54
   8  -4  -9  457.75   13.95
  -8   4   9  451.55   16.70
   8  -4  -9  427.69   13.60
   9  -5  -9  160.79    9.45
   9  -5  -9  162.11    9.54
  -9   5   9  154.93   11.62
   9  -5  -9  180.13    8.66
  10  -6  -9  153.59   10.35
 -10   6   9  199.30   13.69
  10  -6  -9  170.78   10.62
  10  -6  -9  154.71    9.40
 -11   7   9  733.88   24.82
  11  -7  -9  735.27   22.36
  11  -7  -9  759.10   21.39
 -12   8   9  586.93   23.28
  12  -8  -9  590.64   19.66
  12  -8  -9  610.23   21.40
  13  -9  -9   46.22    9.07
 -13   9   9   37.25   11.59
  -7  10  -8  328.21   15.97
   7 -10   8  352.65   15.80
  -6   9  -8   54.57    7.91
   6  -9   8   56.16    8.15
   5  -8   8  316.68   11.34
   5  -8   8  293.00   13.05
  -5   8  -8  303.58   13.08
  -5   8  -8  299.76   13.68
   4  -7   8  461.41   13.05
  -4   7  -8  466.45   15.48
   4  -7   8  465.79   15.18
  -4   7  -8  442.05   15.46
   4  -7   8  451.53   13.55
   3  -6   8 1015.79   21.11
  -3   6  -8  969.12   23.98
   3  -6   8 1011.75   22.14
  -3   6  -8  956.54   23.55
   3  -6   8  995.41   23.80
  -2   5  -8   67.69    5.72
   2  -5   8   76.51    5.25
  -2   5  -8   76.05    5.88
   2  -5   8   63.25    6.04
   2  -5   8   74.85    4.95
  -1   4  -8  451.28   12.87
   1  -4   8  460.67   13.69
  -1   4  -8  476.06   12.87
  -1   4  -8  452.78   12.38
   1  -4   8  466.48   11.41
   1  -4   8  442.66   11.68
   0  -3   8 1361.06   29.26
   0  -3   8 1374.51   25.71
   0   3  -8 1359.69   27.90
   0  -3   8 1374.95   26.98
   0   3  -8 1403.76   28.48
  -1  -2   8  556.99   12.35
  -1  -2   8  549.87   12.77
  -1  -2   8  565.57   13.46
   1   2  -8  546.11   13.15
  -1  -2   8  542.15   14.60
   1   2  -8  546.70   13.97
   2   1  -8   16.04    2.76
  -2  -1   8   18.94    3.37
   2   1  -8   13.36    3.24
  -2  -1   8    7.27    3.70
   2   1  -8   13.81    3.33
  -2  -1   8   16.43    3.05
   3   0  -8  294.45    8.77
   3   0  -8  306.28    9.80
   3   0  -8  284.42    8.78
  -3   0   8  311.87    8.33
   3   0  -8  312.47    7.87
  -3   0   8  288.75   11.10
   4  -1  -8 2656.23   48.38
   4  -1  -8 2577.51   50.39
  -4   1   8 2530.68   52.22
   4  -1  -8 2687.04   46.21
   5  -2  -8  203.61    7.96
   5  -2  -8  191.59    7.62
  -5   2   8  196.30   10.94
   5  -2  -8  197.92    7.88
   6  -3  -8  102.43    6.30
  -6   3   8  100.58    7.91
   6  -3  -8   94.14    5.93
   6  -3  -8  117.10    6.77
   7  -4  -8  450.46   13.17
  -7   4   8  497.63   16.96
   7  -4  -8  450.30   12.64
   7  -4  -8  440.16   13.01
  -8   5   8  536.70   17.88
   8  -5  -8  543.72   14.96
   8  -5  -8  508.52   15.18
   8  -5  -8  526.87   14.91
   9  -6  -8   48.77    5.61
   9  -6  -8   48.19    6.43
   9  -6  -8   52.81    6.20
  -9   6   8   39.43    7.71
 -10   7   8  206.78   12.91
  10  -7  -8  192.87   11.25
  10  -7  -8  219.33   11.22
  11  -8  -8  667.34   20.25
  11  -8  -8  625.97   19.02
 -11   8   8  622.71   22.74
  12  -9  -8  341.76   15.69
 -12   9   8  343.72   18.57
  12  -9  -8  370.28   17.00
 -13  10   8   -8.88    9.76
  13 -10  -8    2.80    7.53
   8 -10   7  520.88   18.79
  -8  10  -7  468.39   19.46
   7  -9   7  402.85   15.22
  -7   9  -7  405.66   16.64
   7  -9   7  404.66   13.90
  -7   9  -7  411.51   17.33
   6  -8   7    5.42    4.82
  -6   8  -7    6.57    5.41
  -6   8  -7    6.05    5.32
   6  -8   7   -0.18    4.56
   6  -8   7    2.82    5.72
   5  -7   7  133.54    7.84
   5  -7   7  136.54    9.40
  -5   7  -7  143.58    9.20
   5  -7   7  143.06    7.78
  -5   7  -7  153.85    9.74
  -4   6  -7 1409.19   31.25
  -4   6  -7 1388.79   30.88
   4  -6   7 1406.86   27.77
   4  -6   7 1446.27   29.27
   4  -6   7 1415.02   31.01
   3  -5   7 1453.37   27.59
   3  -5   7 1431.50   30.89
  -3   5  -7 1469.87   31.10
  -3   5  -7 1455.49   30.66
   3  -5   7 1420.27   28.88
  -2   4  -7    6.00    3.22
   2  -4   7    1.33    2.84
   2  -4   7    3.79    3.81
  -2   4  -7    3.41    3.09
   2  -4   7    2.41    2.96
   1  -3   7  828.36   18.30
  -1   3  -7  816.03   17.97
   1  -3   7  793.52   16.14
   1  -3   7  799.57   16.90
   1  -3   7  842.03   19.19
  -1   3  -7  795.29   18.13
   0  -2   7 1401.11   25.52
   0  -2   7 1452.47   28.09
   0   2  -7 1392.83   27.71
   0   2  -7 1448.02   28.50
   0  -2   7 1377.75   29.20
   0  -2   7 1384.16   26.68
  -1  -1   7  216.26    6.43
  -1  -1   7  224.20    8.57
  -1  -1   7  205.52    7.00
   1   1  -7  209.40    7.43
  -2   0   7   11.93    3.39
  -2   0   7    8.66    2.24
   2   0  -7   12.48    2.85
   2   0  -7    6.92    2.53
  -2   0   7    7.64    2.42
  -3   1   7 1095.28   25.27
   3  -1  -7 1141.73   22.44
  -3   1   7 1141.53   21.54
   3  -1  -7 1155.20   21.50
   3  -1  -7 1134.10   24.06
   4  -2  -7 2314.39   42.78
   4  -2  -7 2265.04   44.58
   4  -2  -7 2310.04   40.81
  -4   2   7 2289.86   46.68
  -4   2   7 2355.26   41.29
   5  -3  -7   44.70    4.38
  -5   3   7   41.41    5.59
   5  -3  -7   39.64    4.02
   5  -3  -7   40.50    3.87
  -6   4   7  323.17   12.91
   6  -4  -7  294.59    9.77
   6  -4  -7  310.80    9.87
   6  -4  -7  295.60   10.02
   7  -5  -7 1095.26   23.31
  -7   5   7 1093.55   27.01
   7  -5  -7 1078.69   24.24
   7  -5  -7 1083.62   23.94
   8  -6  -7  578.91   15.18
   8  -6  -7  562.71   16.07
   8  -6  -7  563.39   15.35
  -8   6   7  573.20   18.33
   9  -7  -7   55.21    6.04
   9  -7  -7   52.42    6.48
  -9   7   7   51.27    8.12
 -10   8   7  191.99   12.72
  10  -8  -7  202.47   10.83
  10  -8  -7  203.32   10.98
  11  -9  -7  467.30   16.84
 -11   9   7  444.73   19.38
  11  -9  -7  469.02   17.78
  12 -10  -7  251.70   14.25
 -12  10   7  247.66   16.76
   9 -10   6  270.77   13.83
   9 -10   6  281.82   12.88
  -9  10  -6  281.20   15.65
   8  -9   6  433.04   16.29
  -8   9  -6  440.29   17.30
   8  -9   6  379.67   13.72
  -8   9  -6  375.82   16.34
   8  -9   6  420.69   14.73
   7  -8   6  368.57   13.75
   7  -8   6  350.36   12.19
  -7   8  -6  361.38   14.70
   7  -8   6  370.45   12.90
  -7   8  -6  340.98   14.35
   6  -7   6   83.69    6.39
  -6   7  -6   91.28    7.69
   6  -7   6   97.64    6.40
   6  -7   6   90.69    7.26
  -6   7  -6   84.71    7.77
   5  -6   6  512.91   15.21
  -5   6  -6  522.46   15.35
   5  -6   6  533.54   13.44
  -5   6  -6  525.88   15.60
   5  -6   6  533.64   14.07
   4  -5   6 1731.48   33.51
   4  -5   6 1680.36   31.82
  -4   5  -6 1695.62   35.53
   4  -5   6 1736.35   35.68
  -4   5  -6 1732.06   35.28
  -3   4  -6  939.53   20.79
   3  -4   6  904.52   18.31
   3  -4   6  903.57   20.83
   3  -4   6  907.23   19.20
   3  -4   6  885.25   21.02
  -3   4  -6  940.54   19.08
   2  -3   6  313.16   10.31
  -2   3  -6  332.05    9.07
   2  -3   6  330.81    8.16
   2  -3   6  317.94    9.77
  -2   3  -6  334.15    9.72
   2  -3   6  319.94    8.41
  -1   2  -6  601.18   13.95
   1  -2   6  595.84   12.56
   1  -2   6  582.56   14.01
   1  -2   6  605.07   14.64
  -1   2  -6  607.43   13.79
   0   1  -6 1367.38   27.45
   0  -1   6 1378.49   25.50
   0  -1   6 1388.14   26.63
   0  -1   6 1390.44   26.98
   1   0  -6  807.12   18.09
  -1   0   6  848.72   16.30
  -1   0   6  838.73   16.98
  -1   0   6  854.13   19.03
  -1   0   6  834.93   17.19
  -2   1   6  711.71   14.45
  -2   1   6  715.48   17.02
   2  -1  -6  689.86   15.92
   2  -1  -6  698.43   14.29
   3  -2  -6  566.28   12.55
   3  -2  -6  591.39   12.20
   3  -2  -6  572.37   13.77
  -3   2   6  564.41   15.30
  -3   2   6  559.98   11.96
   4  -3  -6 1890.47   35.67
  -4   3   6 1910.35   34.45
   4  -3  -6 1944.52   37.26
   4  -3  -6 1903.70   34.03
  -4   3   6 1829.12   38.85
  -5   4   6   16.55    2.56
   5  -4  -6   15.84    3.01
   5  -4  -6   13.96    3.15
   5  -4  -6   16.23    3.43
  -5   4   6   20.33    4.67
   6  -5  -6  264.06    9.26
  -6   5   6  251.40   11.54
   6  -5  -6  265.05    9.16
   6  -5  -6  282.44    9.13
   7  -6  -6 1168.36   26.21
   7  -6  -6 1213.81   25.17
  -7   6   6 1185.18   28.91
   7  -6  -6 1226.68   25.66
   8  -7  -6  684.63   18.51
   8  -7  -6  685.64   16.69
  -8   7   6  617.42   20.03
   8  -7  -6  706.65   17.92
   9  -8  -6   61.58    7.58
  -9   8   6   65.71    8.50
   9  -8  -6   62.74    7.00
  10  -9  -6  166.84   11.04
  10  -9  -6  168.39   10.49
 -10   9   6  180.76   12.22
  11 -10  -6  793.13   22.79
 -11  10   6  773.21   25.78
  11 -10  -6  848.59   24.59
 -12  11   6  142.44   12.83
  12 -11  -6  118.35   11.00
  10 -10   5    2.87    8.00
  10 -10   5   -2.47    6.45
 -10  10  -5    0.46    8.30
   9  -9   5  220.22   10.37
   9  -9   5  224.37   11.03
  -9   9  -5  214.15   13.41
  -9   9  -5  197.04   12.82
   9  -9   5  225.94   12.91
  -8   8  -5  625.31   20.27
  -8   8  -5  635.86   20.14
   8  -8   5  665.47   19.23
   8  -8   5  653.49   18.07
   8  -8   5  624.69   17.03
  -7   7  -5  191.86   10.86
   7  -7   5  171.46    9.98
   7  -7   5  177.86    8.78
  -7   7  -5  197.75   10.94
   7  -7   5  175.93    8.53
   6  -6   5    1.16    3.53
  -6   6  -5   -0.49    4.81
  -6   6  -5    1.42    4.76
   6  -6   5    4.36    3.65
   6  -6   5    6.64    4.44
   5  -5   5 1385.22   30.15
  -5   5  -5 1393.62   29.92
   5  -5   5 1407.63   28.29
   5  -5   5 1410.24   26.94
   4  -4   5 1402.59   26.37
  -4   4  -5 1405.16   29.32
   4  -4   5 1393.67   27.67
   4  -4   5 1478.40   29.64
   4  -4   5 1407.59   29.84
  -3   3  -5  383.17    9.33
   3  -3   5  366.28   11.07
   3  -3   5  374.97    9.32
   3  -3   5  376.57    9.02
  -2   2  -5   22.14    2.68
   2  -2   5   16.71    3.07
   2  -2   5   24.86    2.31
   2  -2   5   16.65    3.02
   1  -1   5 1053.16   21.33
   1  -1   5 1055.97   22.09
  -1   1  -5 1080.07   21.38
   1  -1   5 1035.96   19.48
   1  -1   5 1045.94   21.11
   0   0   5 1654.50   31.15
   0   0   5 1681.52   32.86
   0   0  -5 1646.23   32.09
   0   0   5 1676.43   31.53
   0   0   5 1680.12   29.69
  -1   1   5   56.37    3.48
   1  -1  -5   51.45    2.75
  -1   1   5   52.64    4.09
   1  -1  -5   40.78    3.25
  -2   2   5 1266.39   26.64
   2  -2  -5 1278.01   23.66
   2  -2  -5 1265.78   25.54
  -2   2   5 1277.35   24.00
   3  -3  -5 2316.36   43.20
  -3   3   5 2396.18   42.93
   3  -3  -5 2415.09   45.20
  -3   3   5 2431.21   46.88
  -4   4   5 2094.26   42.22
   4  -4  -5 2129.19   40.26
   4  -4  -5 2065.10   39.10
   4  -4  -5 2076.54   37.29
  -4   4   5 2114.67   38.23
  -5   5   5   12.66    3.00
   5  -5  -5   13.71    3.12
   5  -5  -5    8.56    2.84
   5  -5  -5   11.20    2.96
  -5   5   5    5.45    3.06
  -5   5   5   12.12    4.21
  -6   6   5 1011.77   24.48
  -6   6   5 1074.20   21.38
   6  -6  -5 1024.24   21.49
   6  -6  -5  977.50   22.26
   6  -6  -5  992.17   21.71
   7  -7  -5  892.54   19.98
   7  -7  -5  913.07   20.72
  -7   7   5  900.72   23.59
   7  -7  -5  908.66   21.62
  -8   8   5  158.50   10.12
   8  -8  -5  156.31    9.18
   8  -8  -5  144.16    9.05
   9  -9  -5  122.53    8.63
  -9   9   5  117.06    9.58
   9  -9  -5  112.51    7.92
  10 -10  -5  422.18   15.46
  10 -10  -5  412.52   15.55
 -11  11   5  526.33   20.30
  11 -11  -5  447.92   17.51
  11 -11  -5  508.97   18.44
  12 -12  -5   35.03    9.38
 -12  12   5   40.60   11.37
  11 -10   4  282.00   15.54
  11 -10   4  263.97   13.44
 -11  10  -4  298.97   17.12
  10  -9   4   27.35    7.30
 -10   9  -4   39.43    9.46
  10  -9   4   25.27    6.53
 -10   9  -4   31.03    9.60
  10  -9   4   35.39    7.12
   9  -8   4  527.08   16.37
  -9   8  -4  519.83   18.44
   9  -8   4  508.13   17.51
   9  -8   4  547.83   15.79
  -9   8  -4  544.50   18.56
  -8   7  -4  691.77   20.23
   8  -7   4  690.11   17.17
  -8   7  -4  705.44   20.13
   8  -7   4  680.90   19.33
   8  -7   4  716.94   18.17
   7  -6   4  189.96    8.40
  -7   6  -4  173.38    9.42
  -7   6  -4  174.19    9.20
   7  -6   4  195.49    8.29
   7  -6   4  197.10    9.43
   6  -5   4  455.96   11.79
   6  -5   4  437.59   13.72
  -6   5  -4  448.15   13.73
   6  -5   4  460.61   12.31
  -5   4  -4 1064.26   23.26
   5  -4   4 1071.61   20.80
   5  -4   4 1052.83   21.70
   5  -4   4 1006.31   22.93
   5  -4   4 1067.43   23.70
   4  -3   4 1338.90   28.33
  -4   3  -4 1388.30   25.98
  -4   3  -4 1361.45   27.81
   4  -3   4 1400.52   25.13
   4  -3   4 1337.13   27.80
   4  -3   4 1367.05   26.26
   3  -2   4   76.58    4.84
   3  -2   4   75.16    3.63
   3  -2   4   80.98    4.61
   3  -2   4   74.69    4.93
  -3   2  -4   81.70    3.87
   2  -1   4  574.16   13.25
   2  -1   4  561.54   11.07
   2  -1   4  550.81   12.87
   2  -1   4  547.57   12.69
  -2   1  -4  569.40   12.39
   1   0   4 1645.31   28.68
   1   0   4 1588.20   30.62
  -1   0  -4 1628.78   31.10
   1   0   4 1641.20   31.01
   1   0   4 1637.93   31.67
   0   1   4 1553.64   26.62
   0  -1  -4 1481.43   29.03
   0   1   4 1473.68   28.22
   0   1   4 1499.79   29.53
   1  -2  -4  296.98    6.55
   1  -2  -4  304.30    8.20
  -1   2   4  310.41    8.78
  -1   2   4  301.10    7.55
   2  -3  -4  780.94   15.74
  -2   3   4  804.76   16.16
   2  -3  -4  830.13   17.28
  -2   3   4  826.06   18.21
   3  -4  -4 2757.47   46.94
  -3   4   4 2693.02   49.13
   3  -4  -4 2705.18   49.19
   3  -4  -4 2710.71   50.79
  -3   4   4 2791.20   52.50
   4  -5  -4 1256.55   25.18
  -4   5   4 1302.91   25.18
   4  -5  -4 1256.57   25.53
   4  -5  -4 1266.36   24.07
  -4   5   4 1259.56   27.33
  -4   5   4 1249.51   24.82
   5  -6  -4  150.84    6.23
   5  -6  -4  147.66    6.84
  -5   6   4  161.81    7.30
  -5   6   4  161.86    6.84
  -5   6   4  136.63    8.59
   5  -6  -4  147.35    6.85
  -6   7   4  646.24   16.05
  -6   7   4  626.80   17.70
   6  -7  -4  598.31   14.93
  -6   7   4  609.76   15.19
   6  -7  -4  603.24   15.66
   6  -7  -4  614.48   14.61
   7  -8  -4  897.79   20.63
  -7   8   4  904.84   21.04
  -7   8   4  891.17   21.35
   7  -8  -4  856.47   21.13
   8  -9  -4  121.85    8.52
   8  -9  -4  125.88    8.40
   8  -9  -4  116.19    7.85
   9 -10  -4  189.07   10.95
   9 -10  -4  185.27   11.53
   9 -10  -4  191.94   10.82
  10 -11  -4  609.61   18.93
  10 -11  -4  593.62   19.27
  10 -11  -4  621.63   19.67
  11 -12  -4  534.27   18.94
  11  -9   3   98.63    9.57
  11  -9   3  102.34    8.86
 -11   9  -3  108.41   10.77
 -11   9  -3   93.65   10.56
  11  -9   3  116.94   10.39
 -10   8  -3   97.13    9.68
 -10   8  -3  113.27    9.65
  10  -8   3  103.87    7.83
  10  -8   3  106.55    9.36
  10  -8   3  121.73    8.72
  -9   7  -3  605.35   18.56
   9  -7   3  635.28   18.70
   9  -7   3  676.60   17.95
  -9   7  -3  631.88   18.93
   9  -7   3  644.07   16.97
   8  -6   3  450.07   14.21
  -8   6  -3  430.27   14.25
   8  -6   3  423.46   13.16
   8  -6   3  441.58   12.71
  -8   6  -3  431.81   14.14
   7  -5   3  111.12    6.60
  -7   5  -3  108.98    7.36
   7  -5   3  118.12    6.61
   7  -5   3  103.29    6.62
   6  -4   3  784.19   19.05
   6  -4   3  788.28   17.53
  -6   4  -3  813.28   18.91
   6  -4   3  803.96   18.89
   6  -4   3  798.25   16.91
  -5   3  -3 1082.30   20.45
  -5   3  -3 1075.37   22.76
   5  -3   3 1089.52   20.50
   5  -3   3 1050.09   23.12
   5  -3   3 1016.69   22.52
   5  -3   3 1065.39   21.42
   4  -2   3 1859.75   35.91
   4  -2   3 1891.51   34.22
   4  -2   3 1829.69   36.46
   4  -2   3 1853.61   35.56
  -4   2  -3 1886.79   34.57
   3  -1   3    1.43    2.15
   3  -1   3    3.84    1.40
   3  -1   3    2.47    2.39
  -3   1  -3   -0.08    1.77
   3  -1   3    1.47    1.87
   2   0   3 1446.83   25.23
   2   0   3 1414.08   27.25
   2   0   3 1439.16   27.57
   2   0   3 1392.42   27.72
  -2   0  -3 1429.69   27.27
  -1  -1  -3 1764.80   33.17
   1   1   3 1741.19   32.56
   0   2   3  908.34   18.05
   0  -2  -3  942.46   18.76
   0  -2  -3  899.34   16.38
   1  -3  -3  969.64   17.88
   1  -3  -3  963.57   19.62
  -1   3   3  945.79   18.88
  -2   4   3  361.56   10.24
   2  -4  -3  389.15    8.88
  -2   4   3  390.31    9.65
   2  -4  -3  363.46    9.45
  -2   4   3  407.61    9.53
   3  -5  -3 1737.52   33.65
   3  -5  -3 1734.90   32.92
  -3   5   3 1773.72   35.17
  -3   5   3 1754.42   33.61
  -3   5   3 1756.10   33.29
   3  -5  -3 1772.72   31.50
  -4   6   3  294.22    9.37
   4  -6  -3  280.81    8.56
  -4   6   3  277.68   10.11
   4  -6  -3  273.65    8.01
  -4   6   3  280.43    8.87
   4  -6  -3  281.98    8.53
  -5   7   3  275.18    9.99
   5  -7  -3  268.68    9.44
   5  -7  -3  276.34    8.36
   5  -7  -3  284.68    9.29
  -5   7   3  278.38    9.59
   6  -8  -3  807.39   20.34
  -6   8   3  829.61   20.20
   6  -8  -3  837.43   18.26
   6  -8  -3  843.76   19.80
   6  -8  -3  828.85   18.86
  -6   8   3  838.73   19.89
   7  -9  -3 1097.53   24.03
   7  -9  -3 1077.02   25.52
  -7   9   3 1070.43   25.27
  -7   9   3 1078.82   24.95
   7  -9  -3 1086.42   25.19
  -8  10   3   24.60    6.82
   8 -10  -3   24.36    6.06
   8 -10  -3   41.98    6.64
  -8  10   3   29.54    6.84
   8 -10  -3   28.77    5.87
   9 -11  -3  216.18   12.07
   9 -11  -3  220.85   11.57
   9 -11  -3  209.35   12.24
  10 -12  -3  703.77   21.70
  10 -12  -3  673.51   21.21
  10 -12  -3  682.73   20.14
  11 -13  -3  323.37   15.75
  11 -13  -3  304.69   16.42
  12  -9   2  493.98   17.19
 -12   9  -2  451.92   19.59
 -12   9  -2  439.65   19.24
  12  -9   2  491.09   17.95
  12  -9   2  470.69   18.71
  11  -8   2  129.40    9.52
 -11   8  -2   97.65   10.13
  11  -8   2   99.50    9.40
  11  -8   2  115.57    8.71
 -11   8  -2  120.63   10.49
  10  -7   2  304.91   11.75
  10  -7   2  289.42   11.53
  10  -7   2  273.81   12.98
 -10   7  -2  270.03   13.10
 -10   7  -2  285.30   12.55
  -9   6  -2  793.60   20.83
   9  -6   2  801.19   19.07
   9  -6   2  792.80   21.11
  -9   6  -2  804.18   21.10
   9  -6   2  787.12   19.71
   8  -5   2  526.15   14.25
   8  -5   2  514.73   15.20
  -8   5  -2  506.76   14.81
   8  -5   2  531.90   13.70
   7  -4   2   92.33    6.05
   7  -4   2  107.14    6.08
  -7   4  -2   99.66    6.65
   7  -4   2   93.14    5.94
   7  -4   2  101.39    5.94
   6  -3   2  902.83   18.98
   6  -3   2  894.46   20.39
  -6   3  -2  890.82   19.89
   6  -3   2  901.52   18.13
   6  -3   2  890.36   19.91
   5  -2   2 1317.82   25.61
  -5   2  -2 1346.21   25.38
   5  -2   2 1315.85   27.45
   5  -2   2 1314.03   26.91
   5  -2   2 1373.90   26.78
   5  -2   2 1352.00   24.52
  -4   1  -2 2176.04   39.82
   4  -1   2 2156.83   40.68
   4  -1   2 2136.75   40.21
   4  -1   2 2172.33   41.24
   4  -1   2 2173.67   38.93
   3   0   2  294.22    7.85
   3   0   2  285.27    7.82
   3   0   2  293.50    6.52
  -3   0  -2  298.49    7.46
   3   0   2  290.84    7.99
   2   1   2  531.29    9.83
   2   1   2  522.31   11.76
  -2  -1  -2  521.05   11.61
   2   1   2  537.06   11.97
  -1  -2  -2  862.75   15.54
  -1  -2  -2  878.04   17.64
   1   2   2  856.91   17.33
   0   3   2  294.50    7.64
   0  -3  -2  294.21    6.34
   0  -3  -2  290.58    7.64
   1  -4  -2 1062.98   20.95
  -1   4   2  978.63   20.51
   1  -4  -2 1055.20   19.73
  -1   4   2 1046.31   20.89
  -2   5   2 1395.56   27.86
   2  -5  -2 1385.19   26.44
  -2   5   2 1360.02   27.06
   2  -5  -2 1398.33   27.13
  -2   5   2 1380.11   27.39
   2  -5  -2 1405.08   25.23
   3  -6  -2 2024.68   38.75
  -3   6   2 2044.90   39.48
  -3   6   2 2065.44   40.12
   3  -6  -2 2069.80   36.70
  -3   6   2 2088.80   39.16
   3  -6  -2 2020.10   38.45
  -4   7   2   12.45    3.63
   4  -7  -2   15.83    3.81
   4  -7  -2   12.42    3.00
   4  -7  -2   12.30    2.59
  -4   7   2   13.57    3.52
   4  -7  -2    8.12    2.92
   5  -8  -2  356.06   11.60
   5  -8  -2  349.19   10.95
  -5   8   2  360.03   12.18
   5  -8  -2  361.88    9.78
  -5   8   2  355.17   11.65
   5  -8  -2  343.02   10.54
   6  -9  -2  774.31   19.38
   6  -9  -2  773.63   18.49
   6  -9  -2  755.14   19.16
  -6   9   2  768.19   19.66
  -6   9   2  766.34   19.98
   7 -10  -2  540.26   15.42
  -7  10   2  571.52   17.01
   7 -10  -2  565.33   16.20
  -7  10   2  576.72   16.82
   7 -10  -2  552.92   16.32
   8 -11  -2   -2.05    5.17
  -8  11   2    2.03    6.76
   8 -11  -2    6.09    5.10
   8 -11  -2    9.72    5.07
  -8  11   2   -1.03    6.55
   9 -12  -2  257.01   13.38
  -9  12   2  266.33   14.57
   9 -12  -2  263.61   13.56
   9 -12  -2  260.00   12.71
  10 -13  -2  468.76   18.31
  10 -13  -2  462.43   17.15
  13  -9   1  238.41   15.43
  13  -9   1  254.83   13.80
  12  -8   1  466.86   16.07
 -12   8  -1  458.74   17.88
  12  -8   1  462.57   17.39
  12  -8   1  433.79   16.13
 -12   8  -1  471.01   18.20
 -11   7  -1   29.18    7.53
  11  -7   1   25.55    6.39
  11  -7   1   31.59    6.46
 -11   7  -1   23.15    7.38
  11  -7   1   25.62    6.62
  10  -6   1  479.69   14.33
  10  -6   1  470.10   14.55
 -10   6  -1  460.63   15.57
 -10   6  -1  467.40   15.35
  10  -6   1  477.46   15.56
   9  -5   1  756.42   19.77
   9  -5   1  744.75   17.72
   9  -5   1  752.26   18.59
  -9   5  -1  729.42   18.80
   8  -4   1  808.63   19.83
   8  -4   1  778.71   18.85
  -8   4  -1  778.66   18.95
   8  -4   1  833.89   18.98
   8  -4   1  817.03   18.10
   7  -3   1   42.73    4.35
  -7   3  -1   44.32    4.49
   7  -3   1   41.36    4.45
   7  -3   1   42.07    3.99
   7  -3   1   39.14    3.93
   6  -2   1  372.66    9.62
   6  -2   1  360.91    9.20
   6  -2   1  369.43    9.86
   6  -2   1  341.55   10.40
   6  -2   1  346.85    8.36
   6  -2   1  341.32    9.84
   5  -1   1 2722.83   46.35
   5  -1   1 2684.48   49.40
   5  -1   1 2721.80   50.85
   5  -1   1 2655.21   49.00
   5  -1   1 2682.14   49.90
   5  -1   1 2719.05   48.63
   4   0   1  145.39    5.47
   4   0   1  151.30    4.82
   4   0   1  138.84    5.27
   4   0   1  139.65    5.21
   4   0   1  145.57    4.61
   3   1   1 1763.07   32.75
   3   1   1 1758.23   30.98
   3   1   1 1649.14   32.30
   3   1   1 1752.96   32.40
   2   2   1  596.38   12.93
   2   2   1  614.62   12.94
   1   3   1 2373.50   43.05
  -1  -3  -1 2378.45   41.64
   1   3   1 2341.17   43.56
   0  -4  -1   47.90    2.85
   0   4   1   47.86    3.28
   0   4   1   47.42    3.42
   0   4   1   47.90    3.15
  -1   5   1  321.52    9.44
  -1   5   1  345.95    9.42
   1  -5  -1  363.00    8.83
   1  -5  -1  352.65    8.60
   1  -5  -1  359.56    8.37
  -2   6   1 1922.50   36.90
   2  -6  -1 1860.30   35.89
   2  -6  -1 1941.61   34.32
   2  -6  -1 1933.24   36.35
  -2   6   1 1924.23   37.32
   3  -7  -1  683.47   15.73
   3  -7  -1  691.57   14.99
  -3   7   1  665.96   16.29
   3  -7  -1  705.54   15.04
   3  -7  -1  658.36   15.56
  -3   7   1  677.36   16.53
  -4   8   1   -0.36    3.64
   4  -8  -1    4.36    2.99
   4  -8  -1    1.57    2.48
   4  -8  -1   -2.26    3.45
   4  -8  -1   -0.87    3.04
  -4   8   1    1.00    4.33
   5  -9  -1  275.73   10.14
   5  -9  -1  309.43   10.74
  -5   9   1  287.33   11.97
   5  -9  -1  286.95   10.50
  -5   9   1  298.64   11.57
   6 -10  -1  943.13   21.68
  -6  10   1  936.28   23.16
   6 -10  -1  924.49   22.58
  -6  10   1  872.45   23.12
   6 -10  -1  967.11   22.43
   7 -11  -1  625.98   17.12
  -7  11   1  641.99   18.84
   7 -11  -1  641.45   17.93
   7 -11  -1  583.27   17.69
  -7  11   1  587.53   18.60
  -8  12   1   12.92    7.62
  -8  12   1   16.96    8.13
   8 -12  -1   14.59    6.55
   8 -12  -1   16.16    6.30
   9 -13  -1  334.20   15.43
  -9  13   1  322.10   16.54
  -9  13   1  335.66   17.00
   9 -13  -1  322.87   14.54
  10 -14  -1  302.32   15.49
  13  -8   0  103.42    9.40
  13  -8   0   97.40   10.59
  13  -8   0  107.77    9.49
  12  -7   0  158.36   10.21
  12  -7   0  154.96    9.77
 -12   7   0  148.63   10.55
  12  -7   0  174.00   12.11
  11  -6   0   15.81    5.92
  11  -6   0   24.37    5.88
 -11   6   0   20.97    6.52
 -11   6   0   32.63    6.90
  11  -6   0   18.02    5.61
  10  -5   0  670.86   18.51
 -10   5   0  650.72   17.99
  10  -5   0  675.28   18.11
  10  -5   0  652.76   17.09
 -10   5   0  669.01   17.80
   9  -4   0  888.64   20.74
   9  -4   0  913.07   21.16
   9  -4   0  861.23   21.79
  -9   4   0  892.54   20.82
   9  -4   0  883.57   20.01
   8  -3   0  493.91   14.12
   8  -3   0  509.38   13.32
  -8   3   0  516.14   13.38
   8  -3   0  475.63   12.51
   8  -3   0  492.23   13.14
   7  -2   0  202.79    7.84
   7  -2   0  206.75    6.22
   7  -2   0  207.82    7.29
   7  -2   0  199.21    7.21
   7  -2   0  194.00    7.50
   7  -2   0  200.51    6.94
   6  -1   0  727.37   15.91
   6  -1   0  737.30   16.35
   6  -1   0  719.98   16.72
   6  -1   0  748.23   15.30
   6  -1   0  755.17   16.20
   6  -1   0  733.19   15.31
   5   0   0 3129.46   57.61
   5   0   0 3067.30   56.41
   5   0   0 3123.21   55.60
   5   0   0 3074.86   56.12
   5   0   0 3104.62   56.67
   5   0   0 3143.94   52.99
   4   1   0 1201.20   23.70
   4   1   0 1210.11   23.49
   4   1   0 1186.87   23.42
   4   1   0 1211.92   22.76
   3   2   0 1332.46   24.04
   3   2   0 1279.23   25.17
   3   2   0 1333.39   25.29
   3   2   0 1263.95   24.92
   2   3   0 1340.36   26.12
   2   3   0 1368.83   26.23
  -2  -3   0 1357.91   24.92
   2   3   0 1336.01   25.91
   1   4   0 2700.74   49.94
  -1  -4   0 2757.65   48.44
   1   4   0 2736.20   50.05
   1   4   0 2690.68   49.53
   0  -5   0   20.99    2.56
   0  -5   0   18.27    2.29
   0   5   0   25.32    3.15
   0   5   0   17.62    2.26
   0   5   0   21.29    3.23
  -1   6   0 1399.52   26.98
  -1   6   0 1378.37   27.81
   1  -6   0 1390.14   25.61
   1  -6   0 1385.11   26.85
  -1   6   0 1358.18   28.05
  -2   7   0 2125.89   41.85
  -2   7   0 2148.50   41.56
   2  -7   0 2130.94   40.49
   2  -7   0 2159.20   40.58
   2  -7   0 2163.58   38.67
   2  -7   0 2152.97   40.42
   3  -8   0 1424.28   27.76
  -3   8   0 1422.77   30.23
   3  -8   0 1437.80   28.40
   3  -8   0 1406.83   27.41
   3  -8   0 1364.72   28.67
  -3   8   0 1393.15   29.68
  -4   9   0   67.24    6.42
  -4   9   0   72.21    6.39
   4  -9   0   65.75    5.45
   4  -9   0   67.72    5.23
   4  -9   0   67.88    5.54
  -5  10   0  388.24   14.02
   5 -10   0  421.76   12.62
   5 -10   0  379.87   12.65
  -5  10   0  381.11   13.47
   5 -10   0  384.67   12.15
  -6  11   0  864.92   23.49
   6 -11   0  864.33   22.04
  -6  11   0  853.24   22.95
   6 -11   0  885.26   21.08
   7 -12   0  155.83   10.02
  -7  12   0  185.35   11.96
  -7  12   0  183.77   11.83
   7 -12   0  177.05    9.99
  -8  13   0   30.60    8.85
   8 -13   0   44.32    7.22
  -8  13   0   48.31    9.63
   8 -13   0   53.58    7.87
   9 -14   0  320.27   14.52
  -9  14   0  349.36   17.64
  -9  14   0  332.21   17.81
  14  -8  -1  166.86   11.52
  14  -8  -1  140.90   11.61
  13  -7  -1  443.86   16.57
  13  -7  -1  462.63   18.24
  13  -7  -1  481.89   16.16
  12  -6  -1  298.14   12.15
  12  -6  -1  335.71   13.14
  12  -6  -1  310.59   13.35
 -11   5   1   16.16    5.94
  11  -5  -1   19.44    5.38
  11  -5  -1   22.05    5.31
  11  -5  -1   21.76    5.68
 -11   5   1   13.59    5.69
  10  -4  -1  864.09   20.00
  10  -4  -1  835.51   21.65
  10  -4  -1  870.86   21.09
 -10   4   1  879.72   20.57
  10  -4  -1  862.35   20.28
   9  -3  -1 1274.63   26.69
  -9   3   1 1286.67   26.71
   9  -3  -1 1267.85   28.31
   9  -3  -1 1263.51   27.38
   9  -3  -1 1289.07   26.17
   8  -2  -1  222.58    7.93
   8  -2  -1  226.97    8.13
   8  -2  -1  233.02    9.12
   8  -2  -1  225.29    7.60
   8  -2  -1  226.46    8.18
   8  -2  -1  231.67    7.08
   7  -1  -1  417.94   10.72
   7  -1  -1  421.93   11.19
   7  -1  -1  401.77   10.85
   7  -1  -1  405.07   10.66
   7  -1  -1  413.85   10.24
   7  -1  -1  436.93   11.62
   6   0  -1 1008.53   20.69
   6   0  -1 1016.68   20.62
   6   0  -1 1019.55   19.87
   6   0  -1 1041.95   21.01
   6   0  -1 1001.00   20.81
   6   0  -1 1028.43   21.48
   5   1  -1 1742.28   33.29
   5   1  -1 1708.91   32.63
   5   1  -1 1755.88   31.06
   5   1  -1 1713.23   33.08
   5   1  -1 1749.44   32.56
   5   1  -1 1749.77   33.03
   4   2  -1  309.53    8.11
   4   2  -1  300.01    7.90
   4   2  -1  298.54    7.61
   4   2  -1  304.61    8.18
   3   3  -1  876.85   17.92
   3   3  -1  860.74   17.72
   3   3  -1  863.73   17.96
   2   4  -1 1189.66   24.03
  -2  -4   1 1227.25   23.38
   2   4  -1 1223.05   24.19
  -2  -4   1 1229.21   22.29
   2   4  -1 1227.97   24.35
  -1  -5   1 1115.64   20.75
   1   5  -1 1119.29   22.59
  -1  -5   1 1090.57   21.67
   1   5  -1 1063.33   22.05
   1   5  -1 1113.77   22.82
   0  -6   1   96.82    5.27
   0  -6   1  100.25    4.88
   0   6  -1   97.61    5.37
   0   6  -1  102.31    4.77
   0   6  -1   99.47    6.11
   1  -7   1 1714.69   31.37
  -1   7  -1 1668.01   33.82
   1  -7   1 1690.51   32.87
  -1   7  -1 1700.75   32.58
   2  -8   1 2444.95   44.46
  -2   8  -1 2380.40   44.41
  -2   8  -1 2335.93   46.07
   2  -8   1 2315.95   44.89
   2  -8   1 2378.90   42.92
  -2   8  -1 2313.94   46.42
  -3   9  -1  795.58   20.95
  -3   9  -1  840.42   20.88
   3  -9   1  814.37   19.63
   3  -9   1  852.65   17.91
   3  -9   1  805.70   18.64
  -4  10  -1  149.04    9.24
   4 -10   1  162.54    8.06
  -4  10  -1  147.96    9.48
   4 -10   1  143.17    8.10
  -5  11  -1  446.05   15.82
   5 -11   1  432.28   14.26
   5 -11   1  464.53   13.76
  -5  11  -1  457.26   16.39
  -6  12  -1  676.94   20.67
   6 -12   1  645.58   18.92
   6 -12   1  664.73   18.08
  -6  12  -1  596.42   19.77
  -7  13  -1   26.90    9.04
  -7  13  -1   29.67    9.04
   7 -13   1   30.18    7.05
   7 -13   1   28.82    7.28
  -8  14  -1   51.71   11.25
  -8  14  -1   49.48   10.82
   8 -14   1   40.91    7.84
  14  -7  -2  522.40   19.33
  14  -7  -2  569.64   18.77
  13  -6  -2  749.43   20.84
  13  -6  -2  781.09   22.25
  13  -6  -2  709.77   22.37
  12  -5  -2  427.33   15.71
  12  -5  -2  431.41   14.84
  12  -5  -2  425.27   14.09
  11  -4  -2   96.24    7.01
  11  -4  -2   94.21    6.94
  11  -4  -2   90.64    7.63
  10  -3  -2  205.20    9.43
  10  -3  -2  207.58    8.51
  10  -3  -2  201.55    8.99
  10  -3  -2  213.24    9.03
 -10   3   2  205.55    8.55
   9  -2  -2  682.40   16.12
   9  -2  -2  695.09   17.17
   9  -2  -2  687.79   16.50
   9  -2  -2  700.80   17.93
   8  -1  -2   15.92    3.57
   8  -1  -2    7.71    2.69
   8  -1  -2    7.18    2.73
   8  -1  -2    8.40    3.10
   8  -1  -2    9.05    3.09
   8  -1  -2    8.80    3.04
   7   0  -2  704.90   16.29
   7   0  -2  696.92   15.37
   7   0  -2  706.27   16.35
   7   0  -2  723.09   15.64
   7   0  -2  695.71   15.60
   7   0  -2  694.71   15.49
   6   1  -2 1173.46   22.69
   6   1  -2 1200.31   23.86
   6   1  -2 1185.42   23.88
   6   1  -2 1166.20   23.16
   6   1  -2 1162.74   23.42
   6   1  -2 1147.66   23.64
   5   2  -2 2081.19   39.11
   5   2  -2 2102.98   38.90
   5   2  -2 2112.66   37.32
   5   2  -2 2101.19   39.27
   5   2  -2 2135.98   39.98
   4   3  -2  295.20    7.63
   4   3  -2  296.89    7.99
   4   3  -2  307.54    8.36
   4   3  -2  302.58    8.12
   4   3  -2  297.47    8.34
   3   4  -2   80.41    4.20
  -3  -4   2   82.23    4.51
   3   4  -2   75.59    4.35
   3   4  -2   79.77    4.87
   3   4  -2   73.10    4.22
  -2  -5   2 3991.69   71.99
   2   5  -2 3954.51   72.68
   2   5  -2 4092.30   73.64
  -2  -5   2 4087.76   68.70
   2   5  -2 4093.85   73.49
   1   6  -2  272.94    9.01
  -1  -6   2  276.85    8.09
  -1  -6   2  283.93    8.40
   1   6  -2  292.74    9.38
   1   6  -2  280.93    8.08
   0   7  -2  191.59    7.71
   0   7  -2  188.86    8.00
   0  -7   2  211.63    7.68
   0   7  -2  193.55    6.78
   0  -7   2  199.52    7.46
  -1   8  -2 1512.90   29.31
  -1   8  -2 1453.48   30.98
   1  -8   2 1479.53   28.60
   1  -8   2 1512.31   30.14
  -1   8  -2 1440.43   31.22
  -2   9  -2 1283.41   25.62
   2  -9   2 1250.27   25.65
  -2   9  -2 1248.60   28.40
  -2   9  -2 1246.37   28.08
   2  -9   2 1265.90   27.03
  -3  10  -2  135.88    9.03
   3 -10   2  153.05    8.19
  -3  10  -2  139.08    9.16
   3 -10   2  138.30    7.69
   4 -11   2   68.71    6.07
  -4  11  -2   64.82    7.48
  -4  11  -2   64.51    7.37
   4 -11   2   67.75    6.56
  -5  12  -2  926.35   25.27
   5 -12   2  963.05   22.98
   5 -12   2  904.16   23.59
  -5  12  -2  879.00   25.36
   6 -13   2  445.93   15.25
   6 -13   2  432.25   15.84
  -6  13  -2  439.50   18.08
  -6  13  -2  424.93   18.17
   7 -14   2   19.49    7.29
  -7  14  -2   22.24    9.92
  -7  14  -2   13.60    9.24
  15  -7  -3   91.09   11.02
  15  -7  -3  106.73   10.36
  14  -6  -3  491.80   16.64
  14  -6  -3  447.12   17.18
  14  -6  -3  461.94   17.78
  13  -5  -3  384.51   15.10
  13  -5  -3  392.23   14.48
  13  -5  -3  372.39   15.57
  12  -4  -3   49.93    6.36
  12  -4  -3   30.77    5.62
  12  -4  -3   46.78    6.95
  11  -3  -3  370.84   12.21
  11  -3  -3  369.07   12.70
  11  -3  -3  373.47   13.57
  10  -2  -3  487.75   13.72
  10  -2  -3  449.74   14.16
  10  -2  -3  476.31   14.25
   9  -1  -3  585.32   13.95
   9  -1  -3  601.63   15.70
   9  -1  -3  599.30   13.78
   9  -1  -3  588.17   14.96
   9  -1  -3  575.04   14.21
   9  -1  -3  585.24   15.65
   8   0  -3    7.43    2.59
   8   0  -3    8.25    3.26
   8   0  -3   10.87    3.29
   8   0  -3    6.72    2.47
   8   0  -3   12.33    3.11
   8   0  -3    7.06    3.37
   7   1  -3 1308.38   25.78
   7   1  -3 1292.34   25.47
   7   1  -3 1330.77   26.75
   7   1  -3 1294.94   25.45
   7   1  -3 1300.95   26.70
   7   1  -3 1294.80   26.51
   6   2  -3 1611.14   30.85
   6   2  -3 1600.13   30.20
   6   2  -3 1590.77   31.12
   6   2  -3 1610.62   30.60
   6   2  -3 1536.13   31.26
   6   2  -3 1575.26   29.60
   5   3  -3 1415.84   27.51
   5   3  -3 1388.46   26.07
   5   3  -3 1377.09   27.10
   5   3  -3 1380.49   27.83
   5   3  -3 1384.75   26.84
   4   4  -3  701.16   15.74
   4   4  -3  704.52   14.82
   4   4  -3  707.89   15.55
  -4  -4   3  706.37   15.83
   4   4  -3  707.40   15.91
   3   5  -3  622.75   14.53
   3   5  -3  630.67   14.40
   3   5  -3  591.50   14.24
  -3  -5   3  620.22   14.33
   3   5  -3  601.02   13.37
  -2  -6   3 2663.74   47.88
   2   6  -3 2683.49   51.22
   2   6  -3 2713.87   50.79
  -2  -6   3 2725.45   50.34
   2   6  -3 2785.30   51.05
   1   7  -3  355.19   10.88
   1   7  -3  351.40   11.05
  -1  -7   3  376.11   10.24
  -1  -7   3  359.48   10.50
   1   7  -3  361.54    9.94
   0   8  -3  567.44   13.59
   0  -8   3  555.94   14.55
   0   8  -3  556.80   15.03
   0   8  -3  528.79   15.02
   0  -8   3  563.92   14.07
   1  -9   3 1047.99   23.44
  -1   9  -3 1074.15   24.74
  -1   9  -3 1038.96   22.09
  -1   9  -3 1039.95   24.36
   1  -9   3 1027.55   22.24
  -2  10  -3  764.10   20.38
   2 -10   3  761.07   19.28
   2 -10   3  754.05   18.32
  -2  10  -3  764.78   20.88
  -3  11  -3   13.25    5.90
   3 -11   3   12.81    5.01
   3 -11   3   12.69    4.84
  -3  11  -3   12.64    5.80
  -4  12  -3  221.76   12.73
   4 -12   3  217.10   10.53
   4 -12   3  227.62   11.24
  -4  12  -3  225.82   13.31
   5 -13   3  688.82   19.41
  -5  13  -3  713.37   22.37
   5 -13   3  686.30   20.53
  -5  13  -3  671.16   21.89
  -6  14  -3  198.97   13.90
   6 -14   3  197.57   12.48
   6 -14   3  193.31   12.23
  -6  14  -3  192.34   14.24
   7 -15   3    0.14    6.85
  -7  15  -3    1.31    9.84
  15  -6  -4  152.94   11.92
  15  -6  -4  151.06   10.80
  14  -5  -4  442.36   17.58
  14  -5  -4  443.84   16.21
  13  -4  -4  507.30   16.13
  13  -4  -4  508.69   17.08
  13  -4  -4  521.53   17.99
  12  -3  -4   47.45    6.59
  12  -3  -4   47.87    6.71
  12  -3  -4   43.32    6.29
  11  -2  -4  491.12   14.93
  11  -2  -4  476.54   15.47
  11  -2  -4  472.74   14.13
  10  -1  -4 1247.30   27.02
  10  -1  -4 1266.55   28.29
  10  -1  -4 1309.33   28.99
  10  -1  -4 1333.06   27.31
   9   0  -4  479.83   13.18
   9   0  -4  497.74   12.88
   9   0  -4  492.09   13.90
   9   0  -4  463.93   13.60
   8   1  -4  231.10    8.04
   8   1  -4  232.86    7.36
   8   1  -4  227.38    8.67
   8   1  -4  243.28    7.86
   8   1  -4  218.20    8.80
   8   1  -4  223.24    8.70
   7   2  -4 2046.69   38.50
   7   2  -4 2131.83   39.34
   7   2  -4 2080.72   40.73
   7   2  -4 2106.50   40.29
   7   2  -4 2069.63   40.42
   7   2  -4 2098.64   38.82
   6   3  -4 1450.87   28.18
   6   3  -4 1466.98   28.45
   6   3  -4 1503.49   28.60
   6   3  -4 1468.31   27.96
   6   3  -4 1407.48   29.21
   6   3  -4 1450.68   29.62
   5   4  -4   45.73    3.76
   5   4  -4   46.31    3.83
   5   4  -4   53.05    3.78
   5   4  -4   46.98    3.84
   5   4  -4   55.32    3.87
  -4  -5   4  126.73    6.15
   4   5  -4  113.43    5.56
   4   5  -4  107.53    5.42
   4   5  -4  117.41    6.22
   4   5  -4  120.29    5.80
  -3  -6   4  941.35   19.82
   3   6  -4  934.34   21.01
   3   6  -4  962.32   20.85
  -3  -6   4  952.43   20.83
   3   6  -4  948.14   20.73
   2   7  -4  845.86   19.82
   2   7  -4  848.94   18.99
  -2  -7   4  867.97   19.44
  -2  -7   4  839.51   18.43
   2   7  -4  838.38   19.54
  -1  -8   4  140.11    7.51
   1   8  -4  127.66    6.44
   1   8  -4  129.24    7.98
  -1  -8   4  114.57    7.26
   1   8  -4  145.11    7.89
   0   9  -4  516.33   15.33
   0  -9   4  508.75   14.18
   0  -9   4  517.02   14.74
   0   9  -4  503.18   13.08
   0   9  -4  527.13   15.24
  -1  10  -4  758.21   20.38
  -1  10  -4  776.22   20.69
  -1  10  -4  779.03   17.88
   1 -10   4  784.02   18.90
   1 -10   4  752.93   19.66
   2 -11   4  526.54   15.01
  -2  11  -4  518.39   17.11
  -2  11  -4  503.73   16.72
   2 -11   4  480.93   15.38
   3 -12   4    2.46    5.09
   3 -12   4    3.94    5.06
  -3  12  -4   -1.12    6.80
  -3  12  -4   -1.39    6.65
   4 -13   4  241.08   12.23
  -4  13  -4  243.70   13.69
  -4  13  -4  242.92   14.68
   4 -13   4  250.20   11.80
  -5  14  -4  567.98   21.15
  -5  14  -4  620.45   22.35
   5 -14   4  549.78   19.23
   5 -14   4  600.81   19.13
   6 -15   4   94.13    9.33
  -6  15  -4  108.71   12.84
  15  -5  -5  283.52   15.66
  15  -5  -5  264.00   13.50
  14  -4  -5  431.05   16.20
  14  -4  -5  493.37   17.71
  14  -4  -5  462.20   17.86
  13  -3  -5  163.28    9.82
  13  -3  -5  177.54   10.77
  13  -3  -5  163.58   10.71
  12  -2  -5  133.51    8.60
  12  -2  -5  133.82    8.78
  12  -2  -5  119.97    8.43
  11  -1  -5  411.29   13.15
  11  -1  -5  433.96   14.34
  11  -1  -5  417.20   13.71
  11  -1  -5  408.25   12.60
  10   0  -5 1233.05   27.66
  10   0  -5 1228.62   26.76
  10   0  -5 1240.91   26.50
  10   0  -5 1224.20   27.51
   9   1  -5  368.43   11.99
   9   1  -5  389.54   11.50
   9   1  -5  391.12   12.10
   9   1  -5  378.16   11.93
   8   2  -5  485.41   13.11
   8   2  -5  480.25   13.65
   8   2  -5  496.24   13.34
   8   2  -5  531.07   12.10
   8   2  -5  466.50   12.99
   7   3  -5  961.83   20.00
   7   3  -5  978.91   20.81
   7   3  -5  963.75   21.81
   7   3  -5  971.05   21.90
   7   3  -5  978.40   20.97
   7   3  -5  994.46   20.38
   6   4  -5 1500.79   30.76
   6   4  -5 1482.20   30.43
   6   4  -5 1465.51   28.99
   6   4  -5 1479.14   29.03
   6   4  -5 1506.49   29.43
   5   5  -5   63.43    4.73
   5   5  -5   58.19    4.50
  -5  -5   5   63.87    5.17
   5   5  -5   53.82    4.48
   5   5  -5   62.24    4.50
   4   6  -5   68.20    5.01
   4   6  -5   66.44    4.72
  -4  -6   5   69.03    5.29
   4   6  -5   65.56    5.18
   4   6  -5   54.47    4.52
   3   7  -5 1530.12   31.80
   3   7  -5 1561.65   32.26
  -3  -7   5 1560.73   30.61
   3   7  -5 1583.78   32.01
  -3  -7   5 1553.47   32.13
  -2  -8   5  251.35    9.42
   2   8  -5  251.03    9.66
  -2  -8   5  236.24    9.48
   2   8  -5  246.15    9.90
   2   8  -5  249.23    8.72
   1   9  -5    5.90    4.37
  -1  -9   5    5.20    4.20
  -1  -9   5   12.76    4.12
   1   9  -5    7.72    3.67
   1   9  -5    8.77    4.27
   0  10  -5  684.82   19.12
   0 -10   5  686.41   18.35
   0  10  -5  642.42   18.70
   0  10  -5  702.41   16.97
   0 -10   5  694.57   17.51
   1 -11   5  755.30   19.14
  -1  11  -5  764.86   21.17
  -1  11  -5  766.07   21.35
   1 -11   5  748.47   20.19
  -2  12  -5  338.67   14.52
   2 -12   5  325.58   12.52
   2 -12   5  309.03   12.91
  -2  12  -5  332.05   14.80
   3 -13   5   19.94    6.39
  -3  13  -5   11.92    6.76
  -3  13  -5   11.09    6.59
   3 -13   5   11.72    5.77
   4 -14   5  313.50   13.40
  -4  14  -5  297.47   16.74
   4 -14   5  279.23   13.78
  -4  14  -5  330.03   17.24
  -5  15  -5  150.52   13.54
   5 -15   5  164.26   11.19
  15  -4  -6  216.97   13.07
  15  -4  -6  199.70   14.00
  14  -3  -6  376.40   14.64
  14  -3  -6  384.51   15.47
  14  -3  -6  385.74   16.33
  13  -2  -6  111.78    8.67
  13  -2  -6  111.28    9.34
  13  -2  -6  114.68    9.24
  12  -1  -6  235.02   10.63
  12  -1  -6  228.44   11.02
  12  -1  -6  228.75   10.99
  11   0  -6  706.59   18.36
  11   0  -6  728.14   18.76
  11   0  -6  718.64   19.03
  11   0  -6  691.33   19.39
  10   1  -6  989.39   24.11
  10   1  -6 1002.18   23.07
  10   1  -6 1055.39   24.03
  10   1  -6 1029.01   23.54
   9   2  -6  212.39    9.42
   9   2  -6  217.58    9.03
   9   2  -6  231.92    9.23
   9   2  -6  233.28    9.37
   8   3  -6  501.89   13.59
   8   3  -6  473.72   14.03
   8   3  -6  438.91   13.14
   7   4  -6  699.58   17.85
   7   4  -6  717.77   17.14
   7   4  -6  739.44   16.21
   7   4  -6  727.51   17.99
   6   5  -6 1411.87   28.17
   6   5  -6 1357.18   27.67
   6   5  -6 1355.34   29.31
  -6  -5   6 1346.36   29.45
   6   5  -6 1404.74   27.87
   5   6  -6   71.02    5.25
   5   6  -6   59.14    4.91
  -5  -6   6   60.37    5.77
   5   6  -6   67.85    5.37
   5   6  -6   62.18    5.09
  -4  -7   6  574.19   15.52
  -4  -7   6  554.75   14.75
   4   7  -6  567.87   15.02
   4   7  -6  529.60   14.76
   4   7  -6  560.97   15.27
   3   8  -6  782.49   18.67
   3   8  -6  726.63   18.69
  -3  -8   6  792.60   19.43
  -3  -8   6  753.82   18.29
   3   8  -6  746.26   19.03
  -2  -9   6  455.31   14.00
  -2  -9   6  459.68   13.53
   2   9  -6  445.51   14.64
   2   9  -6  448.84   13.00
   2   9  -6  447.97   14.36
   1  10  -6   28.01    5.60
  -1 -10   6   29.99    5.23
   1  10  -6   31.69    5.53
   1  10  -6   23.98    4.44
  -1 -10   6   17.81    5.19
   0 -11   6  686.51   18.52
   0 -11   6  684.23   19.44
   0  11  -6  682.47   19.77
   0  11  -6  685.54   20.00
  -1  12  -6  998.46   26.17
   1 -12   6  943.39   24.42
   1 -12   6  951.29   23.25
  -1  12  -6  925.34   25.53
  -2  13  -6   32.23    7.66
  -2  13  -6   42.60    8.12
   2 -13   6   26.95    5.93
   2 -13   6   36.97    6.78
   3 -14   6   45.69    7.57
  -3  14  -6   30.97    8.25
  -3  14  -6   39.63    8.97
  -4  15  -6  107.34   11.30
   4 -15   6  130.47   10.68
  15  -3  -7  194.52   12.61
  15  -3  -7  214.68   14.35
  14  -2  -7  381.23   15.62
  14  -2  -7  382.19   15.84
  13  -1  -7   25.43    6.50
  13  -1  -7   26.49    7.20
  13  -1  -7   24.00    6.59
  12   0  -7  156.88    9.77
  12   0  -7  146.42   10.10
  12   0  -7  164.40   10.35
  12   0  -7  134.13    8.27
  11   1  -7  791.43   20.30
  11   1  -7  734.83   19.37
  11   1  -7  753.22   20.55
  11   1  -7  756.52   19.62
  10   2  -7  202.83    9.55
  10   2  -7  203.87    9.69
  10   2  -7  196.14    8.95
  10   2  -7  187.03    9.57
   9   3  -7    6.07    3.94
   9   3  -7    6.78    4.53
   9   3  -7    4.78    4.07
   8   4  -7  907.71   20.97
   8   4  -7  926.48   22.18
   8   4  -7  895.52   21.79
   7   5  -7 1622.81   32.08
   7   5  -7 1554.48   33.62
   6   6  -7  403.98   11.90
   6   6  -7  421.31   12.51
  -6  -6   7  420.51   13.65
   6   6  -7  430.74   13.11
   6   6  -7  410.65   12.23
   5   7  -7    5.85    3.54
   5   7  -7   14.42    4.18
   5   7  -7    8.43    4.39
  -5  -7   7   10.61    4.70
   4   8  -7  755.96   19.02
  -4  -8   7  760.56   19.87
   4   8  -7  749.46   19.10
  -4  -8   7  743.04   18.94
   4   8  -7  760.02   19.36
   3   9  -7  326.59   12.17
   3   9  -7  327.52   11.49
  -3  -9   7  314.35   12.11
   3   9  -7  347.51   12.81
  -3  -9   7  324.09   12.56
   2  10  -7  739.47   18.93
  -2 -10   7  760.50   19.41
   2  10  -7  682.74   19.87
   2  10  -7  760.77   20.69
  -2 -10   7  771.31   20.46
  -1 -11   7  194.68   10.06
   1  11  -7  195.18   10.87
  -1 -11   7  192.24    9.68
   1  11  -7  168.26   10.21
   0  12  -7  724.13   21.94
   0 -12   7  733.88   20.84
   0  12  -7  724.35   22.12
   0 -12   7  735.77   19.82
  -1  13  -7  396.76   16.67
   1 -13   7  417.68   15.66
   1 -13   7  410.47   14.81
  -1  13  -7  427.44   17.01
   2 -14   7   16.06    7.00
  -2  14  -7   13.97    8.64
   3 -15   7   39.19    7.86
  -3  15  -7   52.18    9.78
  15  -2  -8  222.73   12.68
  15  -2  -8  256.26   14.93
  14  -1  -8  232.31   13.38
  14  -1  -8  210.06   12.48
  14  -1  -8  213.42   11.72
  13   0  -8   23.39    7.06
  13   0  -8   23.61    6.44
  13   0  -8   19.33    6.74
  13   0  -8   21.43    6.65
  12   1  -8  320.00   13.10
  12   1  -8  281.53   11.97
  12   1  -8  273.23   11.80
  11   2  -8  297.86   12.20
  11   2  -8  294.88   11.57
  11   2  -8  265.09   11.74
  10   3  -8  424.51   14.37
  10   3  -8  399.09   13.47
  10   3  -8  413.62   13.55
   9   4  -8   85.43    6.66
   9   4  -8   99.77    7.00
   9   4  -8   81.99    6.98
   8   5  -8  413.41   13.66
   8   5  -8  421.93   13.60
   7   6  -8 1622.24   35.19
  -7  -6   8 1668.93   35.64
   7   6  -8 1596.67   33.08
   6   7  -8  505.12   15.38
  -6  -7   8  495.84   16.17
   6   7  -8  540.21   15.19
   5   8  -8   91.44    6.97
   5   8  -8  107.21    7.10
   5   8  -8   91.03    7.05
  -5  -8   8   75.10    7.09
  -5  -8   8   78.16    6.80
   4   9  -8  581.15   16.86
  -4  -9   8  557.05   16.36
   4   9  -8  587.30   17.08
   4   9  -8  578.57   16.68
  -4  -9   8  596.73   17.43
   3  10  -8  910.63   23.77
   3  10  -8  964.65   23.81
  -3 -10   8  892.34   22.30
   3  10  -8  907.19   22.51
  -3 -10   8  911.04   23.59
  -2 -11   8   47.02    6.97
   2  11  -8   53.66    6.82
   2  11  -8   49.94    7.00
  -2 -11   8   58.34    6.60
   2  11  -8   63.75    7.54
  -1 -12   8  128.32    9.40
  -1 -12   8  144.99   10.24
   1  12  -8  128.63   10.47
   1  12  -8  157.99   10.97
   0 -13   8  464.00   17.18
   0  13  -8  489.32   18.80
   0 -13   8  480.63   16.40
   0  13  -8  493.99   18.88
   1 -14   8  244.96   12.69
  -1  14  -8  245.58   15.43
  15  -1  -9  557.73   19.42
 -15   1   9  505.25   23.28
 -14   0   9  464.57   20.76
  14   0  -9  460.28   17.02
  13   1  -9    2.80    5.62
  13   1  -9    5.97    5.97
  13   1  -9    2.35    6.14
  12   2  -9  340.04   13.35
  12   2  -9  343.14   14.60
  12   2  -9  358.02   14.08
  11   3  -9  435.55   14.47
  11   3  -9  415.01   14.65
  11   3  -9  362.99   14.54
  10   4  -9  395.27   13.88
  10   4  -9  412.33   14.24
  10   4  -9  423.16   14.84
   9   5  -9   65.26    6.55
   9   5  -9   52.36    6.24
   8   6  -9  405.33   13.30
  -8  -6   9  354.81   14.27
   8   6  -9  378.57   13.65
   7   7  -9  685.11   19.11
  -7  -7   9  657.08   19.56
   7   7  -9  689.13   18.44
  -6  -8   9   14.78    5.23
   6   8  -9   22.84    5.27
  -6  -8   9   15.24    5.12
  -5  -9   9  279.41   12.14
  -5  -9   9  262.26   12.06
   5   9  -9  258.79   11.26
   4  10  -9  488.93   16.15
  -4 -10   9  479.68   16.30
   4  10  -9  476.61   15.90
   4  10  -9  483.68   16.33
  -4 -10   9  482.23   15.61
   3  11  -9  310.64   12.59
   3  11  -9  302.91   14.05
  -3 -11   9  342.36   13.33
  -3 -11   9  351.68   14.07
   3  11  -9  339.15   13.77
  -2 -12   9    4.82    5.58
  -2 -12   9   -2.63    5.89
   2  12  -9    1.24    7.34
   2  12  -9    1.82    7.12
  -1 -13   9  137.38   10.09
   1  13  -9  166.70   12.32
   1  13  -9  155.86   11.93
   0 -14   9  540.80   18.95
   0  14  -9  555.96   20.74
  15   0 -10  465.46   18.16
  14   1 -10  161.88   11.03
  14   1 -10  154.38   10.62
  13   2 -10  154.35   10.73
  13   2 -10  156.68   10.67
  13   2 -10  135.56    9.72
  12   3 -10  169.44   10.96
  12   3 -10  180.74   11.05
  12   3 -10  221.04   11.35
  11   4 -10  582.03   18.97
  11   4 -10  561.63   17.86
  11   4 -10  531.22   17.57
  10   5 -10  120.76    8.65
  10   5 -10  126.48    8.70
   9   6 -10  189.56   10.49
  -9  -6  10  192.39   11.61
   9   6 -10  223.25   11.10
   8   7 -10  719.32   19.82
  -8  -7  10  694.23   20.96
   8   7 -10  701.99   20.45
   7   8 -10  172.07   10.38
  -7  -8  10  155.23   10.56
  -7  -8  10  186.66   10.52
  -6  -9  10   12.05    5.70
  -6  -9  10    8.24    5.76
   6   9 -10    9.60    6.30
  -5 -10  10  139.13   10.36
   5  10 -10  140.76    9.40
  -5 -10  10  147.71    9.94
  -4 -11  10  316.82   14.76
   4  11 -10  357.98   15.01
   4  11 -10  318.77   14.06
  -4 -11  10  325.31   14.28
   3  12 -10  187.78   12.91
  -3 -12  10  178.26   12.03
   3  12 -10  170.59   11.92
  -3 -12  10  161.59   10.40
   2  13 -10   31.41    9.55
  -2 -13  10   29.44    8.00
   2  13 -10   33.65    9.35
  -1 -14  10  365.57   16.23
   1  14 -10  343.31   17.91
  14   2 -11    4.87    6.57
  13   3 -11  163.35   11.26
  12   4 -11  316.71   14.50
  12   4 -11  323.45   14.67
  11   5 -11  608.68   19.52
  11   5 -11  556.20   18.41
  10   6 -11    3.31    6.24
 -10  -6  11    3.40    6.58
  10   6 -11    3.34    5.30
   9   7 -11  225.54   12.02
  -9  -7  11  219.45   12.74
   9   7 -11  211.56   12.01
  -8  -8  11  708.58   22.02
   8   8 -11  716.30   21.53
  -7  -9  11  256.11   13.25
  -7  -9  11  259.50   13.49
   7   9 -11  271.91   13.89
  -6 -10  11   18.18    6.58
  -6 -10  11   20.65    7.00
   6  10 -11   17.04    6.99
   5  11 -11  194.87   12.24
  -5 -11  11  182.62   11.62
  -4 -12  11  421.67   16.99
  -3 -13  11   18.16    7.93
   3  13 -11   24.29    9.46
  13   4 -12  184.54   12.49
  12   5 -12  379.36   16.21
  11   6 -12  257.02   14.26
  10   7 -12    7.80    7.20
  -8  -9  12  362.81   16.21
  -7 -10  12  163.02   11.19
  -6 -11  12   68.66    9.09
  -5 -12  12  189.62   12.85
  -7  -3  16  243.24   16.68
  -8  -2  16  174.69   13.76
  -9  -1  16   25.61   11.67
   4   5 -15  362.77   16.18
  -5  -4  15  149.84   11.97
   5   4 -15  133.72   10.57
   6   3 -15   75.91    9.08
  -6  -3  15   73.56   10.71
  -7  -2  15  380.77   17.30
  -8  -1  15  151.19   13.46
  -9   0  15   15.36    9.42
 -10   1  15  260.51   17.99
 -11   2  15  513.46   23.44
  -2  -6  14  163.77   11.41
  -3  -5  14  322.54   14.35
   3   5 -14  308.77   14.45
   4   4 -14  503.70   17.48
  -4  -4  14  499.06   18.16
  -5  -3  14   -2.92    7.30
   5   3 -14    5.26    6.92
  -6  -2  14  261.39   14.79
   6   2 -14  281.18   13.11
   7   1 -14  394.41   15.54
  -7  -1  14  393.90   17.81
   8   0 -14  206.32   11.87
  -8   0  14  202.88   13.91
  -9   1  14    2.23    8.96
   9  -1 -14    0.62    5.73
 -10   2  14  137.49   12.51
  10  -2 -14  139.96   10.66
 -11   3  14  325.76   19.62
 -12   4  14   97.75   13.55
  -2   9 -13   60.27   10.46
  -1   8 -13  469.85   18.31
  -1   8 -13  443.82   18.24
   0  -7  13  246.16   13.58
   0   7 -13  258.87   13.45
  -1  -6  13   32.70    7.20
  -2  -5  13  210.26   12.22
   2   5 -13  199.87   11.62
  -3  -4  13  710.39   20.88
   3   4 -13  754.04   20.69
   4   3 -13  422.26   15.06
  -4  -3  13  445.30   15.99
  -5  -2  13    5.26    6.90
   5   2 -13    4.94    5.30
   6   1 -13  409.15   14.83
  -6  -1  13  404.69   16.37
   7   0 -13  651.92   19.54
  -7   0  13  651.72   22.08
   8  -1 -13  196.42   10.76
  -8   1  13  199.02   13.59
  -9   2  13   37.29    9.36
   9  -2 -13   38.83    6.73
  10  -3 -13  309.28   14.06
 -10   3  13  315.75   17.23
 -11   4  13  262.82   17.18
  11  -4 -13  289.03   14.10
  11  -4 -13  301.55   14.87
 -12   5  13   43.54   11.73
  12  -5 -13   43.01    9.75
  -3   9 -12    4.63    7.55
   2  -8  12  287.66   14.54
  -2   8 -12  281.71   13.90
  -2   8 -12  269.91   13.82
  -1   7 -12  484.38   17.04
   1  -7  12  489.86   17.08
  -1   7 -12  457.48   17.10
   0   6 -12  422.90   15.24
   0  -6  12  418.11   15.70
   0   6 -12  431.21   15.37
   1   5 -12    1.37    5.22
  -1  -5  12    2.25    5.68
  -2  -4  12  357.70   14.22
   2   4 -12  356.76   13.37
  -3  -3  12  904.15   23.13
   3   3 -12  848.47   22.17
  -4  -2  12  513.50   17.28
   4   2 -12  504.51   15.71
  -5  -1  12   24.82    7.28
   5   1 -12   18.41    5.30
   6   0 -12  688.16   19.71
  -6   0  12  742.15   22.14
  -7   1  12  957.99   26.63
   7  -1 -12  951.74   24.20
   8  -2 -12   83.29    7.27
  -8   2  12   99.21   10.96
   8  -2 -12   76.77    7.39
  -9   3  12   86.38   11.17
   9  -3 -12   87.00    8.18
   9  -3 -12   84.93    8.14
   9  -3 -12   83.28    8.36
 -10   4  12  338.62   17.37
  10  -4 -12  341.43   14.31
  10  -4 -12  344.33   13.61
  10  -4 -12  341.79   14.32
  11  -5 -12  430.33   16.38
 -11   5  12  410.86   20.80
  11  -5 -12  453.49   16.89
  11  -5 -12  448.08   17.94
  12  -6 -12    5.46    9.00
 -12   6  12    2.34   10.79
  12  -6 -12   11.41    8.51
  -4   9 -11  303.60   15.11
   4  -9  11  309.09   15.35
  -3   8 -11    4.90    6.25
  -3   8 -11    2.48    6.91
   3  -8  11    1.31    6.80
  -2   7 -11  232.14   12.20
  -2   7 -11  238.81   12.59
   2  -7  11  236.95   12.47
  -1   6 -11  557.65   17.56
   1  -6  11  590.68   17.94
  -1   6 -11  558.89   17.40
   0   5 -11  611.08   16.93
   0   5 -11  566.79   16.85
   0  -5  11  579.99   17.72
   0   5 -11  589.19   16.90
   1   4 -11    8.13    4.48
   1   4 -11    4.08    4.40
   1   4 -11    7.51    4.59
  -1  -4  11    5.67    4.85
   2   3 -11  548.37   15.91
  -2  -3  11  508.04   16.21
  -3  -2  11  470.41   15.59
   3   2 -11  447.96   14.12
  -4  -1  11   59.77    7.25
   4   1 -11   60.02    6.43
  -5   0  11  157.10   10.32
   5   0 -11  162.30    8.88
   6  -1 -11 1066.58   26.12
  -6   1  11 1112.92   28.84
   6  -1 -11 1108.59   24.92
   6  -1 -11 1165.62   23.96
   7  -2 -11  573.55   16.80
  -7   2  11  567.47   19.74
   7  -2 -11  590.97   16.03
   7  -2 -11  569.48   15.89
  -8   3  11   27.61    8.23
   8  -3 -11   19.98    5.83
   8  -3 -11   29.42    6.14
   8  -3 -11   27.54    5.47
  -9   4  11  180.99   12.58
   9  -4 -11  179.80   10.47
   9  -4 -11  185.70   10.55
   9  -4 -11  183.42    9.90
  10  -5 -11  467.98   16.81
  10  -5 -11  491.54   16.31
 -10   5  11  476.18   19.70
  10  -5 -11  470.02   15.74
  11  -6 -11  386.71   16.67
  11  -6 -11  372.41   15.31
 -11   6  11  356.07   19.32
  11  -6 -11  377.94   14.30
  12  -7 -11   11.34    9.77
  12  -7 -11   -0.34    8.06
 -12   7  11    4.75    9.72
   6 -10  10  128.47   11.57
  -6  10 -10  128.00   11.69
   5  -9  10  525.67   18.77
  -5   9 -10  505.52   19.48
  -4   8 -10  179.02   11.55
   4  -8  10  206.27   12.28
  -4   8 -10  179.36   12.05
  -3   7 -10    0.42    5.27
   3  -7  10    1.11    5.79
  -3   7 -10    1.86    5.58
  -2   6 -10  420.90   14.44
   2  -6  10  424.86   14.83
  -2   6 -10  430.46   14.33
   1  -5  10  576.09   17.25
  -1   5 -10  609.92   17.11
  -1   5 -10  597.67   16.64
   0  -4  10  228.25   10.70
   0   4 -10  227.86    9.90
   0   4 -10  248.02   10.09
   0   4 -10  249.34    9.59
   1   3 -10  119.10    7.91
   1   3 -10  128.77    7.19
   1   3 -10  122.51    7.38
  -1  -3  10  120.60    8.19
   2   2 -10  715.13   18.42
   2   2 -10  736.51   16.94
  -2  -2  10  743.16   19.65
  -3  -1  10  201.42    9.92
   3   1 -10  194.69    9.41
  -3  -1  10  203.28    7.92
   4   0 -10  195.32    9.33
   4   0 -10  187.38    8.00
  -4   0  10  173.00   10.23
  -5   1  10  839.52   22.44
   5  -1 -10  799.50   20.23
   5  -1 -10  817.01   18.98
   5  -1 -10  819.82   18.28
   6  -2 -10 1168.56   25.32
   6  -2 -10 1148.68   24.15
  -6   2  10 1183.55   29.07
   6  -2 -10 1145.84   26.56
  -7   3  10  624.79   20.68
   7  -3 -10  634.23   17.06
   7  -3 -10  625.17   17.64
   7  -3 -10  663.29   16.48
   8  -4 -10   59.27    6.34
   8  -4 -10   70.76    7.06
  -8   4  10   58.99    8.35
   8  -4 -10   69.42    6.71
   9  -5 -10  742.64   19.52
  -9   5  10  737.72   23.34
   9  -5 -10  737.14   20.06
   9  -5 -10  732.17   20.39
  10  -6 -10  902.37   23.31
  10  -6 -10  947.00   24.83
 -10   6  10  930.67   27.53
  10  -6 -10  936.08   23.84
  11  -7 -10  595.69   20.07
 -11   7  10  562.72   22.49
  11  -7 -10  583.82   18.88
 -12   8  10   17.95    9.54
  12  -8 -10   17.05    9.01
  12  -8 -10   15.64    7.86
   7 -10   9   21.67    8.87
  -7  10  -9   15.11    8.37
   6  -9   9  397.83   16.59
  -6   9  -9  441.27   17.46
  -6   9  -9  412.24   17.15
  -5   8  -9  632.40   20.29
  -5   8  -9  685.47   20.86
   5  -8   9  663.67   20.35
  -4   7  -9  264.05   12.12
   4  -7   9  244.64   12.24
  -4   7  -9  261.04   11.84
   3  -6   9  199.10   10.00
  -3   6  -9  209.52   10.23
  -3   6  -9  215.79   10.20
   2  -5   9 1421.75   31.33
  -2   5  -9 1393.75   30.78
  -2   5  -9 1386.27   30.50
   1  -4   9  893.40   22.33
  -1   4  -9  951.14   21.28
  -1   4  -9  938.23   21.52
  -1   4  -9  901.45   21.58
   0  -3   9    5.28    4.02
   0   3  -9    4.13    3.98
   0   3  -9   -1.34    3.68
   0  -3   9    3.06    4.38
  -1  -2   9  202.62    8.31
   1   2  -9  212.23    7.85
  -1  -2   9  220.28    7.39
  -1  -2   9  217.11    9.31
   1   2  -9  203.02    8.75
  -2  -1   9  900.12   21.87
  -2  -1   9  867.36   19.11
   2   1  -9  891.90   18.89
   2   1  -9  868.55   20.76
  -2  -1   9  897.60   18.83
   3   0  -9 1011.91   20.73
   3   0  -9  993.86   23.26
  -3   0   9 1042.82   24.87
   3   0  -9 1066.26   20.81
   4  -1  -9   14.12    3.53
   4  -1  -9   11.38    3.59
   4  -1  -9    9.24    3.78
  -4   1   9    6.28    5.48
   5  -2  -9  794.58   18.01
   5  -2  -9  783.20   17.32
   5  -2  -9  778.60   19.24
  -5   2   9  760.49   21.19
   6  -3  -9  815.20   18.38
  -6   3   9  830.92   22.78
   6  -3  -9  829.65   19.19
   6  -3  -9  789.62   20.07
  -7   4   9  297.42   14.27
   7  -4  -9  292.53   10.71
   7  -4  -9  307.85   11.08
   7  -4  -9  298.91   11.22
   8  -5  -9    7.88    4.98
   8  -5  -9   12.63    4.67
  -8   5   9    4.48    6.23
   8  -5  -9   11.32    5.36
  -9   6   9  480.42   18.14
   9  -6  -9  467.42   14.98
   9  -6  -9  472.94   15.12
   9  -6  -9  513.00   16.32
  10  -7  -9  922.10   23.20
 -10   7   9  873.02   27.09
  10  -7  -9  898.40   24.27
 -11   8   9   60.18   10.75
  11  -8  -9   60.77    7.91
  11  -8  -9   70.22    9.06
  12  -9  -9   14.65    8.18
  12  -9  -9   30.32    9.14
 -12   9   9   24.64    9.69
  -8  10  -8   73.21   11.49
   8 -10   8   95.69   10.55
  -7   9  -8   79.79    9.23
   7  -9   8   77.23    9.20
   6  -8   8  840.61   23.25
  -6   8  -8  819.68   23.54
  -6   8  -8  824.77   23.61
  -5   7  -8  346.57   13.58
   5  -7   8  332.20   13.85
  -5   7  -8  368.66   13.96
  -4   6  -8  638.21   18.65
   4  -6   8  691.56   19.07
  -4   6  -8  696.51   19.25
  -3   5  -8  692.69   18.80
  -3   5  -8  737.02   18.87
   3  -5   8  713.40   18.76
   2  -4   8  965.14   22.46
   2  -4   8  919.86   19.70
   2  -4   8  942.24   21.60
  -2   4  -8  889.82   21.40
  -2   4  -8  932.04   20.62
   1  -3   8  874.04   18.26
   1  -3   8  852.76   20.84
  -1   3  -8  877.06   20.02
   1  -3   8  887.77   20.15
  -1   3  -8  874.43   19.77
   0   2  -8   40.66    4.47
   0  -2   8   39.95    3.45
   0  -2   8   34.63    3.99
   0  -2   8   46.05    5.00
   0   2  -8   32.96    3.68
   1   1  -8  588.50   15.08
  -1  -1   8  558.67   13.88
  -1  -1   8  607.84   13.09
   1   1  -8  602.48   13.85
  -1  -1   8  591.48   12.67
  -1  -1   8  587.32   15.85
  -2   0   8  656.16   14.18
  -2   0   8  670.82   14.75
  -2   0   8  645.04   14.35
   2   0  -8  652.72   13.93
  -2   0   8  623.95   16.84
   2   0  -8  647.45   16.11
   3  -1  -8 1650.90   31.67
  -3   1   8 1628.84   35.33
  -3   1   8 1717.52   31.57
   3  -1  -8 1656.52   30.23
  -3   1   8 1691.51   31.17
   3  -1  -8 1635.71   33.98
  -4   2   8  331.56   12.37
   4  -2  -8  342.22   10.75
   4  -2  -8  339.98    9.72
   4  -2  -8  350.05    9.83
   5  -3  -8  340.30   10.02
   5  -3  -8  319.80   10.63
  -5   3   8  304.81   13.14
   5  -3  -8  333.67    9.84
  -6   4   8  653.26   19.31
   6  -4  -8  622.46   15.79
   6  -4  -8  617.50   16.27
   6  -4  -8  634.29   15.29
   7  -5  -8  111.69    7.16
   7  -5  -8  110.05    7.01
  -7   5   8   97.08    8.77
   7  -5  -8  103.04    6.71
   8  -6  -8  138.81    8.86
   8  -6  -8  151.18    8.58
   8  -6  -8  147.51    8.20
  -8   6   8  139.61    9.86
   9  -7  -8  431.18   14.59
   9  -7  -8  420.10   14.64
   9  -7  -8  433.21   13.81
  -9   7   8  448.74   17.23
  10  -8  -8  505.15   16.16
  10  -8  -8  492.30   16.88
 -10   8   8  462.26   19.34
 -11   9   8    2.90    8.54
  11  -9  -8    2.27    7.13
  11  -9  -8    2.48    6.09
  12 -10  -8   83.71   10.25
 -12  10   8   96.46   12.59
  -9  10  -7  584.71   22.08
   9 -10   7  532.80   20.41
   8  -9   7  109.41   10.04
  -8   9  -7  108.15   10.83
  -8   9  -7  118.53   11.45
   7  -8   7   93.74    8.33
  -7   8  -7  102.49    9.46
  -7   8  -7   88.94    9.25
  -6   7  -7  317.34   13.11
  -6   7  -7  319.80   13.13
   6  -7   7  313.57   13.09
   5  -6   7  389.15   13.89
  -5   6  -7  386.14   13.98
  -5   6  -7  411.24   14.01
  -4   5  -7   23.95    4.58
  -4   5  -7   14.76    4.17
   4  -5   7   11.40    4.35
   4  -5   7   11.62    3.57
  -3   4  -7  776.48   18.70
   3  -4   7  735.35   18.62
   3  -4   7  712.78   18.42
   3  -4   7  756.49   16.51
   2  -3   7 1512.68   31.84
   2  -3   7 1505.45   27.51
   2  -3   7 1502.74   28.85
  -2   3  -7 1577.44   31.16
   2  -3   7 1473.14   30.98
  -2   3  -7 1537.27   30.35
   1  -2   7  450.67   12.44
   1  -2   7  470.73   13.05
  -1   2  -7  472.76   12.30
  -1   2  -7  489.64   12.39
   1  -2   7  466.37   10.59
   0  -1   7   29.00    3.94
   0  -1   7   28.79    2.56
   0   1  -7   28.39    3.73
   0  -1   7   26.48    3.48
   0  -1   7   26.27    3.24
  -1   0   7 1278.97   23.43
  -1   0   7 1234.65   26.70
  -1   0   7 1249.06   24.80
   1   0  -7 1222.92   25.89
  -1   0   7 1221.79   24.42
   2  -1  -7 1089.85   21.21
   2  -1  -7 1084.29   23.52
  -2   1   7 1141.18   22.03
  -2   1   7 1087.15   24.49
  -2   1   7 1074.29   21.57
   3  -2  -7  482.63   12.68
  -3   2   7  457.00   10.57
   3  -2  -7  471.46   10.66
   3  -2  -7  447.48   10.87
  -3   2   7  426.42   13.75
  -3   2   7  464.34   10.98
   4  -3  -7  227.85    8.33
   4  -3  -7  232.47    7.77
  -4   3   7  238.90    6.97
   4  -3  -7  239.78    7.87
  -4   3   7  244.59   10.72
   5  -4  -7 1200.18   25.84
   5  -4  -7 1201.91   24.75
   5  -4  -7 1207.66   23.67
  -5   4   7 1182.01   28.18
   6  -5  -7 1344.92   27.07
   6  -5  -7 1392.72   29.06
  -6   5   7 1365.24   31.63
   6  -5  -7 1360.00   28.31
   7  -6  -7   11.86    4.70
   7  -6  -7   -0.71    3.66
   7  -6  -7    7.62    4.43
  -7   6   7    7.67    6.21
   8  -7  -7  298.87   10.99
   8  -7  -7  268.27   10.15
   8  -7  -7  279.57   11.30
  -8   7   7  273.62   13.47
  -9   8   7  571.21   19.38
   9  -8  -7  555.12   17.15
   9  -8  -7  531.50   16.15
  10  -9  -7  447.71   15.97
  10  -9  -7  456.23   16.83
 -10   9   7  462.18   19.01
  11 -10  -7    2.53    7.15
 -11  10   7    4.42    8.90
  11 -10  -7    1.70    6.38
  12 -11  -7  121.25   11.33
 -12  11   7  109.50   12.27
 -10  10  -6  417.46   19.03
  10 -10   6  421.60   17.63
   9  -9   6  285.33   14.54
  -9   9  -6  260.24   15.57
  -8   8  -6   26.34    7.54
  -8   8  -6   34.42    7.25
   8  -8   6   19.74    6.36
  -7   7  -6  413.05   15.45
  -7   7  -6  425.87   15.86
   7  -7   6  387.21   14.67
  -6   6  -6  337.08   13.28
  -6   6  -6  332.15   12.97
   6  -6   6  343.36   11.05
   6  -6   6  326.06   12.20
   6  -6   6  317.04   10.42
   5  -5   6  583.76   16.38
  -5   5  -6  556.83   16.11
   5  -5   6  590.18   14.57
   5  -5   6  612.20   14.20
   4  -4   6  188.37    8.45
   4  -4   6  182.95    8.48
  -4   4  -6  172.40    8.02
   4  -4   6  181.76    6.68
   4  -4   6  179.88    6.79
   3  -3   6 1183.97   22.22
   3  -3   6 1190.61   25.95
  -3   3  -6 1199.66   25.40
   3  -3   6 1180.39   25.37
   3  -3   6 1190.59   23.29
  -3   3  -6 1204.99   24.14
  -2   2  -6 2103.70   39.76
   2  -2   6 2059.39   41.12
   2  -2   6 2053.66   40.10
   2  -2   6 2108.37   37.70
   1  -1   6  586.10   13.78
   1  -1   6  576.87   11.73
   1  -1   6  590.31   13.67
   1  -1   6  560.78   14.41
  -1   1  -6  607.85   13.97
   0   0   6  499.04   12.09
   0   0  -6  489.29   12.34
   0   0   6  513.47   10.13
   0   0   6  498.88   13.19
   0   0   6  485.87   11.85
  -1   1   6 2242.17   43.03
  -1   1   6 2216.94   40.42
  -1   1   6 2172.93   40.74
   1  -1  -6 2190.47   39.00
   1  -1  -6 2141.47   42.01
   2  -2  -6 2123.44   37.70
  -2   2   6 2077.86   38.40
  -2   2   6 2086.82   38.81
   2  -2  -6 2047.03   40.43
  -2   2   6 2109.40   41.65
   3  -3  -6  552.00   11.98
   3  -3  -6  564.39   13.91
  -3   3   6  556.98   12.36
   3  -3  -6  563.74   12.46
  -3   3   6  570.86   15.60
   4  -4  -6   85.61    5.56
   4  -4  -6   80.23    4.98
   4  -4  -6   81.19    5.37
  -4   4   6   87.55    5.11
  -4   4   6   86.30    6.33
  -4   4   6   84.85    4.61
   5  -5  -6 1264.81   26.02
  -5   5   6 1287.33   24.78
   5  -5  -6 1235.55   26.58
  -5   5   6 1307.94   29.30
   5  -5  -6 1239.82   24.75
   6  -6  -6 1112.87   24.67
  -6   6   6 1160.85   27.71
   6  -6  -6 1126.36   24.63
   6  -6  -6 1143.58   23.73
  -7   7   6    8.60    5.28
   7  -7  -6    0.92    3.59
   7  -7  -6   -1.46    4.24
   7  -7  -6    3.57    4.46
  -8   8   6  166.82   11.40
   8  -8  -6  138.94    9.01
   8  -8  -6  152.01    8.91
   9  -9  -6  442.28   15.73
   9  -9  -6  447.92   15.20
  -9   9   6  428.37   17.56
  10 -10  -6  448.94   16.96
  10 -10  -6  445.29   16.20
 -10  10   6  444.93   18.15
  11 -11  -6   14.19    8.12
  11 -11  -6   12.88    8.81
 -11  11   6   14.34    9.82
  12 -12  -6  201.18   12.94
 -12  12   6  217.71   15.83
  10  -9   5  436.26   17.42
 -10   9  -5  407.29   17.78
   9  -8   5  195.47   12.22
   9  -8   5  203.65   10.46
  -9   8  -5  182.27   12.06
  -9   8  -5  205.93   12.52
  -8   7  -5    1.11    5.87
  -8   7  -5    0.78    5.44
   8  -7   5   -0.79    4.41
   8  -7   5    2.02    4.87
   8  -7   5   -1.02    5.07
   7  -6   5  343.71   12.99
  -7   6  -5  345.62   13.26
  -7   6  -5  333.12   13.18
   7  -6   5  337.49   11.09
   7  -6   5  345.39   11.08
  -6   5  -5  170.64    9.37
   6  -5   5  164.83    7.20
   6  -5   5  164.08    8.85
   6  -5   5  171.78    8.84
   6  -5   5  165.83    7.38
   5  -4   5  594.66   15.83
   5  -4   5  564.51   15.59
  -5   4  -5  601.70   15.92
   5  -4   5  577.68   13.76
   5  -4   5  582.58   13.41
   4  -3   5  356.66   11.15
   4  -3   5  369.54    9.45
   4  -3   5  356.34   11.32
   4  -3   5  371.47    9.20
  -4   3  -5  362.22    9.40
  -4   3  -5  382.31   11.12
   3  -2   5  845.48   19.09
   3  -2   5  871.31   19.55
  -3   2  -5  884.11   18.34
   3  -2   5  906.96   17.36
   3  -2   5  864.24   19.75
   2  -1   5 2403.22   45.39
   2  -1   5 2350.66   46.25
   2  -1   5 2414.50   44.98
   2  -1   5 2450.31   42.62
  -2   1  -5 2442.35   45.23
   1   0   5  643.43   14.55
  -1   0  -5  618.45   14.40
   1   0   5  636.16   11.78
   1   0   5  625.50   14.25
   1   0   5  635.47   14.86
   0   1   5 1122.71   19.62
   0  -1  -5 1104.99   22.67
   0   1   5 1080.09   22.07
   0   1   5 1072.50   21.82
   0   1   5 1097.22   23.04
  -1   2   5 1388.78   28.29
   1  -2  -5 1377.23   27.62
  -1   2   5 1381.00   26.66
   1  -2  -5 1372.36   24.80
  -1   2   5 1352.62   26.34
  -2   3   5 3032.01   54.48
  -2   3   5 3071.00   55.04
   2  -3  -5 3042.03   56.61
  -2   3   5 3026.40   57.71
   2  -3  -5 3001.34   53.60
  -3   4   5    6.18    3.86
   3  -4  -5    8.59    2.44
  -3   4   5    6.73    2.38
  -3   4   5    7.75    2.48
   3  -4  -5    7.10    2.42
   3  -4  -5    4.87    2.34
  -4   5   5  240.26    7.43
   4  -5  -5  226.94    7.64
  -4   5   5  247.24    7.81
  -4   5   5  242.46   10.23
   4  -5  -5  248.43    8.29
   4  -5  -5  222.45    7.65
  -5   6   5 2164.65   44.27
  -5   6   5 2196.88   40.82
   5  -6  -5 2063.38   41.49
   5  -6  -5 2116.43   39.06
  -5   6   5 2189.76   40.38
   5  -6  -5 2115.82   40.97
  -6   7   5  654.79   19.12
   6  -7  -5  658.13   16.24
  -6   7   5  685.31   16.06
   6  -7  -5  681.89   16.17
   6  -7  -5  646.30   16.63
  -7   8   5    6.31    5.24
   7  -8  -5   20.95    4.85
   7  -8  -5   17.60    4.59
   7  -8  -5   13.85    3.78
  -8   9   5  291.22   13.81
   8  -9  -5  268.18   11.68
   8  -9  -5  288.33   11.88
  -9  10   5  942.95   26.48
   9 -10  -5  962.50   23.81
   9 -10  -5  952.49   25.01
 -10  11   5  107.35   11.49
  10 -11  -5  115.28    9.90
  10 -11  -5  115.31    9.22
 -11  12   5   43.05   10.38
  11 -12  -5   37.39    8.15
  11  -9   4  208.90   12.23
 -11   9  -4  230.52   14.56
  11  -9   4  238.11   13.38
 -10   8  -4  371.59   16.06
 -10   8  -4  378.44   16.09
  10  -8   4  413.10   16.35
  10  -8   4  400.02   14.00
   9  -7   4  335.50   12.39
   9  -7   4  322.29   13.63
  -9   7  -4  308.44   14.25
  -9   7  -4  329.64   14.26
   9  -7   4  319.91   11.77
   8  -6   4    5.57    4.78
  -8   6  -4   11.78    4.85
  -8   6  -4   11.80    5.99
   8  -6   4    9.33    4.69
   8  -6   4    6.59    4.32
   7  -5   4  607.80   15.14
   7  -5   4  572.37   16.71
  -7   5  -4  593.22   16.62
   7  -5   4  586.04   14.43
   7  -5   4  582.52   16.47
  -6   4  -4  728.46   18.12
   6  -4   4  749.91   16.58
   6  -4   4  690.54   18.13
   6  -4   4  715.99   17.90
   6  -4   4  716.60   15.74
   5  -3   4  144.08    5.74
   5  -3   4  152.27    5.75
   5  -3   4  138.03    7.15
   5  -3   4  140.23    7.05
  -5   3  -4  131.97    7.21
   4  -2   4  337.05    8.31
   4  -2   4  333.47    9.83
   4  -2   4  332.00   10.29
   4  -2   4  328.36   10.36
  -4   2  -4  348.73    8.85
  -3   1  -4 2432.91   44.45
   3  -1   4 2360.78   45.07
   3  -1   4 2363.74   45.71
   3  -1   4 2389.30   42.28
   3  -1   4 2391.61   44.65
   2   0   4  983.01   17.56
  -2   0  -4  987.12   20.06
   2   0   4  957.09   20.31
   2   0   4  974.79   20.21
   2   0   4  973.16   20.56
  -1  -1  -4   80.51    4.29
   1   1   4   73.05    4.69
   1   1   4   78.40    4.52
   1   1   4   76.10    4.20
   0  -2  -4 1162.06   24.11
   0   2   4 1222.45   24.47
   0   2   4 1198.15   23.75
   0  -2  -4 1195.55   21.36
   0   2   4 1216.23   23.52
  -1   3   4 1241.54   24.35
   1  -3  -4 1244.17   22.90
   1  -3  -4 1274.96   25.43
  -1   3   4 1258.05   25.79
  -1   3   4 1273.85   24.66
  -2   4   4  898.64   20.50
   2  -4  -4  922.20   18.03
   2  -4  -4  967.58   19.74
  -2   4   4  907.28   18.69
  -2   4   4  902.90   18.90
   3  -5  -4   43.16    3.53
   3  -5  -4   45.50    3.47
  -3   5   4   44.25    3.97
  -3   5   4   42.88    3.70
  -3   5   4   43.57    4.52
   3  -5  -4   51.44    3.68
   4  -6  -4 1553.63   29.21
  -4   6   4 1596.52   30.83
   4  -6  -4 1523.91   31.06
  -4   6   4 1542.52   33.02
   4  -6  -4 1556.87   30.62
  -4   6   4 1598.12   31.14
  -5   7   4 2004.91   39.56
   5  -7  -4 2019.06   39.40
   5  -7  -4 1994.01   37.46
  -5   7   4 2058.20   39.25
   5  -7  -4 2013.44   39.35
  -5   7   4 2071.49   42.10
   6  -8  -4  816.97   18.57
   6  -8  -4  792.93   18.44
  -6   8   4  823.15   19.75
   6  -8  -4  778.51   19.31
  -6   8   4  799.01   19.39
  -6   8   4  804.34   21.14
   7  -9  -4   40.04    6.05
  -7   9   4   52.08    6.56
  -7   9   4   48.71    6.63
   7  -9  -4   60.05    6.07
  -7   9   4   48.02    6.48
  -8  10   4  565.13   18.57
   8 -10  -4  574.02   17.50
   8 -10  -4  572.45   16.69
  -9  11   4  792.30   24.26
   9 -11  -4  787.88   20.96
   9 -11  -4  777.49   21.97
  10 -12  -4   27.87    7.65
  10 -12  -4   17.88    7.61
 -10  12   4   13.43    9.01
  11 -13  -4  107.91   10.29
 -11  13   4  102.08   12.49
 -12   9  -3   78.63   10.83
  12  -9   3   81.20    9.20
  12  -9   3   74.54    9.36
  11  -8   3  418.18   14.55
  11  -8   3  425.91   16.51
 -11   8  -3  430.41   17.69
 -11   8  -3  419.91   17.88
  11  -8   3  425.45   15.36
 -10   7  -3  660.16   19.97
  10  -7   3  612.81   17.97
 -10   7  -3  569.31   19.30
  10  -7   3  622.39   17.18
  10  -7   3  599.35   18.96
   9  -6   3  383.58   12.55
  -9   6  -3  367.15   13.77
   9  -6   3  388.91   12.27
   9  -6   3  391.06   14.07
  -9   6  -3  364.60   13.70
   8  -5   3  418.72   13.25
   8  -5   3  403.72   12.35
   8  -5   3  396.35   13.44
   8  -5   3  440.52   12.13
  -8   5  -3  409.56   13.44
   7  -4   3 1251.62   24.85
   7  -4   3 1282.17   26.13
  -7   4  -3 1263.50   27.50
   7  -4   3 1241.46   27.38
   7  -4   3 1265.04   28.02
   6  -3   3 1588.71   30.44
   6  -3   3 1546.69   29.01
   6  -3   3 1556.00   32.74
  -6   3  -3 1551.04   31.97
   6  -3   3 1598.40   32.23
  -5   2  -3   54.27    3.54
   5  -2   3   41.97    3.95
   5  -2   3   53.51    4.21
   5  -2   3   56.93    3.49
   5  -2   3   46.67    3.99
   5  -2   3   53.94    3.39
   4  -1   3  130.20    6.04
   4  -1   3  127.11    4.35
  -4   1  -3  127.50    5.14
   4  -1   3  116.56    5.88
   4  -1   3  131.62    5.56
   3   0   3 1327.45   26.93
   3   0   3 1309.43   26.53
  -3   0  -3 1349.43   26.34
   3   0   3 1353.81   26.88
   3   0   3 1379.37   24.34
   2   1   3 1115.26   22.56
  -2  -1  -3 1113.48   22.27
   2   1   3 1102.17   22.26
   2   1   3 1101.23   22.35
  -1  -2  -3   68.91    4.14
   1   2   3   65.40    4.14
   1   2   3   61.76    4.11
   1   2   3   64.58    3.85
   0   3   3  701.69   15.35
   0   3   3  704.60   15.48
   0  -3  -3  721.25   13.27
   0   3   3  707.53   15.15
   0  -3  -3  714.27   15.54
  -1   4   3 1079.33   22.60
  -1   4   3 1078.30   22.04
   1  -4  -3 1118.31   20.55
   1  -4  -3 1112.05   22.45
  -1   4   3 1056.42   21.72
  -2   5   3  171.79    6.40
  -2   5   3  184.46    7.66
   2  -5  -3  181.77    6.37
   2  -5  -3  201.58    6.24
   2  -5  -3  188.23    5.96
  -2   5   3  187.65    6.78
   3  -6  -3  269.60    8.14
  -3   6   3  269.14    8.76
  -3   6   3  271.91    9.10
  -3   6   3  272.72    9.67
   3  -6  -3  274.78    8.02
   3  -6  -3  263.51    8.24
   4  -7  -3 1022.45   20.89
  -4   7   3 1001.18   22.16
  -4   7   3 1067.18   23.76
   4  -7  -3 1046.06   21.94
   4  -7  -3 1027.02   21.75
  -4   7   3 1012.90   22.47
  -5   8   3 1684.29   34.97
   5  -8  -3 1697.91   34.28
   5  -8  -3 1670.00   32.60
  -5   8   3 1734.38   36.31
  -5   8   3 1702.34   34.65
   5  -8  -3 1732.77   33.78
  -6   9   3  113.97    7.55
   6  -9  -3   99.48    6.55
  -6   9   3  108.22    7.79
  -6   9   3  126.12    8.40
   6  -9  -3  126.02    7.48
   7 -10  -3  216.09   10.41
  -7  10   3  214.48   11.29
  -7  10   3  208.18   11.04
   7 -10  -3  208.48    9.95
   8 -11  -3  695.21   19.80
   8 -11  -3  695.65   18.89
  -8  11   3  702.60   20.73
   9 -12  -3  552.28   17.35
   9 -12  -3  546.49   18.43
  10 -13  -3    7.66    7.23
 -12   8  -2   53.13    9.77
  12  -8   2   42.78    7.40
  12  -8   2   57.29    8.46
 -12   8  -2   50.31   10.16
  12  -8   2   48.92    8.96
  11  -7   2  821.41   22.04
 -11   7  -2  833.69   23.52
 -11   7  -2  827.48   23.74
  11  -7   2  815.18   23.69
  11  -7   2  875.97   21.64
 -10   6  -2  520.55   17.00
 -10   6  -2  513.16   17.26
  10  -6   2  541.27   16.08
  10  -6   2  559.36   17.63
  10  -6   2  540.22   15.45
   9  -5   2  102.16    6.80
  -9   5  -2  124.52    8.31
   9  -5   2  122.21    7.54
   9  -5   2  111.19    7.63
   9  -5   2  101.21    7.84
  -8   4  -2  610.36   16.62
   8  -4   2  635.98   17.36
   8  -4   2  663.04   16.14
   8  -4   2  624.99   15.31
   8  -4   2  659.63   17.06
   7  -3   2  671.33   15.06
  -7   3  -2  665.96   16.63
   7  -3   2  649.28   16.91
   7  -3   2  690.32   15.78
   7  -3   2  682.70   16.64
   6  -2   2  542.56   13.63
   6  -2   2  533.94   12.05
  -6   2  -2  522.28   11.93
   6  -2   2  539.84   13.85
   6  -2   2  523.50   13.82
   6  -2   2  549.08   12.61
   5  -1   2   19.25    2.64
   5  -1   2   14.90    2.76
  -5   1  -2   13.26    2.61
   5  -1   2   16.06    2.55
   5  -1   2   15.57    3.05
   5  -1   2   14.02    2.85
   4   0   2 1683.92   33.07
  -4   0  -2 1704.92   32.33
   4   0   2 1732.26   30.88
   4   0   2 1656.90   32.60
   4   0   2 1710.40   33.01
   3   1   2 1589.51   31.20
  -3  -1  -2 1595.57   30.88
   3   1   2 1614.73   31.13
   3   1   2 1640.51   28.80
   2   2   2 2423.20   44.65
  -2  -2  -2 2356.53   44.72
   2   2   2 2405.52   44.16
  -2  -2  -2 2437.99   42.03
  -1  -3  -2  273.94    5.86
   1   3   2  248.20    7.78
   1   3   2  268.95    7.71
  -1  -3  -2  273.67    7.75
   0  -4  -2  864.40   17.89
   0  -4  -2  820.23   16.11
   0   4   2  849.63   17.69
   0   4   2  849.90   17.88
  -1   5   2 2068.44   38.97
   1  -5  -2 2073.04   39.40
  -1   5   2 2097.98   39.40
   1  -5  -2 2047.10   37.66
  -2   6   2  144.71    6.57
   2  -6  -2  146.47    5.84
  -2   6   2  161.33    7.22
   2  -6  -2  148.87    5.68
   2  -6  -2  143.94    5.76
  -2   6   2  154.38    7.17
   3  -7  -2  781.91   17.40
   3  -7  -2  789.17   17.27
   3  -7  -2  754.62   16.55
  -3   7   2  782.14   18.55
  -3   7   2  798.01   18.44
  -3   7   2  761.76   18.16
  -4   8   2 1003.78   22.84
  -4   8   2  988.75   22.43
   4  -8  -2  960.33   20.46
   4  -8  -2  977.94   21.56
  -4   8   2  981.02   22.85
   4  -8  -2  973.41   20.89
  -5   9   2 1092.75   25.31
  -5   9   2 1069.23   24.95
   5  -9  -2 1091.64   23.07
   5  -9  -2 1061.86   24.03
   6 -10  -2   35.53    5.94
   6 -10  -2   31.14    4.91
  -6  10   2   38.82    6.60
  -6  10   2   35.60    6.40
   6 -10  -2   27.29    4.89
  -7  11   2  242.65   12.60
   7 -11  -2  223.03   10.57
   7 -11  -2  224.50   11.52
  -7  11   2  220.71   11.97
   7 -11  -2  219.92   10.29
   8 -12  -2  845.37   21.94
   8 -12  -2  857.23   23.34
   8 -12  -2  836.67   23.04
  -8  12   2  872.87   24.19
  -8  12   2  892.24   24.64
   9 -13  -2  309.91   15.11
   9 -13  -2  306.88   14.19
  10 -14  -2   -0.25    7.31
 -13   8  -1  128.83   11.99
  13  -8   1  150.62   10.88
  13  -8   1  132.93    9.83
  13  -8   1  115.01   10.50
 -12   7  -1  212.00   13.33
  12  -7   1  242.58   12.08
  12  -7   1  236.06   12.53
 -12   7  -1  227.60   13.41
  12  -7   1  255.96   13.90
  11  -6   1  787.89   20.10
  11  -6   1  758.26   22.08
 -11   6  -1  770.37   21.59
 -11   6  -1  757.68   21.36
  11  -6   1  797.75   21.24
  10  -5   1  515.98   15.44
 -10   5  -1  513.55   15.96
  10  -5   1  533.88   16.55
  10  -5   1  517.17   14.80
  -9   4  -1    0.37    4.49
   9  -4   1   -0.01    3.60
   9  -4   1    0.38    3.69
   9  -4   1    4.63    4.09
   9  -4   1   -0.28    3.60
   8  -3   1  656.92   16.17
   8  -3   1  654.55   17.28
   8  -3   1  662.39   15.63
   8  -3   1  687.18   16.95
  -8   3  -1  706.22   17.13
   7  -2   1 1175.05   23.45
   7  -2   1 1213.75   23.45
   7  -2   1 1223.12   25.49
   7  -2   1 1216.49   24.55
   7  -2   1 1189.97   25.93
   7  -2   1 1187.71   25.07
   6  -1   1  825.68   18.67
   6  -1   1  862.43   17.83
   6  -1   1  854.56   17.45
   6  -1   1  844.32   18.52
   6  -1   1  854.56   19.21
   6  -1   1  848.53   16.99
   5   0   1  835.09   16.75
   5   0   1  830.95   17.82
   5   0   1  804.48   17.06
   5   0   1  822.01   17.98
   5   0   1  827.39   18.09
   4   1   1 5124.63   90.59
   4   1   1 5037.26   89.60
   4   1   1 5036.91   91.39
   4   1   1 5013.93   90.61
   4   1   1 5081.54   87.93
   3   2   1 2686.34   50.56
   3   2   1 2762.29   48.26
   3   2   1 2793.20   50.66
   3   2   1 2748.94   50.07
  -2  -3  -1  495.07   10.02
   2   3   1  479.80   11.43
   2   3   1  498.17   11.72
   2   3   1  462.74   11.19
  -1  -4  -1    8.14    1.76
   1   4   1    8.15    2.06
   1   4   1   10.24    2.60
   1   4   1    9.95    2.31
   0   5   1 2145.27   40.23
   0   5   1 2124.66   39.82
   0   5   1 2060.88   39.74
   0  -5  -1 2106.57   38.27
   1  -6  -1 1878.36   36.25
   1  -6  -1 1928.48   33.71
  -1   6   1 1905.42   36.62
  -1   6   1 1866.95   36.86
   1  -6  -1 1883.92   35.27
  -2   7   1  108.33    6.38
  -2   7   1  100.69    6.53
   2  -7  -1  111.59    4.99
   2  -7  -1  102.35    5.25
  -2   7   1  107.73    6.12
   2  -7  -1  101.11    5.24
   3  -8  -1  201.46    7.88
  -3   8   1  208.40    8.40
   3  -8  -1  191.17    6.93
  -3   8   1  184.57    9.22
   3  -8  -1  182.93    7.76
  -3   8   1  182.70    8.73
   4  -9  -1  238.21    9.18
   4  -9  -1  245.79    8.24
   4  -9  -1  222.26    9.35
  -4   9   1  241.35   10.12
   4  -9  -1  236.28    9.45
  -4   9   1  220.62   10.08
   5 -10  -1  194.76    8.91
  -5  10   1  180.18    9.96
  -5  10   1  170.85    9.46
   5 -10  -1  197.86    8.62
   5 -10  -1  180.88    9.31
   6 -11  -1    2.73    4.80
   6 -11  -1    0.97    4.24
  -6  11   1    0.77    5.98
  -6  11   1   -8.83    5.88
   7 -12  -1  419.16   14.72
  -7  12   1  380.32   16.09
  -7  12   1  401.48   16.02
   7 -12  -1  379.36   13.72
  -8  13   1  644.01   21.48
   8 -13  -1  599.31   18.58
  -8  13   1  651.23   21.71
   8 -13  -1  623.42   19.85
   9 -14  -1  123.66   10.19
  -9  14   1  132.72   12.59
  13  -7   0    1.26    7.55
  13  -7   0    1.44    6.86
  13  -7   0    5.92    6.75
  12  -6   0  740.94   21.38
  12  -6   0  722.31   19.37
 -12   6   0  707.92   20.89
  12  -6   0  728.26   20.53
  11  -5   0  594.04   18.24
  11  -5   0  623.94   17.89
  11  -5   0  604.63   16.93
 -11   5   0  657.49   18.39
 -11   5   0  627.45   18.01
  10  -4   0  685.66   18.22
  10  -4   0  705.49   19.42
 -10   4   0  724.31   18.63
  10  -4   0  736.93   17.82
  10  -4   0  704.62   18.54
   9  -3   0   84.47    6.30
   9  -3   0   83.47    5.77
  -9   3   0   87.85    6.03
   9  -3   0   86.67    5.86
   9  -3   0   93.07    5.71
   8  -2   0  799.90   18.35
   8  -2   0  809.62   19.50
   8  -2   0  816.77   18.57
   8  -2   0  810.36   18.75
   8  -2   0  806.12   17.71
   7  -1   0 1245.57   27.07
   7  -1   0 1292.06   25.40
   7  -1   0 1276.35   26.40
   7  -1   0 1296.71   26.16
   7  -1   0 1277.57   24.68
   7  -1   0 1320.57   25.94
   6   0   0  755.12   16.12
   6   0   0  667.03   14.22
   6   0   0  666.97   14.89
   6   0   0  657.14   14.78
   6   0   0  654.60   15.54
   6   0   0  682.36   15.47
   5   1   0  229.95    7.29
   5   1   0  228.52    7.29
   5   1   0  233.01    6.59
   5   1   0  227.39    7.39
   5   1   0  217.53    6.76
   5   1   0  234.38    6.90
   4   2   0  780.00   15.57
   4   2   0  784.98   16.66
   4   2   0  780.54   16.89
   4   2   0  760.09   16.51
  -3  -3   0 2812.07   49.66
   3   3   0 2788.09   50.86
   3   3   0 2787.42   51.38
   3   3   0 2773.34   51.61
   2   4   0   15.84    2.41
  -2  -4   0   16.82    2.24
   2   4   0   13.00    2.39
   2   4   0   14.14    2.56
   1   5   0  133.13    5.71
  -1  -5   0  143.19    5.19
   1   5   0  136.36    5.35
   1   5   0  141.85    6.10
  -1  -5   0  149.23    5.01
   0  -6   0 2139.79   39.47
   0   6   0 2115.26   40.39
   0   6   0 2118.16   41.11
   0  -6   0 2127.34   37.62
   0   6   0 2157.35   40.83
   1  -7   0 1227.88   23.65
  -1   7   0 1240.35   26.10
   1  -7   0 1190.35   24.69
  -1   7   0 1254.72   25.03
  -1   7   0 1258.67   26.48
  -2   8   0    0.92    3.53
   2  -8   0    0.32    2.81
[truncated: 375,298 more chars]
