# Supplementary material for: Crystal structure of {(E)-2-[(phenyl­imino)­meth­yl]phenolato-κ2 N,O}bis­[2-(pyridin-2-yl)phenyl-κ2 C 1,N]iridium(III) di­chloro­methane monosolvate
Source: Acta Crystallogr E Crystallogr Commun. 2016 May 20;72(Pt 6):838–40. doi: 10.1107/S2056989016008100 (PMC4908569; doi:10.1107/S2056989016008100)
Supplement: Supplementary file 2 [file e-72-00838-Isup2.hkl]

data_I                                                                          
_shelx_title ' test in P-1'                                                     
_shelx_refln_list_code          4                                               
_shelx_F_calc_maximum      263.97                                               
_exptl_crystal_F_000       768.00                                               
_reflns_d_resolution_high  0.7504                                               
                                                                                
loop_                                                                           
 _space_group_symop_operation_xyz                                               
 'x, y, z'                                                                      
 '-x, -y, -z'                                                                   
                                                                                
_cell_length_a    11.8318                                                       
_cell_length_b    12.0638                                                       
_cell_length_c    12.3169                                                       
_cell_angle_alpha  98.260                                                       
_cell_angle_beta  114.283                                                       
_cell_angle_gamma 101.418                                                       
                                                                                
_shelx_F_squared_multiplier     1.000                                           
                                                                                
loop_                                                                           
 _refln_index_h                                                                 
 _refln_index_k                                                                 
 _refln_index_l                                                                 
 _refln_F_squared_calc                                                          
 _refln_F_squared_meas                                                          
 _refln_F_squared_sigma                                                         
 _refln_observed_status                                                         
   1   0   0      25727.45      24777.38       256.61 o                         
   2   0   0         70.58         65.83        15.21 o                         
   3   0   0      12209.69      12906.68       134.28 o                         
   4   0   0      32672.95      34040.58       345.10 o                         
   5   0   0      19471.37      20574.95       150.91 o                         
   6   0   0       4489.37       4503.38        75.17 o                         
   7   0   0        220.30        251.15        10.41 o                         
   8   0   0       6103.96       6224.37        69.79 o                         
   9   0   0       3858.15       3931.37        42.29 o                         
  10   0   0       1686.38       1636.00        40.83 o                         
  11   0   0        321.74        334.47        26.94 o                         
  12   0   0        799.43        823.64        36.41 o                         
  13   0   0       2389.67       2371.38        73.70 o                         
 -14   1   0        134.48        120.08        55.74 o                         
 -13   1   0         12.48         39.79        32.78 o                         
 -12   1   0        815.24        878.66        36.31 o                         
 -11   1   0       6163.24       6181.14        89.59 o                         
 -10   1   0       4945.11       4958.15        58.55 o                         
  -9   1   0        166.64        150.58        12.97 o                         
  -8   1   0       4601.16       4673.03        45.04 o                         
  -7   1   0       8299.42       8510.67        70.02 o                         
  -6   1   0       5189.55       4880.80        43.07 o                         
  -5   1   0       1781.63       1790.83        19.77 o                         
  -4   1   0        169.90        177.40         7.08 o                         
  -3   1   0      36795.57      36921.68       380.23 o                         
  -2   1   0       6581.01       6943.08       112.24 o                         
  -1   1   0      14160.85      14562.49       255.05 o                         
   0   1   0         45.84         34.62         3.71 o                         
   1   1   0      12724.65      13372.58       137.63 o                         
   2   1   0      36499.51      37002.42       509.99 o                         
   3   1   0      65579.27      64740.96      1252.35 o                         
   4   1   0       7573.53       7961.71        77.23 o                         
   5   1   0       1595.26       1513.22        18.96 o                         
   6   1   0      18175.64      18927.21       141.73 o                         
   7   1   0      10070.78      10878.40        87.67 o                         
   8   1   0       9787.78       9796.48        81.94 o                         
   9   1   0        783.58        794.89        25.11 o                         
  10   1   0       3407.72       3412.06        60.60 o                         
  11   1   0       5729.05       5673.58        87.06 o                         
  12   1   0       1603.04       1758.71        50.86 o                         
  13   1   0        129.11         89.10        50.04 o                         
 -14   2   0        889.58        790.45        73.35 o                         
 -13   2   0       3787.31       3951.73       130.87 o                         
 -12   2   0       1632.97       1643.38        57.54 o                         
 -11   2   0         30.56         20.85        16.34 o                         
 -10   2   0       1303.22       1363.93        27.46 o                         
  -9   2   0       4669.72       4705.03        56.68 o                         
  -8   2   0       5376.71       5351.82        54.91 o                         
  -7   2   0       1379.35       1338.90        19.21 o                         
  -6   2   0       2729.97       2686.97        29.40 o                         
  -5   2   0      24919.23      24869.16       180.20 o                         
  -4   2   0       7917.86       8015.90        76.13 o                         
  -3   2   0        192.41        206.63         6.36 o                         
  -2   2   0       5416.75       5993.79        68.99 o                         
  -1   2   0      14107.75      13685.18       140.17 o                         
   0   2   0      61735.48      54117.25       558.92 o                         
   1   2   0        584.83        507.70        11.31 o                         
   2   2   0       9767.73      10448.85       110.72 o                         
   3   2   0       8817.11       8628.38       117.21 o                         
   4   2   0       5100.44       5140.46        54.23 o                         
   5   2   0      15512.40      15756.14       118.80 o                         
   6   2   0      14069.28      14470.97       111.57 o                         
   7   2   0         14.88         39.65         8.66 o                         
   8   2   0       8530.00       8547.71        73.96 o                         
   9   2   0      11452.35      11390.10       120.30 o                         
  10   2   0       6106.24       6057.84        76.70 o                         
  11   2   0        190.50        199.40        24.82 o                         
  12   2   0        521.06        496.88        42.64 o                         
  13   2   0       2584.94       2765.29       117.43 o                         
 -14   3   0        228.20        204.68        55.41 o                         
 -13   3   0         27.64         75.66        47.00 o                         
 -12   3   0       2122.06       2143.54        43.53 o                         
 -11   3   0       7118.00       6888.31        76.76 o                         
 -10   3   0       5660.07       5446.86        59.91 o                         
  -9   3   0        568.70        578.21        17.53 o                         
  -8   3   0       3383.90       3292.08        40.43 o                         
  -7   3   0       7074.42       6718.85        67.55 o                         
  -6   3   0       3942.25       3635.79        33.92 o                         
  -5   3   0       8241.66       8338.47        65.54 o                         
  -4   3   0        184.50        209.93         8.55 o                         
  -3   3   0       5105.66       4816.13        85.54 o                         
  -2   3   0      15910.04      15947.37       270.00 o                         
  -1   3   0      39721.36      37209.36       376.86 o                         
   0   3   0       3967.55       4230.34        49.23 o                         
   1   3   0       9081.93       8986.30        96.95 o                         
   2   3   0       9336.76       8943.01        85.32 o                         
   3   3   0      18954.07      18473.46       168.34 o                         
   4   3   0       1150.08       1024.58        19.14 o                         
   5   3   0       2864.19       2736.40        35.64 o                         
   6   3   0       3082.90       2989.75        38.33 o                         
   7   3   0       2004.72       2020.14        31.80 o                         
   8   3   0       2156.85       2202.78        39.48 o                         
   9   3   0        238.59        242.61        19.68 o                         
  10   3   0        865.57        895.37        34.46 o                         
  11   3   0       3908.87       3797.30        88.07 o                         
  12   3   0       1833.03       1822.04        67.91 o                         
 -14   4   0       1284.60       1315.12        87.71 o                         
 -13   4   0       3311.49       3161.67       117.23 o                         
 -12   4   0       2726.84       2781.92        44.44 o                         
 -11   4   0         42.90         69.75        15.02 o                         
 -10   4   0       4709.07       4714.35        54.78 o                         
  -9   4   0       5778.94       5880.49        61.81 o                         
  -8   4   0       6595.80       6669.22        65.43 o                         
  -7   4   0       2171.63       2256.11        33.89 o                         
  -6   4   0        393.56        349.41         8.95 o                         
  -5   4   0      14390.86      14779.20       122.36 o                         
  -4   4   0       8485.96       8378.29        74.75 o                         
  -3   4   0       3824.52       3842.99        40.02 o                         
  -2   4   0       4103.73       4777.14        68.33 o                         
  -1   4   0       4451.15       4216.61        50.46 o                         
   0   4   0      14925.66      14558.20       153.29 o                         
   1   4   0      18638.16      18018.72       163.76 o                         
   2   4   0         85.76        100.54         7.92 o                         
   3   4   0       6360.23       6384.33        66.52 o                         
   4   4   0       8856.30       8487.09        75.36 o                         
   5   4   0      11305.46      11015.07        87.73 o                         
   6   4   0       2481.42       2357.91        55.60 o                         
   7   4   0          3.97          8.39        13.79 o                         
   8   4   0       3837.47       3739.56       114.93 o                         
   9   4   0       4735.42       4672.90        75.40 o                         
  10   4   0       1709.67       1777.52        46.91 o                         
  11   4   0         23.51         45.02        32.86 o                         
  12   4   0        167.68        167.34        54.94 o                         
 -14   5   0        750.09        769.73        71.29 o                         
 -13   5   0        180.03        144.57        32.47 o                         
 -12   5   0       2004.23       2079.93        39.45 o                         
 -11   5   0       4311.55       4115.21        58.61 o                         
 -10   5   0       4415.46       4392.52        52.94 o                         
  -9   5   0       1219.82       1302.10        29.06 o                         
  -8   5   0       3296.19       3313.53        40.42 o                         
  -7   5   0       9671.85       9532.03        86.49 o                         
  -6   5   0      11112.35      11344.65        98.87 o                         
  -5   5   0       3178.42       3363.62        45.00 o                         
  -4   5   0       1026.10       1115.08        22.09 o                         
  -3   5   0       1435.37       1498.21        17.91 o                         
  -2   5   0      41966.43      41534.50       323.12 o                         
  -1   5   0      14954.43      14957.95       121.98 o                         
   0   5   0        130.80        134.70         7.72 o                         
   1   5   0        947.55        936.02        16.08 o                         
   2   5   0       7247.52       6918.04        62.90 o                         
   3   5   0       7331.71       6874.91        63.55 o                         
   4   5   0       1493.26       1392.44        26.11 o                         
   5   5   0        240.34        224.81        14.37 o                         
   6   5   0       3594.06       3660.04        49.91 o                         
   7   5   0       5876.77       5781.43       160.40 o                         
   8   5   0       1977.53       1995.15        55.64 o                         
   9   5   0         64.28         56.19        21.65 o                         
  10   5   0       2281.80       2264.00        65.21 o                         
  11   5   0       2981.29       3115.99       126.54 o                         
 -14   6   0        893.08        830.87        49.66 o                         
 -13   6   0       2278.79       2132.16        55.09 o                         
 -12   6   0       4829.66       4797.88        67.86 o                         
 -11   6   0        112.94        152.41        18.10 o                         
 -10   6   0       3216.48       3251.15        45.03 o                         
  -9   6   0       5897.80       5747.32        76.88 o                         
  -8   6   0       6171.66       6143.03        63.54 o                         
  -7   6   0       1662.50       1651.03        27.39 o                         
  -6   6   0         31.27         45.11         9.28 o                         
  -5   6   0      10604.75      10789.77       114.65 o                         
  -4   6   0       6508.31       6379.60        54.04 o                         
  -3   6   0       5357.24       5909.01        50.49 o                         
  -2   6   0        777.04        898.49        19.44 o                         
  -1   6   0       8768.03       9154.86        79.98 o                         
   0   6   0      14043.12      14110.57       117.89 o                         
   1   6   0      11536.45      11897.96       101.65 o                         
   2   6   0       1874.36       1955.51        32.48 o                         
   3   6   0       1520.30       1629.85        63.94 o                         
   4   6   0      12191.29      11903.54       126.03 o                         
   5   6   0       3949.48       3798.05        52.20 o                         
   6   6   0       2300.89       2258.49        49.54 o                         
   7   6   0          6.65         12.61        17.98 o                         
   8   6   0       2433.70       2442.63        54.11 o                         
   9   6   0       3348.16       3491.44       140.18 o                         
  10   6   0       2373.35       2368.05        59.46 o                         
  11   6   0          5.88         31.91        49.05 o                         
 -14   7   0        779.74        819.23        58.15 o                         
 -13   7   0          6.73         19.47        26.86 o                         
 -12   7   0       1040.40       1048.34        34.95 o                         
 -11   7   0       3938.09       3946.41        73.64 o                         
 -10   7   0       2933.98       2966.11        53.44 o                         
  -9   7   0        585.04        560.20        19.75 o                         
  -8   7   0       3474.18       3401.32        43.84 o                         
  -7   7   0      11358.17      11140.06       101.19 o                         
  -6   7   0      10863.00      10851.96        97.75 o                         
  -5   7   0        603.11        580.42        16.94 o                         
  -4   7   0        498.76        478.45        12.48 o                         
  -3   7   0       1473.88       1321.27        19.28 o                         
  -2   7   0      14489.79      14215.10       109.60 o                         
  -1   7   0       8238.53       8167.74        74.39 o                         
   0   7   0       1935.70       2111.39        28.06 o                         
   1   7   0       3420.37       3376.06        38.84 o                         
   2   7   0       8188.70       8273.07        77.04 o                         
   3   7   0       6968.47       6983.58        69.97 o                         
   4   7   0       3153.59       3032.37        39.22 o                         
   5   7   0        263.31        272.86        24.96 o                         
   6   7   0       3426.28       3366.23        93.74 o                         
   7   7   0       6241.05       6200.59        93.85 o                         
   8   7   0       2183.09       2249.94        55.40 o                         
   9   7   0         41.75         30.50        26.23 o                         
  10   7   0        849.36        942.77        77.45 o                         
 -13   8   0        627.18        684.56        37.39 o                         
 -12   8   0       1799.63       1742.19        80.99 o                         
 -11   8   0         43.92         50.46        17.44 o                         
 -10   8   0        308.09        319.06        20.05 o                         
  -9   8   0       1928.20       2002.14        35.59 o                         
  -8   8   0       1320.17       1289.59        32.68 o                         
  -7   8   0        487.81        489.29        19.45 o                         
  -6   8   0         98.94        109.73        13.08 o                         
  -5   8   0       4468.56       4458.22        49.67 o                         
  -4   8   0       4711.60       4593.28        44.42 o                         
  -3   8   0       9283.25       9326.03        77.40 o                         
  -2   8   0         10.05          8.63         8.10 o                         
  -1   8   0       7626.25       7714.32        72.92 o                         
   0   8   0       5967.26       6091.45        61.12 o                         
   1   8   0       9620.25       9504.79        87.60 o                         
   2   8   0       2160.14       2067.74        31.90 o                         
   3   8   0       1603.37       1500.62        27.64 o                         
   4   8   0       4430.63       4523.24        71.74 o                         
   5   8   0       3665.24       3900.29        74.58 o                         
   6   8   0       2589.91       2567.69        63.02 o                         
   7   8   0         31.30         43.32        22.13 o                         
   8   8   0        916.63        931.07        75.72 o                         
   9   8   0       3995.94       3857.33       134.44 o                         
 -13   9   0         29.19         11.75        31.31 o                         
 -12   9   0       1421.34       1389.17        50.40 o                         
 -11   9   0       2293.46       2254.36        42.72 o                         
 -10   9   0       1211.58       1186.11        30.27 o                         
  -9   9   0        441.24        470.37        21.01 o                         
  -8   9   0        612.67        628.84        21.40 o                         
  -7   9   0       2886.47       2837.89        40.64 o                         
  -6   9   0       4255.74       4122.84        49.90 o                         
  -5   9   0         66.80         86.58        17.32 o                         
  -4   9   0        486.49        450.31        17.00 o                         
  -3   9   0       1341.23       1342.97        24.89 o                         
  -2   9   0       7840.69       7565.21        73.60 o                         
  -1   9   0       5213.01       5134.95        62.50 o                         
   0   9   0        112.54        112.44        19.08 o                         
   1   9   0       3991.54       3866.35        60.88 o                         
   2   9   0       8512.65       8648.64        83.71 o                         
   3   9   0       6639.24       6582.89        94.11 o                         
   4   9   0        584.35        495.82        56.59 o                         
   5   9   0         74.36         60.03        21.83 o                         
   6   9   0       1451.71       1444.65        46.26 o                         
   7   9   0       4018.06       4278.68        79.75 o                         
   8   9   0       1415.45       1615.72        96.71 o                         
   9   9   0        200.69        235.33        56.33 o                         
 -13  10   0       2093.09       2021.58        79.01 o                         
 -12  10   0       2773.59       2696.59        63.34 o                         
 -11  10   0        164.96        194.73        21.81 o                         
 -10  10   0        985.52       1022.63        30.29 o                         
  -9  10   0       5922.88       5604.79        66.38 o                         
  -8  10   0       3113.28       3121.60        67.76 o                         
  -7  10   0        212.72        243.57        18.05 o                         
  -6  10   0       1710.67       1871.55        39.76 o                         
  -5  10   0       2536.80       2595.25        42.38 o                         
  -4  10   0       2648.01       2581.74        43.15 o                         
  -3  10   0       1432.74       1571.34        29.02 o                         
  -2  10   0        212.86        217.49        16.31 o                         
  -1  10   0        995.88       1066.17        26.05 o                         
   0  10   0       1764.86       1802.98        31.99 o                         
   1  10   0       3118.22       3014.13        50.70 o                         
   2  10   0        189.89        189.24        16.04 o                         
   3  10   0        391.36        380.13        27.33 o                         
   4  10   0       3196.68       3341.04        64.89 o                         
   5  10   0       5316.50       5640.34        92.17 o                         
   6  10   0       1216.47       1199.01        44.17 o                         
   7  10   0          0.71          7.28        45.68 o                         
   8  10   0       1209.06       1214.31        87.84 o                         
 -12  11   0       1276.14       1218.84        56.64 o                         
 -11  11   0       2853.07       2676.44        53.31 o                         
 -10  11   0       2961.86       2983.33        62.47 o                         
  -9  11   0        568.15        501.67        23.85 o                         
  -8  11   0        335.09        320.26        26.05 o                         
  -7  11   0       4228.51       4043.10        53.83 o                         
  -6  11   0       5821.66       5745.01        73.92 o                         
  -5  11   0        423.93        501.97        24.57 o                         
  -4  11   0         50.09         80.11        16.88 o                         
  -3  11   0       4115.32       4060.07        57.71 o                         
  -2  11   0       9426.24       9378.62        91.99 o                         
  -1  11   0       2604.47       2549.67        38.80 o                         
   0  11   0         67.39         78.43        14.66 o                         
   1  11   0       1274.59       1282.39        34.04 o                         
   2  11   0       8440.12       8368.96       115.78 o                         
   3  11   0       2066.04       2155.66        53.26 o                         
   4  11   0        352.83        385.76        31.53 o                         
   5  11   0         72.72         59.68        27.00 o                         
   6  11   0       2048.14       2044.15       100.02 o                         
   7  11   0       2129.86       1919.63       107.97 o                         
 -12  12   0       1294.69       1285.65        90.19 o                         
 -11  12   0         49.90         41.82        35.32 o                         
 -10  12   0        985.45        939.89        34.25 o                         
  -9  12   0       4161.99       4006.33        67.67 o                         
  -8  12   0       3726.95       3764.39        61.53 o                         
  -7  12   0       1172.26       1157.11        38.93 o                         
  -6  12   0        416.29        481.41        31.90 o                         
  -5  12   0       1613.00       1664.78        50.41 o                         
  -4  12   0       3996.99       3867.99        90.23 o                         
  -3  12   0       3124.58       3021.60        52.01 o                         
  -2  12   0        228.10        244.05        21.83 o                         
  -1  12   0       2470.05       2448.48        42.66 o                         
   0  12   0       5301.34       5596.28        92.06 o                         
   1  12   0       4346.38       4280.57        83.39 o                         
   2  12   0        366.30        402.35        31.41 o                         
   3  12   0        812.91        760.23        77.71 o                         
   4  12   0       3175.22       3235.24        85.63 o                         
   5  12   0       2663.78       2710.55       115.18 o                         
 -11  13   0       2391.75       2338.86        80.79 o                         
 -10  13   0       2450.62       2235.49        63.71 o                         
  -9  13   0        349.64        306.92        29.77 o                         
  -8  13   0        361.20        305.30        27.28 o                         
  -7  13   0       4380.55       4157.58        65.47 o                         
  -6  13   0       3272.88       3267.04        75.36 o                         
  -5  13   0        992.91        994.02        47.84 o                         
  -4  13   0         15.58         37.48        21.12 o                         
  -3  13   0       2709.78       2706.86        65.52 o                         
  -2  13   0       3264.20       3307.33        57.25 o                         
  -1  13   0       2197.79       2221.49        52.03 o                         
   0  13   0        795.46        860.86        39.99 o                         
   1  13   0        683.94        668.33        37.44 o                         
   2  13   0       3349.77       3329.60        71.99 o                         
   3  13   0       2158.87       2253.33       103.33 o                         
   4  13   0       1920.79       1864.56        99.43 o                         
 -10  14   0        493.75        515.15        50.00 o                         
  -9  14   0       2128.24       2201.12        62.80 o                         
  -8  14   0       3421.52       3310.41        73.34 o                         
  -7  14   0       1027.69       1090.74        39.83 o                         
  -6  14   0        261.44        177.50        26.51 o                         
  -5  14   0       1357.73       1403.55        43.96 o                         
  -4  14   0       3615.68       3502.00        62.31 o                         
  -3  14   0       1988.64       1838.64        58.90 o                         
  -2  14   0         29.58         34.50        24.37 o                         
  -1  14   0        795.69        863.66        39.48 o                         
   0  14   0       2406.85       2429.32        76.87 o                         
   1  14   0       3360.70       3313.32        90.56 o                         
   2  14   0        381.14        382.48        61.70 o                         
  -8  15   0        446.45        488.00        49.01 o                         
  -7  15   0       2821.20       2810.06        99.06 o                         
  -6  15   0       1601.36       1523.80        71.06 o                         
  -5  15   0       1283.84       1115.64        60.54 o                         
  -4  15   0        137.22        155.58        29.82 o                         
  -3  15   0        831.23        860.13        43.06 o                         
  -2  15   0       1827.56       1888.32        96.22 o                         
  -1  15   0       2182.79       2109.02       112.80 o                         
   0  15   0        294.76        205.08        65.40 o                         
   3 -16   1       1429.63       1346.57        83.47 o                         
   4 -16   1         26.79         63.57        42.46 o                         
  -1 -15   1       1232.40       1277.72        89.63 o                         
   0 -15   1       1568.11       1465.46        97.57 o                         
   1 -15   1        489.35        455.18        38.67 o                         
   2 -15   1          2.83         -4.04        29.98 o                         
   3 -15   1       1355.07       1313.93        48.80 o                         
   4 -15   1       2765.65       2519.76        79.15 o                         
   5 -15   1       1379.91       1471.05        98.77 o                         
   6 -15   1        310.27        452.22       106.15 o                         
   7 -15   1         34.14         11.61        35.67 o                         
   8 -15   1       1985.80       1852.16        75.56 o                         
  -3 -14   1       2113.60       2310.78       113.53 o                         
  -2 -14   1       3232.69       3503.72        92.12 o                         
  -1 -14   1       1308.71       1369.90        61.62 o                         
   0 -14   1        116.26        155.57        24.88 o                         
   1 -14   1       1927.84       1916.04        50.48 o                         
   2 -14   1       2806.86       2810.43        55.30 o                         
   3 -14   1       1695.12       1697.14        45.70 o                         
   4 -14   1         10.21         20.80        22.43 o                         
   5 -14   1       1295.10       1317.62        41.76 o                         
   6 -14   1       1892.24       1942.67        54.17 o                         
   7 -14   1       1837.84       1830.76        48.94 o                         
   8 -14   1        335.62        306.34        36.60 o                         
   9 -14   1         91.86         84.90        39.17 o                         
  -5 -13   1       2769.33       2818.78       124.91 o                         
  -4 -13   1       1488.11       1464.07        93.93 o                         
  -3 -13   1        589.59        568.86        48.72 o                         
  -2 -13   1        544.44        514.29        50.11 o                         
  -1 -13   1       2573.57       2451.99        49.82 o                         
   0 -13   1       3657.51       3573.49        52.12 o                         
   1 -13   1       2600.90       2685.48        50.75 o                         
   2 -13   1         44.59         43.76        20.46 o                         
   3 -13   1       2258.89       2250.93        47.65 o                         
   4 -13   1       5254.43       4999.31        71.78 o                         
   5 -13   1       2492.04       2462.46        49.01 o                         
   6 -13   1        271.74        253.65        27.29 o                         
   7 -13   1        162.42        192.56        26.28 o                         
   8 -13   1       2510.03       2488.62        53.31 o                         
   9 -13   1       2691.46       2656.13        92.03 o                         
  10 -13   1        801.08        689.89        49.86 o                         
  -5 -12   1         24.68         38.72        42.90 o                         
  -4 -12   1        828.35        852.93        40.30 o                         
  -3 -12   1       2675.64       2699.97        61.21 o                         
  -2 -12   1       6626.51       6679.14        84.84 o                         
  -1 -12   1       2354.30       2356.13        40.27 o                         
   0 -12   1         11.87          6.36        15.71 o                         
   1 -12   1       3328.71       3186.13        52.37 o                         
   2 -12   1       7730.27       7509.66        90.16 o                         
   3 -12   1       4596.06       4465.53        78.93 o                         
   4 -12   1        107.95        167.52        20.27 o                         
   5 -12   1       1120.37       1058.17        32.70 o                         
   6 -12   1       4283.58       4286.48        95.23 o                         
   7 -12   1       6066.18       5897.68        79.22 o                         
   8 -12   1       1219.11       1208.46        36.66 o                         
   9 -12   1         38.33         21.11        18.55 o                         
  10 -12   1       1419.51       1379.62        40.65 o                         
  11 -12   1       2400.76       2452.61        73.72 o                         
  -7 -11   1          6.42         31.71        51.04 o                         
  -6 -11   1       1046.44       1041.31        61.40 o                         
  -5 -11   1       3899.21       3992.42        76.62 o                         
  -4 -11   1       3640.39       3746.09        71.49 o                         
  -3 -11   1       1314.97       1255.98        42.66 o                         
  -2 -11   1        914.99        890.23        25.56 o                         
  -1 -11   1       5256.57       5156.27        60.72 o                         
   0 -11   1       8612.91       8533.57        89.73 o                         
   1 -11   1       4214.08       4238.13        57.34 o                         
   2 -11   1        762.02        759.45        22.62 o                         
   3 -11   1       2369.65       2474.94        43.50 o                         
   4 -11   1       9431.22       9184.60       105.22 o                         
   5 -11   1       3054.94       2981.55        49.45 o                         
   6 -11   1        672.86        723.67        30.89 o                         
   7 -11   1         15.78         12.29        15.72 o                         
   8 -11   1       2559.70       2611.41        63.96 o                         
   9 -11   1       4625.71       4560.30        68.61 o                         
  10 -11   1       3224.62       3262.18        57.90 o                         
  11 -11   1         30.98         29.99        21.22 o                         
  12 -11   1       1241.92       1256.62        49.05 o                         
  -8 -10   1        593.80        618.74        70.63 o                         
  -7 -10   1       4038.04       4207.59        79.64 o                         
  -6 -10   1       3624.22       3606.92        73.18 o                         
  -5 -10   1         17.16         28.97        20.92 o                         
  -4 -10   1        960.81        863.47        33.70 o                         
  -3 -10   1       4865.06       4756.50        56.95 o                         
  -2 -10   1       5712.55       5853.93        64.43 o                         
  -1 -10   1       1499.98       1574.44        29.98 o                         
   0 -10   1         16.11         16.56        12.91 o                         
   1 -10   1       8327.16       8365.50        81.96 o                         
   2 -10   1      12997.95      12397.34       126.58 o                         
   3 -10   1       6338.94       6211.40        74.46 o                         
   4 -10   1        995.75       1002.32        28.63 o                         
   5 -10   1        327.89        361.37        18.58 o                         
   6 -10   1       6272.69       6165.29       128.32 o                         
   7 -10   1       9232.02       8939.25       104.82 o                         
   8 -10   1       2875.80       2845.16        52.90 o                         
   9 -10   1          3.51         12.87        16.14 o                         
  10 -10   1       1124.17       1165.33        52.63 o                         
  11 -10   1       2840.97       2700.60        48.03 o                         
  12 -10   1       2660.42       2578.53        64.69 o                         
  -9  -9   1       3682.11       3960.33       143.05 o                         
  -8  -9   1       1438.12       1440.47        78.28 o                         
  -7  -9   1          9.00         22.71        22.42 o                         
  -6  -9   1        732.59        763.75        33.41 o                         
  -5  -9   1       3832.23       4094.21        76.48 o                         
  -4  -9   1       3663.96       3820.16        49.44 o                         
  -3  -9   1       3076.90       2959.82        40.74 o                         
  -2  -9   1        111.04        165.49        13.58 o                         
  -1  -9   1       4637.28       4453.81        83.49 o                         
   0  -9   1       3597.12       3572.42        58.85 o                         
   1  -9   1       4944.01       4971.20        58.44 o                         
   2  -9   1       2016.17       1959.17        30.05 o                         
   3  -9   1       5303.53       5450.62        66.74 o                         
   4  -9   1      10004.82       9619.75        90.24 o                         
   5  -9   1       5553.53       5548.57        60.18 o                         
   6  -9   1       1763.67       1787.89        31.54 o                         
   7  -9   1        308.96        371.47        18.28 o                         
   8  -9   1       2874.12       2799.45        50.43 o                         
   9  -9   1       5491.74       5391.48        63.83 o                         
  10  -9   1       5127.44       5073.03        62.66 o                         
  11  -9   1        209.25        189.97        21.21 o                         
  12  -9   1       1112.10       1090.12        33.87 o                         
  13  -9   1       1654.70       1640.36        68.09 o                         
 -10  -8   1       1036.88        977.13        76.66 o                         
  -9  -8   1        353.94        363.73        32.42 o                         
  -8  -8   1       1249.20       1351.25        46.30 o                         
  -7  -8   1       5825.11       6107.52       103.13 o                         
  -6  -8   1       3783.13       3637.93        64.76 o                         
  -5  -8   1        657.14        599.99        26.50 o                         
  -4  -8   1       1474.30       1394.27        27.61 o                         
  -3  -8   1       5904.74       5643.71        59.68 o                         
  -2  -8   1       7470.09       7372.03        98.85 o                         
  -1  -8   1       8120.00       8068.61        76.58 o                         
   0  -8   1        107.47        101.62        10.72 o                         
   1  -8   1       7839.01       7430.42        76.13 o                         
   2  -8   1      15974.35      15648.17       121.11 o                         
   3  -8   1       8207.88       8019.93        85.28 o                         
   4  -8   1        121.94        103.51        11.28 o                         
   5  -8   1       1130.36       1116.90        24.18 o                         
   6  -8   1       4390.95       4239.30        56.72 o                         
   7  -8   1       6622.85       6492.57        67.91 o                         
   8  -8   1       2119.30       2060.77        34.24 o                         
   9  -8   1        207.36        220.22        17.89 o                         
  10  -8   1       1318.63       1233.73        30.08 o                         
  11  -8   1       2924.47       2762.82        46.18 o                         
  12  -8   1       2998.35       3033.65        50.52 o                         
  13  -8   1        755.24        880.15        38.00 o                         
 -11  -7   1          6.98         24.49        54.81 o                         
 -10  -7   1       2320.53       2443.56        62.85 o                         
  -9  -7   1       4860.03       5099.00       126.15 o                         
  -8  -7   1       4816.59       4744.90        79.18 o                         
  -7  -7   1        617.04        600.45        28.53 o                         
  -6  -7   1       2697.08       2628.62        52.02 o                         
  -5  -7   1       5358.78       5220.57        57.28 o                         
  -4  -7   1       8659.87       8776.74       108.60 o                         
  -3  -7   1       5292.18       5149.00        54.01 o                         
  -2  -7   1       1840.15       1880.61        27.84 o                         
  -1  -7   1       8756.50       8846.61        80.77 o                         
   0  -7   1       7331.55       6919.19        65.21 o                         
   1  -7   1      11215.65      11217.32       107.98 o                         
   2  -7   1        118.72         94.59         8.84 o                         
   3  -7   1       3355.16       3374.67        45.91 o                         
   4  -7   1       8248.84       8146.31        73.89 o                         
   5  -7   1      14342.63      14017.00       121.03 o                         
   6  -7   1       1509.65       1436.99        25.80 o                         
   7  -7   1        122.05        134.67        13.33 o                         
   8  -7   1        928.51        965.04        24.07 o                         
   9  -7   1       4125.64       4174.51        51.51 o                         
  10  -7   1       4009.26       3836.47        50.94 o                         
  11  -7   1        159.48        181.57        20.21 o                         
  12  -7   1       1597.06       1560.53        39.23 o                         
  13  -7   1       1839.55       1808.21        55.04 o                         
 -11  -6   1       2162.92       2180.99        86.55 o                         
 -10  -6   1       3080.54       2994.33       115.88 o                         
  -9  -6   1         96.34        102.19        23.32 o                         
  -8  -6   1       1302.68       1251.11        39.68 o                         
  -7  -6   1       4607.21       4690.99        73.82 o                         
  -6  -6   1       8971.86       9026.55        85.53 o                         
  -5  -6   1       2286.30       2363.90        50.15 o                         
  -4  -6   1       1269.02       1269.50        23.56 o                         
  -3  -6   1       5612.33       5506.15        54.80 o                         
  -2  -6   1      14868.02      15014.82       126.13 o                         
  -1  -6   1       6489.26       6953.37        64.08 o                         
   0  -6   1        545.20        658.64        15.46 o                         
   1  -6   1       2902.56       3111.90        34.06 o                         
   2  -6   1      36318.07      36526.98       286.93 o                         
   3  -6   1       8849.55       8947.03        71.58 o                         
   4  -6   1         94.02        123.14         7.79 o                         
   5  -6   1       2049.54       2161.99        44.33 o                         
   6  -6   1      10044.20       9792.30        88.85 o                         
   7  -6   1      15034.92      14613.62       126.97 o                         
   8  -6   1       5052.46       5111.08        56.24 o                         
   9  -6   1        150.78        137.55        14.39 o                         
  10  -6   1       3100.86       3120.52        44.54 o                         
  11  -6   1       5250.20       5132.47        62.89 o                         
  12  -6   1       2482.23       2439.40        48.14 o                         
  13  -6   1        243.79        315.01        42.10 o                         
 -12  -5   1       1481.28       1497.50        94.79 o                         
 -11  -5   1         74.45         96.49        28.79 o                         
 -10  -5   1        783.57        771.57        35.39 o                         
  -9  -5   1       5945.04       6149.45       144.92 o                         
  -8  -5   1       9450.48       9326.79       136.42 o                         
  -7  -5   1        350.16        359.60        15.92 o                         
  -6  -5   1       2707.95       2639.93        34.85 o                         
  -5  -5   1       4740.82       4557.83        48.35 o                         
  -4  -5   1      12239.78      12073.32       105.55 o                         
  -3  -5   1       3580.31       3454.01        37.38 o                         
  -2  -5   1          9.69         -4.20         6.19 o                         
  -1  -5   1       7487.95       7287.51        64.95 o                         
   0  -5   1      18711.29      18011.95       145.44 o                         
   1  -5   1      19727.95      20240.59       161.94 o                         
   2  -5   1        560.45        521.74        13.05 o                         
   3  -5   1        911.54        908.20        13.26 o                         
   4  -5   1      16339.45      16720.19       137.60 o                         
   5  -5   1      12866.49      13353.87       113.36 o                         
   6  -5   1        776.08        758.19        20.02 o                         
   7  -5   1        386.55        397.98        14.42 o                         
   8  -5   1       4306.90       4307.50        49.24 o                         
   9  -5   1       5039.21       4935.63        61.82 o                         
  10  -5   1       3357.58       3441.18        51.79 o                         
  11  -5   1        480.36        491.03        26.79 o                         
  12  -5   1       1742.52       1781.59        84.02 o                         
  13  -5   1       3286.69       3140.43       119.55 o                         
 -12  -4   1        368.02        440.27        61.89 o                         
 -11  -4   1       3833.57       3921.73        72.74 o                         
 -10  -4   1       2976.64       2942.24        58.87 o                         
  -9  -4   1         66.19         54.03        19.50 o                         
  -8  -4   1         79.50         84.59        14.42 o                         
  -7  -4   1       6783.55       6615.51        65.61 o                         
  -6  -4   1       8692.17       8644.27       112.72 o                         
  -5  -4   1       5094.92       5063.61        56.98 o                         
  -4  -4   1        580.61        737.48        15.71 o                         
  -3  -4   1       9340.19       8881.42        76.81 o                         
  -2  -4   1       8356.02       8075.63        69.90 o                         
  -1  -4   1       3860.38       3733.79        45.14 o                         
   0  -4   1       7731.34       8058.26        88.98 o                         
   1  -4   1       3789.92       3639.84        44.39 o                         
   2  -4   1      30054.70      29597.76       259.88 o                         
   3  -4   1       7650.97       7601.05        66.12 o                         
   4  -4   1       5279.24       5505.69        51.77 o                         
   5  -4   1       4033.71       4113.49        52.42 o                         
   6  -4   1       6874.75       6666.59        62.75 o                         
   7  -4   1       8117.56       8137.79        81.89 o                         
   8  -4   1       5226.93       5322.69        64.94 o                         
   9  -4   1         12.52          6.33        11.40 o                         
  10  -4   1       2931.19       2877.86        46.10 o                         
  11  -4   1       6160.88       6026.63        67.59 o                         
  12  -4   1       2279.22       2301.33        56.35 o                         
  13  -4   1        152.73        154.81        30.84 o                         
 -12  -3   1        283.77        301.66        54.55 o                         
 -11  -3   1          1.38          4.01        20.67 o                         
 -10  -3   1        669.92        702.54        47.10 o                         
  -9  -3   1       3633.14       3720.94        61.85 o                         
  -8  -3   1       4011.98       4011.62        42.59 o                         
  -7  -3   1        820.98        859.00        18.24 o                         
  -6  -3   1       2910.78       2861.50        30.99 o                         
  -5  -3   1       5786.44       5326.65        63.48 o                         
  -4  -3   1      13856.37      13862.29       114.41 o                         
  -3  -3   1       5794.80       5740.03        68.28 o                         
  -2  -3   1       2985.11       3107.42        40.16 o                         
  -1  -3   1       7280.37       7015.78        77.52 o                         
   0  -3   1      21732.73      20681.94       271.39 o                         
   1  -3   1      37407.94      34477.45       351.15 o                         
   2  -3   1         76.13         57.26         4.31 o                         
   3  -3   1       1866.11       1797.23        33.18 o                         
   4  -3   1       8168.54       8276.55        71.32 o                         
   5  -3   1      10616.49       9963.02        77.33 o                         
   6  -3   1       4283.76       3757.63        35.31 o                         
   7  -3   1        280.51        277.09        12.50 o                         
   8  -3   1       4575.75       4457.33        61.49 o                         
   9  -3   1       4694.64       4690.32        53.00 o                         
  10  -3   1       3441.41       3407.32        47.15 o                         
  11  -3   1        638.54        639.46        31.86 o                         
  12  -3   1        970.04        957.23        47.88 o                         
  13  -3   1       2305.33       2243.00        66.87 o                         
 -12  -2   1        536.86        539.70        56.66 o                         
 -11  -2   1       5086.74       5233.99        81.69 o                         
 -10  -2   1       4212.78       4234.56        58.95 o                         
  -9  -2   1        931.42        966.24        21.19 o                         
  -8  -2   1       2247.54       2301.23        29.61 o                         
  -7  -2   1       8299.29       8382.31        70.56 o                         
  -6  -2   1       2198.35       2176.28        25.28 o                         
  -5  -2   1       3876.43       3850.43        41.88 o                         
  -4  -2   1       1795.62       2005.99        26.28 o                         
  -3  -2   1      19802.51      19813.31       204.48 o                         
  -2  -2   1       2125.80       1990.18        26.83 o                         
  -1  -2   1       3998.87       4144.01        46.84 o                         
   0  -2   1         30.58         20.91         3.75 o                         
   1  -2   1       1085.72       1110.99        17.17 o                         
   2  -2   1      16015.40      16755.09       209.68 o                         
   3  -2   1      31226.80      31290.34       318.84 o                         
   4  -2   1       5405.19       5557.08        58.44 o                         
   5  -2   1       3435.49       3310.86        46.42 o                         
   6  -2   1       2613.45       2355.55        36.16 o                         
   7  -2   1       8166.19       7950.72        66.48 o                         
   8  -2   1       3654.49       3686.63        43.09 o                         
   9  -2   1        308.09        333.64        19.16 o                         
  10  -2   1       2135.22       1946.29        67.45 o                         
  11  -2   1       6093.55       5854.63       108.89 o                         
  12  -2   1       2121.95       2120.31        66.44 o                         
  13  -2   1        352.82        361.73        34.70 o                         
 -12  -1   1       2353.23       2248.27        65.84 o                         
 -11  -1   1          4.55         -0.39        18.55 o                         
 -10  -1   1       1259.12       1289.61        32.73 o                         
  -9  -1   1       4249.12       4387.47        45.49 o                         
  -8  -1   1      10573.44      10915.69        89.08 o                         
  -7  -1   1       2551.61       2647.35        29.72 o                         
  -6  -1   1       6105.38       6247.72        53.21 o                         
  -5  -1   1      10929.17      11499.25        88.05 o                         
  -4  -1   1      19901.63      21627.11       223.08 o                         
  -3  -1   1       2034.28       2288.51        29.83 o                         
  -2  -1   1        254.56        231.34         8.58 o                         
  -1  -1   1       7097.26       7352.87        81.34 o                         
   0  -1   1      38322.98      33416.22       345.95 o                         
   1  -1   1      13496.60      13946.42       143.72 o                         
   2  -1   1       5241.75       5682.24        65.19 o                         
   3  -1   1       5070.65       5194.92        82.20 o                         
   4  -1   1      24017.23      24458.76       195.55 o                         
   5  -1   1      17929.80      17861.22       132.31 o                         
   6  -1   1       5775.37       5618.71        48.82 o                         
   7  -1   1          4.03         16.66         7.81 o                         
   8  -1   1       5247.32       5375.14        57.93 o                         
   9  -1   1       7017.45       7243.88        76.20 o                         
  10  -1   1       3010.19       2872.94        55.05 o                         
  11  -1   1        509.51        550.29        29.90 o                         
  12  -1   1        262.08        243.69        28.03 o                         
  13  -1   1       1554.36       1619.57        64.04 o                         
 -14   0   1        376.79        329.86        62.09 o                         
 -13   0   1         32.60         49.58        47.66 o                         
 -12   0   1        778.98        870.82       121.27 o                         
 -11   0   1       3866.38       4086.84        57.65 o                         
 -10   0   1       4681.32       4726.86        54.44 o                         
  -9   0   1        861.78        930.48        20.14 o                         
  -8   0   1       2310.15       2409.47        28.83 o                         
  -7   0   1       3837.48       3932.73        38.13 o                         
  -6   0   1       6560.73       6747.64        56.02 o                         
  -5   0   1       9498.27      10193.38        85.72 o                         
  -4   0   1        529.07        573.86        13.60 o                         
  -3   0   1      15676.86      16993.79       174.05 o                         
  -2   0   1      31490.79      31600.98       325.32 o                         
  -1   0   1      26466.65      26184.06       478.27 o                         
   0   0   1        537.58        632.01         8.39 o                         
   1   0   1       5727.47       6172.09        65.02 o                         
   2   0   1      49804.57      48707.47       498.33 o                         
   3   0   1      20307.07      21307.99       218.01 o                         
   4   0   1       1022.11        957.17        14.94 o                         
   5   0   1       4979.29       5454.96        51.85 o                         
   6   0   1      14215.03      14374.06       112.81 o                         
   7   0   1       8775.13       9164.92        75.76 o                         
   8   0   1       2242.45       2231.38        50.06 o                         
   9   0   1        957.39        941.73        32.26 o                         
  10   0   1       2614.33       2538.99        52.14 o                         
  11   0   1       5185.75       5174.16        83.21 o                         
  12   0   1       3768.36       3870.97        73.05 o                         
  13   0   1        828.28        889.02        71.00 o                         
 -14   1   1        863.36        884.91        70.57 o                         
 -13   1   1       2446.10       2504.67        99.49 o                         
 -12   1   1       2728.34       2645.43        68.81 o                         
 -11   1   1         24.74         25.06        14.08 o                         
 -10   1   1        122.32        139.39        13.63 o                         
  -9   1   1       5896.69       5914.68        54.90 o                         
  -8   1   1       8046.19       8151.88        68.81 o                         
  -7   1   1       2681.15       2753.38        29.33 o                         
  -6   1   1        417.10        450.39        11.09 o                         
  -5   1   1      14472.05      15138.08       122.92 o                         
  -4   1   1      12926.31      13173.62       137.50 o                         
  -3   1   1        399.93        428.78        19.46 o                         
  -2   1   1        858.14       1022.51        25.64 o                         
  -1   1   1      14420.08      14277.18       294.67 o                         
   0   1   1      44030.49      40062.09       725.32 o                         
   1   1   1      19334.87      19522.10       200.67 o                         
   2   1   1       6392.26       6757.42        73.36 o                         
   3   1   1      11176.38      11468.32       153.05 o                         
   4   1   1      31729.42      33491.55       266.44 o                         
   5   1   1      11680.17      12012.12       109.10 o                         
   6   1   1      10486.49      10352.81        82.79 o                         
   7   1   1          1.37         12.14        11.21 o                         
   8   1   1       6209.59       6264.20        73.27 o                         
   9   1   1       8915.27       8803.19        98.10 o                         
  10   1   1       4545.46       4430.85        73.53 o                         
  11   1   1        364.10        445.35        43.74 o                         
  12   1   1        395.49        422.62        34.16 o                         
  13   1   1       2726.07       2694.53       115.78 o                         
 -14   2   1        277.43        213.42        51.24 o                         
 -13   2   1          0.04         -7.68        40.25 o                         
 -12   2   1       1237.01       1202.36        39.00 o                         
 -11   2   1       2752.53       2771.49        44.92 o                         
 -10   2   1       3827.88       3998.63        47.46 o                         
  -9   2   1       2136.27       2258.26        37.18 o                         
  -8   2   1       1505.91       1507.00        21.45 o                         
  -7   2   1       6786.71       6218.38        53.14 o                         
  -6   2   1       9009.71       8839.25        76.72 o                         
  -5   2   1       2940.07       2953.62        32.25 o                         
  -4   2   1        437.25        410.85        11.19 o                         
  -3   2   1      10161.90      10100.17       105.75 o                         
  -2   2   1       1107.92        939.93        14.57 o                         
  -1   2   1      10157.90      10401.37       107.96 o                         
   0   2   1       1120.95       1173.25        20.76 o                         
   1   2   1       1907.20       1865.29        24.81 o                         
   2   2   1       4015.58       4009.06        60.55 o                         
   3   2   1      17738.98      18194.34       165.02 o                         
   4   2   1      11601.54      11906.52       101.35 o                         
   5   2   1        871.50        941.98        22.96 o                         
   6   2   1       9141.56       9333.56        76.45 o                         
   7   2   1      11908.63      11961.15       121.90 o                         
   8   2   1       9194.59       9030.30        98.79 o                         
   9   2   1        964.97        913.34        38.49 o                         
  10   2   1       2024.09       2001.87        49.63 o                         
  11   2   1       3904.62       3765.58        84.11 o                         
  12   2   1       5440.24       5292.75       110.32 o                         
 -14   3   1       1306.33       1218.15        84.60 o                         
 -13   3   1       3028.12       3105.22       127.30 o                         
 -12   3   1       3212.55       3121.55        90.97 o                         
 -11   3   1        378.37        355.49        17.97 o                         
 -10   3   1       1004.40       1005.54        24.24 o                         
  -9   3   1       8393.79       8452.31        80.00 o                         
  -8   3   1       3420.79       3342.87        47.44 o                         
  -7   3   1       5486.99       5546.73        48.48 o                         
  -6   3   1         68.25         53.89         5.85 o                         
  -5   3   1       7290.89       7159.10        62.49 o                         
  -4   3   1       8603.54       8725.84        82.61 o                         
  -3   3   1       6495.86       6477.35        71.13 o                         
  -2   3   1        369.44        381.57        10.96 o                         
  -1   3   1       1328.17       1121.97        18.28 o                         
   0   3   1      10230.71       9947.78       106.05 o                         
   1   3   1      15895.39      15655.34       163.29 o                         
   2   3   1       3168.47       3208.89        48.44 o                         
   3   3   1       6863.80       6957.08        70.31 o                         
   4   3   1       6050.77       6018.24        64.60 o                         
   5   3   1       6710.72       6402.87        64.62 o                         
   6   3   1       3041.33       3061.41        37.33 o                         
   7   3   1        440.06        450.77        20.71 o                         
   8   3   1       1534.81       1591.99        33.78 o                         
   9   3   1       7228.28       7119.34       100.96 o                         
  10   3   1       4369.38       4290.31        91.66 o                         
  11   3   1        703.27        674.63        44.56 o                         
  12   3   1         63.81        125.44        54.68 o                         
 -14   4   1        830.74        840.10        71.69 o                         
 -13   4   1         70.14         54.03        22.87 o                         
 -12   4   1       3570.53       3560.64        64.22 o                         
 -11   4   1       2870.37       2727.93        40.42 o                         
 -10   4   1       5912.03       5714.16        61.26 o                         
  -9   4   1       1966.07       2038.47        35.58 o                         
  -8   4   1       2477.15       2513.41        35.20 o                         
  -7   4   1      10042.53      10215.40        81.49 o                         
  -6   4   1      16925.88      17392.51       130.05 o                         
  -5   4   1       4583.77       4580.93        39.71 o                         
  -4   4   1        296.05        279.64         8.94 o                         
  -3   4   1       4026.54       4005.50        41.78 o                         
  -2   4   1       3790.27       3618.90        44.90 o                         
  -1   4   1      24786.39      23620.99       242.66 o                         
   0   4   1        331.62        316.35        10.44 o                         
   1   4   1         51.54         59.37         7.00 o                         
   2   4   1       4732.08       4431.21        52.01 o                         
   3   4   1      16477.34      16117.59       150.72 o                         
   4   4   1        950.08        803.71        17.63 o                         
   5   4   1        106.59        105.15        10.55 o                         
   6   4   1       1178.63       1115.87        26.99 o                         
   7   4   1       5235.84       5269.31        66.85 o                         
   8   4   1       1973.09       2038.90        56.42 o                         
   9   4   1         81.95         54.88        21.47 o                         
  10   4   1        196.43        169.92        34.78 o                         
  11   4   1       1389.85       1423.01        63.82 o                         
 -14   5   1       1557.32       1647.99        58.91 o                         
 -13   5   1       2545.28       2492.38        57.33 o                         
 -12   5   1       1875.51       1950.04       110.18 o                         
 -11   5   1        121.58        126.31        16.54 o                         
 -10   5   1       1333.12       1359.33        47.02 o                         
  -9   5   1       6561.12       6560.54        99.73 o                         
  -8   5   1       7199.80       7005.50        68.51 o                         
  -7   5   1       3961.04       4238.70        55.55 o                         
  -6   5   1        343.12        384.33        10.38 o                         
  -5   5   1       4447.21       4827.73        42.52 o                         
  -4   5   1      25532.12      25935.90       188.72 o                         
  -3   5   1      12754.99      13738.45       103.58 o                         
  -2   5   1        895.09       1095.95        16.88 o                         
  -1   5   1       2262.83       2317.98        38.11 o                         
   0   5   1      13643.76      13964.22       130.72 o                         
   1   5   1       8148.06       7875.46        89.83 o                         
   2   5   1       4766.11       4923.86        77.08 o                         
   3   5   1         60.17         44.77         7.91 o                         
   4   5   1       7056.22       6853.36        67.94 o                         
   5   5   1       8319.24       8164.20       104.51 o                         
   6   5   1       1614.55       1719.84        66.00 o                         
   7   5   1         81.43         66.88        17.86 o                         
   8   5   1        848.36        777.30        32.25 o                         
   9   5   1       4409.39       4353.72        89.05 o                         
  10   5   1       1649.65       1804.90        67.32 o                         
  11   5   1        267.18        320.72        58.12 o                         
 -14   6   1       2023.85       2032.02        56.99 o                         
 -13   6   1         12.30          9.60        24.13 o                         
 -12   6   1       2100.04       2083.48        65.10 o                         
 -11   6   1       4025.81       3994.71        51.83 o                         
 -10   6   1       4988.85       5099.04        58.56 o                         
  -9   6   1        288.68        269.94        15.70 o                         
  -8   6   1        697.17        735.80        20.42 o                         
  -7   6   1       8164.66       8053.88        76.28 o                         
  -6   6   1      15915.87      15964.05       142.84 o                         
  -5   6   1       2128.31       2168.26        24.93 o                         
  -4   6   1       2434.15       2674.85        28.44 o                         
  -3   6   1       3446.67       3759.86        35.85 o                         
  -2   6   1      12535.32      12690.03       106.90 o                         
  -1   6   1      12007.29      12537.56       105.64 o                         
   0   6   1       3278.51       3545.13        37.81 o                         
   1   6   1        121.18        104.08         9.05 o                         
   2   6   1      15003.35      15353.10       128.87 o                         
   3   6   1       8910.72       9068.26        82.22 o                         
   4   6   1       2169.33       2114.65        42.18 o                         
   5   6   1       1155.07       1155.31        33.40 o                         
   6   6   1       2632.32       2590.49        52.28 o                         
   7   6   1       4358.46       4279.13        76.48 o                         
   8   6   1       2714.63       2788.97        76.55 o                         
   9   6   1        307.19        308.12        36.81 o                         
  10   6   1        325.62        282.37        42.87 o                         
 -14   7   1        483.66        549.17        43.82 o                         
 -13   7   1       2984.28       3069.53        64.67 o                         
 -12   7   1       2994.92       2995.27        60.56 o                         
 -11   7   1       2221.89       2223.43        55.58 o                         
 -10   7   1         63.38         73.41        15.40 o                         
  -9   7   1       8508.33       8382.27        82.82 o                         
  -8   7   1      10856.23      11002.16       101.13 o                         
  -7   7   1       1626.21       1625.03        27.81 o                         
  -6   7   1          3.27          0.54         9.73 o                         
  -5   7   1       5238.68       5267.41        48.25 o                         
  -4   7   1       9236.76       9487.99        77.33 o                         
  -3   7   1       4458.57       4510.98        42.32 o                         
  -2   7   1        681.87        699.05        15.28 o                         
  -1   7   1       5229.07       5307.07        52.83 o                         
   0   7   1       4305.57       4409.54        51.59 o                         
   1   7   1       5146.59       5260.73        53.46 o                         
   2   7   1       5993.78       6169.38        61.39 o                         
   3   7   1        381.78        419.46        18.37 o                         
   4   7   1       5341.39       5257.46        78.28 o                         
   5   7   1       6514.56       6466.57        92.68 o                         
   6   7   1       3894.99       3912.18        68.81 o                         
   7   7   1         61.73         27.01        20.96 o                         
   8   7   1        820.99        961.30        39.68 o                         
   9   7   1       2069.13       1881.88        68.41 o                         
  10   7   1       2114.96       2110.67       111.01 o                         
 -14   8   1       1028.77       1026.54        85.92 o                         
 -13   8   1         27.95         30.84        24.79 o                         
 -12   8   1        906.95        884.09        36.61 o                         
 -11   8   1       2150.80       2181.86        84.12 o                         
 -10   8   1       1690.64       1657.71        47.75 o                         
  -9   8   1       1157.74       1135.93        28.78 o                         
  -8   8   1        308.94        320.76        16.88 o                         
  -7   8   1       2117.75       2094.17        41.48 o                         
  -6   8   1       9203.12       9373.68        88.78 o                         
  -5   8   1       5664.39       5513.02        57.66 o                         
  -4   8   1          5.80          4.56         8.58 o                         
  -3   8   1       1207.06       1274.64        26.44 o                         
  -2   8   1       8491.86       8517.65        75.96 o                         
  -1   8   1       5197.67       5198.60        55.94 o                         
   0   8   1       2909.26       3039.40        46.86 o                         
   1   8   1       1217.31       1117.67        23.10 o                         
   2   8   1       7578.96       7588.05        84.95 o                         
   3   8   1       5039.33       5083.51        76.93 o                         
   4   8   1       1213.41       1175.32        80.82 o                         
   5   8   1         33.56         40.58        19.24 o                         
   6   8   1       1491.30       1409.04        43.95 o                         
   7   8   1       3337.58       3330.53        83.48 o                         
   8   8   1       3413.37       3513.42        91.95 o                         
   9   8   1        217.37        272.20        61.23 o                         
 -13   9   1       2464.34       2461.61        73.13 o                         
 -12   9   1       1096.70       1042.95        40.24 o                         
 -11   9   1        682.10        702.22        33.04 o                         
 -10   9   1        119.26        122.28        17.86 o                         
  -9   9   1       3310.11       3210.61        59.21 o                         
  -8   9   1       3968.67       3925.05        55.66 o                         
  -7   9   1       1668.14       1714.88        40.65 o                         
  -6   9   1        154.67        167.54        15.41 o                         
  -5   9   1       1781.70       1930.46        32.89 o                         
  -4   9   1       1619.65       1556.79        25.23 o                         
  -3   9   1       7468.51       7283.47        87.54 o                         
  -2   9   1        862.96        972.59        26.16 o                         
  -1   9   1       1089.93       1172.03        24.80 o                         
   0   9   1       2186.39       2310.11        34.07 o                         
   1   9   1       6846.91       6813.48        77.21 o                         
   2   9   1       1083.67       1037.25        78.71 o                         
   3   9   1         11.17         19.84        17.21 o                         
   4   9   1       1431.90       1420.70        42.58 o                         
   5   9   1       4855.92       5292.53       144.71 o                         
   6   9   1       1377.11       1499.31        88.37 o                         
   7   9   1         19.67         33.21        28.44 o                         
   8   9   1        438.79        472.25        68.58 o                         
 -13  10   1        317.79        339.39        40.86 o                         
 -12  10   1        575.51        555.29        33.57 o                         
 -11  10   1       3854.38       3684.62        69.21 o                         
 -10  10   1       4937.61       4768.14        69.69 o                         
  -9  10   1       1043.48       1076.57        29.29 o                         
  -8  10   1        401.02        397.66        20.55 o                         
  -7  10   1       2910.16       2858.53        41.93 o                         
  -6  10   1       6349.48       6159.70        78.81 o                         
  -5  10   1       1125.90       1233.01        31.10 o                         
  -4  10   1        442.75        430.32        35.07 o                         
  -3  10   1       1287.18       1353.24        28.19 o                         
  -2  10   1       2472.10       2427.27        36.46 o                         
  -1  10   1        157.03        175.63        17.34 o                         
   0  10   1       1049.96       1063.84        25.97 o                         
   1  10   1         77.94         56.23        20.06 o                         
   2  10   1       2606.72       2586.73        55.55 o                         
   3  10   1       2765.31       2917.81        59.84 o                         
   4  10   1        645.69        600.13        39.86 o                         
   5  10   1         63.53         59.60        22.88 o                         
   6  10   1        765.00        858.10        89.07 o                         
   7  10   1       2713.65       2615.69       119.75 o                         
 -13  11   1       3031.78       3012.57        99.43 o                         
 -12  11   1       1733.82       1729.09        67.42 o                         
 -11  11   1        466.53        387.38        30.27 o                         
 -10  11   1        118.61        126.11        21.44 o                         
  -9  11   1       2936.84       2796.82        46.28 o                         
  -8  11   1       6333.04       6336.88        77.38 o                         
  -7  11   1       4080.41       4084.49        80.49 o                         
  -6  11   1          0.02         -4.87        16.76 o                         
  -5  11   1       2527.84       2607.83        45.74 o                         
  -4  11   1       3534.84       3618.82        54.41 o                         
  -3  11   1       6005.86       5891.14        65.22 o                         
  -2  11   1        196.32        235.73        17.73 o                         
  -1  11   1        447.94        421.63        19.65 o                         
   0  11   1       3179.05       3283.42        46.17 o                         
   1  11   1       2680.48       2783.79        58.91 o                         
   2  11   1        141.85         99.13        28.94 o                         
   3  11   1          4.43         29.89        24.27 o                         
   4  11   1       1938.28       1971.62        55.42 o                         
   5  11   1       1607.76       1743.61        96.58 o                         
   6  11   1        510.78        667.66        70.17 o                         
 -12  12   1        580.47        534.03        73.31 o                         
 -11  12   1       3664.73       3582.70        85.73 o                         
 -10  12   1       4179.99       4235.56        68.45 o                         
  -9  12   1        681.66        691.15        36.19 o                         
  -8  12   1        103.41        100.34        23.28 o                         
  -7  12   1       2613.36       2618.35        58.25 o                         
  -6  12   1       5917.43       5790.64        76.80 o                         
  -5  12   1       3365.37       3211.52        53.08 o                         
  -4  12   1        626.13        659.85        27.71 o                         
  -3  12   1       2027.67       1974.43        44.24 o                         
  -2  12   1       4730.07       4850.74        65.59 o                         
  -1  12   1       2397.00       2386.69        65.27 o                         
   0  12   1       2159.86       1933.38        50.58 o                         
   1  12   1        988.42       1010.92        39.87 o                         
   2  12   1       2924.14       2798.46        63.23 o                         
   3  12   1       2128.24       2177.28        58.60 o                         
   4  12   1        628.61        670.70        68.65 o                         
   5  12   1        140.06        204.81        56.07 o                         
 -11  13   1        238.98        206.32        39.29 o                         
 -10  13   1        241.63        269.02        56.33 o                         
  -9  13   1       2178.41       2174.78        52.26 o                         
  -8  13   1       4267.28       4154.30        69.28 o                         
  -7  13   1       2385.40       2343.08        49.21 o                         
  -6  13   1        209.96        170.05        25.45 o                         
  -5  13   1       2586.88       2800.23        52.53 o                         
  -4  13   1       4510.96       4572.49        67.41 o                         
  -3  13   1       3357.48       3180.86        56.06 o                         
  -2  13   1        351.94        384.50        26.49 o                         
  -1  13   1         74.76         33.02        26.33 o                         
   0  13   1       2508.57       2577.92        61.39 o                         
   1  13   1       3994.23       4031.64        78.07 o                         
   2  13   1       1544.85       1628.04       134.18 o                         
   3  13   1         13.02         22.04        49.38 o                         
 -10  14   1       2037.64       2001.25       102.54 o                         
  -9  14   1        815.06        843.34        52.43 o                         
  -8  14   1         11.66         -1.81        30.47 o                         
  -7  14   1       1989.65       2056.11        51.74 o                         
  -6  14   1       2558.46       2448.95        54.33 o                         
  -5  14   1       2443.98       2498.40        53.77 o                         
  -4  14   1        139.87        141.37        24.90 o                         
  -3  14   1       2017.28       1947.74        63.18 o                         
  -2  14   1       3075.12       3130.63        87.13 o                         
  -1  14   1       2812.27       2839.96       167.87 o                         
   0  14   1        687.00        600.49        49.45 o                         
   1  14   1        284.34        325.22        66.79 o                         
   2  14   1       1166.07       1285.07        90.16 o                         
  -8  15   1       2098.59       2185.87        78.67 o                         
  -7  15   1        960.38        930.36        55.71 o                         
  -6  15   1         72.72        108.78        38.83 o                         
  -5  15   1        975.45       1014.02        46.31 o                         
  -4  15   1       2412.02       2422.09        63.67 o                         
  -3  15   1       1040.69       1074.32       102.84 o                         
  -2  15   1        254.97        201.24        63.35 o                         
  -1  15   1         74.96         31.11        57.39 o                         
   2 -16   2        233.18        205.39        43.95 o                         
   3 -16   2        583.02        621.91        50.82 o                         
   4 -16   2       2549.23       2623.71        85.21 o                         
  -1 -15   2        765.55        767.63        51.32 o                         
   0 -15   2          6.66         32.36        31.04 o                         
   1 -15   2        537.46        614.84        39.53 o                         
   2 -15   2       1469.88       1456.34        50.78 o                         
   3 -15   2       1848.68       1736.77        56.86 o                         
   4 -15   2        792.75        907.87        54.00 o                         
   5 -15   2         90.29         78.63        36.53 o                         
   6 -15   2       1400.36       1419.65        63.64 o                         
   7 -15   2       1347.73       1273.94        65.34 o                         
  -4 -14   2       3559.68       3918.30       141.06 o                         
  -3 -14   2       1184.15       1186.70        81.02 o                         
  -2 -14   2          0.40        -10.89        33.73 o                         
  -1 -14   2       1466.81       1352.69        37.67 o                         
   0 -14   2       3325.13       3132.76        58.76 o                         
   1 -14   2       2510.43       2545.75        53.26 o                         
   2 -14   2        344.72        283.26        26.72 o                         
   3 -14   2        866.91        976.64        52.53 o                         
   4 -14   2       2927.99       2814.25        54.84 o                         
   5 -14   2       2157.03       2120.53        50.35 o                         
   6 -14   2        472.86        531.25        32.73 o                         
   7 -14   2        102.61        122.13        32.82 o                         
   8 -14   2       1331.61       1209.83        59.38 o                         
   9 -14   2       1834.33       1734.80        69.18 o                         
  -5 -13   2        380.52        316.55        61.50 o                         
  -4 -13   2        391.99        376.19        60.37 o                         
  -3 -13   2       3459.79       3571.29        72.34 o                         
  -2 -13   2       2795.24       2934.63        48.81 o                         
  -1 -13   2       2574.39       2612.64        49.50 o                         
   0 -13   2         24.99         40.17        18.50 o                         
   1 -13   2       1714.14       1713.05        61.01 o                         
   2 -13   2       4926.86       4791.03        70.03 o                         
   3 -13   2       5127.08       5064.35       124.55 o                         
   4 -13   2       1182.45       1130.81        39.15 o                         
   5 -13   2        588.78        647.54        31.01 o                         
   6 -13   2       2934.08       2889.37        55.21 o                         
   7 -13   2       3655.30       3578.17        61.52 o                         
   8 -13   2        812.30        848.83        52.76 o                         
   9 -13   2         56.75         44.44        28.25 o                         
  10 -13   2        499.41        491.58        45.88 o                         
  -6 -12   2        572.67        647.73        70.17 o                         
  -5 -12   2       1486.25       1591.95        73.97 o                         
  -4 -12   2       3705.78       3866.31        74.42 o                         
  -3 -12   2       1195.25       1133.64        32.20 o                         
  -2 -12   2         88.44         88.93        18.24 o                         
  -1 -12   2       2106.38       2140.61        53.78 o                         
   0 -12   2       3897.18       3792.34        51.06 o                         
   1 -12   2       3796.18       3773.78        63.90 o                         
   2 -12   2        659.79        637.55        26.76 o                         
   3 -12   2       1088.50       1012.01        35.80 o                         
   4 -12   2       7660.77       7293.77       136.61 o                         
   5 -12   2       6302.74       6096.35       101.51 o                         
   6 -12   2       1815.61       1679.72        45.38 o                         
   7 -12   2         42.37         33.28        18.85 o                         
   8 -12   2       2662.49       2499.49        50.73 o                         
   9 -12   2       3966.05       4031.15        58.54 o                         
  10 -12   2       2551.00       2385.69        82.77 o                         
  11 -12   2        115.36         99.72        32.28 o                         
  -8 -11   2        328.16        307.88        64.34 o                         
  -7 -11   2       2116.77       2313.83       107.50 o                         
  -6 -11   2       3602.87       3545.66       103.35 o                         
  -5 -11   2        958.38        973.75        39.18 o                         
  -4 -11   2        766.85        768.57        29.33 o                         
  -3 -11   2       2872.14       2761.72        43.03 o                         
  -2 -11   2       5179.63       5126.91        60.68 o                         
  -1 -11   2       3247.88       3229.83        45.35 o                         
   0 -11   2         23.05         34.18        13.80 o                         
   1 -11   2       3496.58       3490.29        49.61 o                         
   2 -11   2       7788.78       7641.56        88.99 o                         
   3 -11   2       4247.25       4112.36        58.50 o                         
   4 -11   2        419.48        442.24        22.49 o                         
   5 -11   2       1268.87       1117.60        41.77 o                         
   6 -11   2       5395.34       5469.43        72.81 o                         
   7 -11   2       7876.79       7633.02       108.71 o                         
   8 -11   2       1594.50       1647.59        52.09 o                         
   9 -11   2         49.21         50.22        18.71 o                         
  10 -11   2       1028.24       1036.19        32.99 o                         
  11 -11   2       3498.39       3363.29        63.75 o                         
  12 -11   2       3676.04       3512.87       135.44 o                         
  -9 -10   2       2424.11       2600.66       119.68 o                         
  -8 -10   2       3236.79       3176.66        88.11 o                         
  -7 -10   2        217.01        225.53        29.41 o                         
  -6 -10   2         53.25         68.62        24.13 o                         
  -5 -10   2       3705.78       3923.78        69.95 o                         
  -4 -10   2       6520.48       6430.84        70.67 o                         
  -3 -10   2       1494.19       1490.02        30.80 o                         
  -2 -10   2        113.13        130.55        15.04 o                         
  -1 -10   2       3435.15       3247.33        43.40 o                         
   0 -10   2       4920.05       4657.33       108.78 o                         
   1 -10   2       4702.80       4723.25        54.08 o                         
   2 -10   2       1436.47       1498.86        30.75 o                         
   3 -10   2        851.41        941.26        27.97 o                         
   4 -10   2       8770.89       8696.73        96.50 o                         
   5 -10   2       6933.37       6918.69        72.43 o                         
   6 -10   2       2827.42       2906.39        42.32 o                         
   7 -10   2        443.89        457.60        24.90 o                         
   8 -10   2       3541.92       3510.18        49.58 o                         
   9 -10   2       4525.09       4469.92        59.19 o                         
  10 -10   2       4379.41       4303.92        81.94 o                         
  11 -10   2        205.05        224.57        23.09 o                         
  12 -10   2        995.32       1063.26        67.54 o                         
  -9  -9   2        741.53        846.97        65.50 o                         
  -8  -9   2        272.16        237.34        27.78 o                         
  -7  -9   2       2800.20       2914.84        60.34 o                         
  -6  -9   2       4804.78       5074.31        82.17 o                         
  -5  -9   2       1311.17       1326.52        30.15 o                         
  -4  -9   2        140.38        117.53        14.46 o                         
  -3  -9   2       3075.50       2934.45        40.61 o                         
  -2  -9   2       5633.20       5429.56        74.95 o                         
  -1  -9   2       2939.02       2878.46        38.28 o                         
   0  -9   2        550.09        593.34        18.82 o                         
   1  -9   2       3977.84       3890.44        45.80 o                         
   2  -9   2       8771.74       8339.47        79.57 o                         
   3  -9   2       8249.44       7778.23       127.67 o                         
   4  -9   2       1373.84       1319.53        26.41 o                         
   5  -9   2       1195.84       1158.13        25.47 o                         
   6  -9   2       6759.41       6593.83        69.43 o                         
   7  -9   2      10967.45      10535.13       100.89 o                         
   8  -9   2       3031.25       3037.80        44.56 o                         
   9  -9   2         31.37         48.33        16.02 o                         
  10  -9   2       2246.45       2174.44        41.95 o                         
  11  -9   2       3706.30       3566.47        54.38 o                         
  12  -9   2       3245.56       3126.40        62.95 o                         
 -10  -8   2        812.94        821.24        51.04 o                         
  -9  -8   2       3910.32       3908.48       136.60 o                         
  -8  -8   2       2258.61       2242.55        95.16 o                         
  -7  -8   2       1451.29       1387.74        40.67 o                         
  -6  -8   2         17.71         20.87        13.90 o                         
  -5  -8   2       5245.30       5265.06        58.78 o                         
  -4  -8   2       4717.93       4598.03        52.83 o                         
  -3  -8   2       7903.66       7748.70        75.76 o                         
  -2  -8   2        163.65        151.43        12.71 o                         
  -1  -8   2       2340.47       2265.34        33.68 o                         
   0  -8   2       7402.32       6956.37        67.55 o                         
   1  -8   2      10078.51       9806.92        88.81 o                         
   2  -8   2       1477.56       1540.51        23.95 o                         
   3  -8   2        715.87        708.23        18.00 o                         
   4  -8   2       7826.53       7711.21        74.42 o                         
   5  -8   2      10528.08      10292.90        94.78 o                         
   6  -8   2       2360.13       2232.91        52.87 o                         
   7  -8   2       1260.22       1254.55        27.00 o                         
   8  -8   2       2063.29       1944.67        33.96 o                         
   9  -8   2       4644.72       4639.85        57.02 o                         
  10  -8   2       5104.95       5037.81        62.35 o                         
  11  -8   2        731.54        754.38        36.07 o                         
  12  -8   2        355.84        333.91        25.99 o                         
  13  -8   2       2760.24       2492.75        84.68 o                         
 -11  -7   2       2385.17       2588.08        81.73 o                         
 -10  -7   2       3229.38       3310.92        70.12 o                         
  -9  -7   2        718.57        769.13        49.58 o                         
  -8  -7   2       1800.12       1792.73        46.00 o                         
  -7  -7   2       4161.75       4149.19        59.20 o                         
  -6  -7   2      11449.41      11465.67       106.05 o                         
  -5  -7   2       4113.91       4136.78        48.47 o                         
  -4  -7   2        662.40        709.33        19.81 o                         
  -3  -7   2       5972.69       6136.92        61.52 o                         
  -2  -7   2       9570.12       9526.13        86.38 o                         
  -1  -7   2       5739.96       5673.84        75.74 o                         
   0  -7   2       1254.00       1306.16        22.82 o                         
   1  -7   2       1667.22       1696.41        24.60 o                         
   2  -7   2       5753.98       5477.78        48.95 o                         
   3  -7   2      12936.67      12598.55       115.30 o                         
   4  -7   2       1452.84       1412.63        49.30 o                         
   5  -7   2          8.47          5.35         9.27 o                         
   6  -7   2       4602.53       4633.74        51.35 o                         
   7  -7   2       8545.12       8342.98        81.17 o                         
   8  -7   2       2540.47       2542.35        37.34 o                         
   9  -7   2         56.36         43.85        13.89 o                         
  10  -7   2       1910.80       1895.33        36.51 o                         
  11  -7   2       5401.17       5537.22        67.71 o                         
  12  -7   2       2881.62       2912.48        55.97 o                         
  13  -7   2        456.05        492.22        80.46 o                         
 -11  -6   2          4.73         -5.52        27.05 o                         
 -10  -6   2        799.77        769.86        34.41 o                         
  -9  -6   2       3468.68       3553.56       106.21 o                         
  -8  -6   2       5956.84       6178.21       100.78 o                         
  -7  -6   2       2346.42       2295.96        34.73 o                         
  -6  -6   2       1190.00       1157.23        24.31 o                         
  -5  -6   2       7936.05       7826.00        74.59 o                         
  -4  -6   2      17456.21      17728.80       148.67 o                         
  -3  -6   2      10885.66      11404.53        99.67 o                         
  -2  -6   2        251.79        304.05        11.67 o                         
  -1  -6   2       1808.84       1862.15        25.30 o                         
   0  -6   2      24461.85      24435.91       196.17 o                         
   1  -6   2      13380.62      14001.77       116.85 o                         
   2  -6   2       3450.60       3879.58        39.67 o                         
   3  -6   2        127.81        156.24         7.53 o                         
   4  -6   2       8523.42       8693.92        78.68 o                         
   5  -6   2      15332.16      15177.48       129.12 o                         
   6  -6   2       6036.99       5942.16        60.34 o                         
   7  -6   2        252.88        249.95        14.24 o                         
   8  -6   2       2047.79       1990.56        32.37 o                         
   9  -6   2       5418.61       5267.96        60.13 o                         
  10  -6   2       3471.82       3545.02        49.22 o                         
  11  -6   2        709.15        739.68        26.20 o                         
  12  -6   2        447.98        350.68        35.80 o                         
  13  -6   2       2057.67       2015.50        72.91 o                         
 -12  -5   2        441.36        468.01        62.42 o                         
 -11  -5   2       2693.48       2807.33        62.05 o                         
 -10  -5   2       4531.07       4585.48       137.21 o                         
  -9  -5   2        137.25        157.37        21.47 o                         
  -8  -5   2         31.71         34.75        13.93 o                         
  -7  -5   2       4872.49       4934.85        54.13 o                         
  -6  -5   2      12323.91      12098.44       107.04 o                         
  -5  -5   2       4006.54       3934.65        43.12 o                         
  -4  -5   2        265.35        252.35        10.82 o                         
  -3  -5   2       6229.41       6331.67        72.76 o                         
  -2  -5   2      26786.72      26778.08       213.24 o                         
  -1  -5   2      14175.57      15080.58       123.99 o                         
   0  -5   2       5187.96       5511.87        51.16 o                         
   1  -5   2       2469.54       2663.54        28.92 o                         
   2  -5   2      20152.40      20554.03       164.57 o                         
   3  -5   2      23949.88      25280.97       184.13 o                         
   4  -5   2       6709.66       6948.98        63.95 o                         
   5  -5   2        334.83        313.47        11.70 o                         
   6  -5   2      13165.60      13089.85       113.41 o                         
   7  -5   2       5702.01       5722.21        59.03 o                         
   8  -5   2       3487.23       3447.08        47.85 o                         
   9  -5   2        775.20        743.76        29.48 o                         
  10  -5   2        879.20        964.02        30.44 o                         
  11  -5   2       5074.04       5082.54       148.22 o                         
  12  -5   2       1581.67       1734.52        66.12 o                         
  13  -5   2       1155.44        979.57        73.01 o                         
 -11  -4   2        227.55        216.25        27.04 o                         
 -10  -4   2        731.11        695.53        52.83 o                         
  -9  -4   2       2925.65       2982.54        41.27 o                         
  -8  -4   2       4439.36       4435.05        62.92 o                         
  -7  -4   2       1557.44       1598.29        32.93 o                         
  -6  -4   2         11.99         34.27         8.18 o                         
  -5  -4   2       9475.99       9066.81        80.69 o                         
  -4  -4   2      11932.38      11739.79        99.76 o                         
  -3  -4   2        585.06        517.75        13.06 o                         
  -2  -4   2       2064.00       2109.56        35.94 o                         
  -1  -4   2        869.02        785.83        22.92 o                         
   0  -4   2      19341.01      18477.67       164.03 o                         
   1  -4   2      13532.83      13063.59       120.16 o                         
   2  -4   2      12610.10      13392.11       108.77 o                         
   3  -4   2        174.69        125.70         8.49 o                         
   4  -4   2       7432.53       7380.46        72.77 o                         
   5  -4   2      16558.41      17183.04       141.86 o                         
   6  -4   2      13437.22      13295.62       113.93 o                         
   7  -4   2        683.72        655.17        18.11 o                         
   8  -4   2       4282.88       4230.47        59.85 o                         
   9  -4   2       5402.56       5321.35        58.97 o                         
  10  -4   2       5678.54       5554.94        78.70 o                         
  11  -4   2        917.88        917.78        37.39 o                         
  12  -4   2        166.57        165.65        28.88 o                         
  13  -4   2       1490.10       1498.21        79.07 o                         
 -11  -3   2       3246.46       3430.93        62.95 o                         
 -10  -3   2       3285.58       3286.90        44.33 o                         
  -9  -3   2       2199.35       2212.90        33.98 o                         
  -8  -3   2        183.41        226.57        12.58 o                         
  -7  -3   2       8331.71       8096.48        72.37 o                         
  -6  -3   2       3562.75       3437.41        34.57 o                         
  -5  -3   2      15863.50      16650.43       136.75 o                         
  -4  -3   2       1873.20       1984.57        23.90 o                         
  -3  -3   2       4796.04       4695.76        48.32 o                         
  -2  -3   2      20919.85      20438.62       265.70 o                         
  -1  -3   2      11721.46      11547.41       122.30 o                         
   0  -3   2       1456.30       1576.67        30.78 o                         
   1  -3   2       1562.20       1480.43        31.52 o                         
   2  -3   2       1282.67       1322.46        26.94 o                         
   3  -3   2      13347.20      13152.33       119.21 o                         
   4  -3   2      12722.55      12754.81        96.15 o                         
   5  -3   2        488.66        479.69        10.95 o                         
   6  -3   2       5868.72       5933.77        57.46 o                         
   7  -3   2       4691.44       4453.05        47.84 o                         
   8  -3   2       6280.79       6484.45        65.65 o                         
   9  -3   2       1155.71       1205.28        26.67 o                         
  10  -3   2        567.22        545.67        29.12 o                         
  11  -3   2       5732.12       5572.86        87.56 o                         
  12  -3   2       2527.64       2558.05        60.43 o                         
  13  -3   2       1289.58       1388.68        61.63 o                         
 -11  -2   2        581.64        536.39        27.75 o                         
 -10  -2   2       2670.66       2593.93        34.59 o                         
  -9  -2   2       1683.19       1729.31        26.88 o                         
  -8  -2   2       6201.74       6488.11        58.58 o                         
  -7  -2   2       5916.68       5850.99        52.31 o                         
  -6  -2   2        118.27        151.43         8.30 o                         
  -5  -2   2      13954.09      13946.34       115.12 o                         
  -4  -2   2       7047.51       7012.80        68.24 o                         
  -3  -2   2       3046.50       3055.81        38.58 o                         
  -2  -2   2       2988.30       3223.99        39.03 o                         
  -1  -2   2       3693.37       3528.41        41.11 o                         
   0  -2   2       2642.45       2412.39        29.43 o                         
   1  -2   2      24347.74      23942.04       244.38 o                         
   2  -2   2       3736.72       3949.92        45.39 o                         
   3  -2   2       1008.72        942.67        14.98 o                         
   4  -2   2       2996.63       2670.93        28.66 o                         
   5  -2   2       9352.70       8854.11        70.39 o                         
   6  -2   2       3837.85       3542.27        34.87 o                         
   7  -2   2        380.06        368.04        14.08 o                         
   8  -2   2       1253.17       1395.43        39.18 o                         
   9  -2   2       5363.47       5316.01        81.39 o                         
  10  -2   2       4307.64       4220.44        71.08 o                         
  11  -2   2        187.55        210.50        32.18 o                         
  12  -2   2         47.70         68.38        26.71 o                         
  13  -2   2        736.65        677.14        99.06 o                         
 -12  -1   2        928.58       1027.77        69.31 o                         
 -11  -1   2       3563.32       3663.10        59.96 o                         
 -10  -1   2       5116.65       5177.14        52.16 o                         
  -9  -1   2       2375.58       2407.71        32.68 o                         
  -8  -1   2       1138.77       1115.13        19.87 o                         
  -7  -1   2       7744.48       7720.73        65.69 o                         
  -6  -1   2       7542.47       7762.71        63.32 o                         
  -5  -1   2      14575.10      15184.41       123.96 o                         
  -4  -1   2       1893.05       2068.46        28.96 o                         
  -3  -1   2        362.46        471.82        11.10 o                         
  -2  -1   2      21081.30      21819.79       625.66 o                         
  -1  -1   2       9513.07       9940.19       102.88 o                         
   0  -1   2        796.71        888.22        12.88 o                         
   1  -1   2         75.05        112.41         5.34 o                         
   2  -1   2        272.41        284.88        11.29 o                         
   3  -1   2      16599.48      16831.05       136.51 o                         
   4  -1   2      13426.07      14320.64       118.87 o                         
   5  -1   2        103.41        104.60         7.37 o                         
   6  -1   2       7292.15       7186.74        60.59 o                         
   7  -1   2       6853.15       6680.63        58.95 o                         
   8  -1   2       2302.91       2466.44        46.55 o                         
   9  -1   2        369.74        374.17        23.61 o                         
  10  -1   2        492.07        458.77        26.83 o                         
  11  -1   2       3352.81       3286.92        64.95 o                         
  12  -1   2       2100.71       2173.84        56.11 o                         
  13  -1   2        749.35        640.53        49.12 o                         
 -14   0   2       1302.23       1323.99        88.24 o                         
 -13   0   2       3242.57       3127.91       109.69 o                         
 -12   0   2       4178.31       4268.22        70.66 o                         
 -11   0   2        273.74        294.90        17.75 o                         
 -10   0   2       1723.58       1776.35        27.54 o                         
  -9   0   2       1600.76       1693.82        25.29 o                         
  -8   0   2       8953.28       9347.18        77.02 o                         
  -7   0   2       4475.20       4657.63        42.63 o                         
  -6   0   2       1004.27       1134.61        16.08 o                         
  -5   0   2       6103.90       6531.08        57.53 o                         
  -4   0   2      17873.62      19053.05       305.61 o                         
  -3   0   2      11117.76      12084.58       228.93 o                         
  -2   0   2         62.16         37.36         9.43 o                         
  -1   0   2       3612.21       3811.48        41.56 o                         
   0   0   2       7610.06       8187.77       106.67 o                         
   1   0   2      15986.20      17137.18       176.52 o                         
   2   0   2        286.48        272.99         8.83 o                         
   3   0   2       1877.38       1937.75        22.10 o                         
   4   0   2      11340.09      11246.05        95.76 o                         
   5   0   2       4519.38       4555.26        58.82 o                         
   6   0   2       1341.58       1349.81        20.15 o                         
   7   0   2        742.85        727.10        19.36 o                         
   8   0   2       1556.55       1613.87        38.79 o                         
   9   0   2       7514.74       7419.47       101.56 o                         
  10   0   2       3021.83       2961.51        58.32 o                         
  11   0   2        300.90        357.88        29.74 o                         
  12   0   2          8.78         28.35        27.40 o                         
 -14   1   2       1287.23       1201.47        79.50 o                         
 -13   1   2         10.62          4.34        28.55 o                         
 -12   1   2       1053.79       1122.01        38.61 o                         
 -11   1   2       3390.53       3375.90        58.25 o                         
 -10   1   2       3623.60       3795.95        45.66 o                         
  -9   1   2       2067.39       2101.01        27.51 o                         
  -8   1   2         44.89         64.21         8.10 o                         
  -7   1   2       9577.96       9605.46        76.56 o                         
  -6   1   2      20751.48      21036.94       169.16 o                         
  -5   1   2       7939.64       8480.96        72.02 o                         
  -4   1   2       1691.16       1849.58        32.60 o                         
  -3   1   2        126.51        170.31         7.47 o                         
  -2   1   2      39159.93      37446.23       431.16 o                         
  -1   1   2      18648.11      18161.02       185.78 o                         
   0   1   2       4999.35       5309.96        58.01 o                         
   1   1   2       1955.03       2070.53        35.36 o                         
   2   1   2       3294.55       3496.62        37.02 o                         
   3   1   2       9747.27      10667.74       100.79 o                         
   4   1   2       9441.92       9797.52        95.21 o                         
   5   1   2          5.66         50.10        18.87 o                         
   6   1   2       7622.57       7917.21       119.10 o                         
   7   1   2       4045.48       4154.84        63.76 o                         
   8   1   2       3375.17       3293.92        66.87 o                         
   9   1   2        124.87        151.54        23.27 o                         
  10   1   2        851.26        823.44        34.48 o                         
  11   1   2       2461.86       2351.67        65.07 o                         
  12   1   2       3769.19       3795.48        92.82 o                         
 -14   2   2        582.40        590.60        61.03 o                         
 -13   2   2       1852.01       1964.52        58.85 o                         
 -12   2   2       3593.78       3532.84        63.38 o                         
 -11   2   2        592.43        520.88        41.11 o                         
 -10   2   2        682.28        658.38        22.29 o                         
  -9   2   2       4619.32       4574.39        55.90 o                         
  -8   2   2       4568.79       4492.91        53.66 o                         
  -7   2   2       2267.75       2060.88        26.88 o                         
  -6   2   2        119.78         91.37         9.42 o                         
  -5   2   2       9213.31       9571.49        80.55 o                         
  -4   2   2      16764.27      17055.61       136.26 o                         
  -3   2   2       7170.39       7451.92        80.06 o                         
  -2   2   2        214.39        202.12         7.63 o                         
  -1   2   2       1006.72        972.48        15.70 o                         
   0   2   2       1975.26       1940.13        31.26 o                         
   1   2   2       5382.18       5730.05        64.04 o                         
   2   2   2      15370.74      15935.02       145.13 o                         
   3   2   2        134.16        227.02        10.36 o                         
   4   2   2       6128.02       6143.65        64.57 o                         
   5   2   2       7848.74       7791.23        72.45 o                         
   6   2   2       5264.57       5536.32        65.71 o                         
   7   2   2        301.38        316.89        20.52 o                         
   8   2   2       1329.28       1297.17        35.07 o                         
   9   2   2       7091.09       6908.21        85.36 o                         
  10   2   2       3495.64       3579.18        67.97 o                         
  11   2   2        148.45        107.95        26.05 o                         
  12   2   2        543.52        493.43        63.02 o                         
 -15   3   2       1574.69       1514.51        96.58 o                         
 -14   3   2       1609.47       1634.60        50.93 o                         
 -13   3   2        229.03        234.38        26.74 o                         
 -12   3   2       1902.62       1831.42        54.94 o                         
 -11   3   2       2453.54       2444.50        72.26 o                         
 -10   3   2       1380.69       1368.32        26.30 o                         
  -9   3   2       1753.92       1791.03        28.21 o                         
  -8   3   2         86.99        117.29         8.78 o                         
  -7   3   2       5788.87       5566.16        53.14 o                         
  -6   3   2       7880.07       7697.20        68.05 o                         
  -5   3   2       4063.21       3789.73        36.94 o                         
  -4   3   2         10.08          6.67         5.08 o                         
  -3   3   2       5678.63       5604.00        63.21 o                         
  -2   3   2       8313.06       8447.79        91.32 o                         
  -1   3   2      24986.02      24273.47       392.87 o                         
   0   3   2       2059.71       1941.23        27.22 o                         
   1   3   2       1855.04       1772.92        31.25 o                         
   2   3   2       4540.38       4304.79        67.57 o                         
   3   3   2      12873.51      13081.73       126.87 o                         
   4   3   2       5052.32       5058.70        50.41 o                         
   5   3   2        382.14        386.33        15.96 o                         
   6   3   2        731.25        767.33        23.29 o                         
   7   3   2       6040.50       6000.08        84.70 o                         
   8   3   2       5669.91       5562.42        75.20 o                         
   9   3   2        132.08        119.43        19.79 o                         
  10   3   2         20.75          9.62        27.61 o                         
  11   3   2       1374.15       1158.31        81.62 o                         
 -15   4   2         15.56         16.25        32.97 o                         
 -14   4   2        610.81        609.95        42.52 o                         
 -13   4   2       2747.66       2649.77        57.17 o                         
 -12   4   2       3456.92       3383.17        62.40 o                         
 -11   4   2        588.83        621.72        27.42 o                         
 -10   4   2        527.14        531.50        18.23 o                         
  -9   4   2       5311.08       5351.17        62.08 o                         
  -8   4   2       6860.62       6559.26        63.65 o                         
  -7   4   2       2933.83       2953.46        39.83 o                         
  -6   4   2        430.12        439.15        11.17 o                         
  -5   4   2       1392.42       1527.48        23.45 o                         
  -4   4   2      10482.95      10820.77        90.62 o                         
  -3   4   2      13903.45      13325.21       109.05 o                         
  -2   4   2         38.05         44.87         7.12 o                         
  -1   4   2       6719.13       6863.75       107.11 o                         
   0   4   2       5521.62       5593.43        57.40 o                         
   1   4   2       3965.09       3687.42        45.91 o                         
   2   4   2       4060.96       3947.53        63.23 o                         
   3   4   2        166.05        178.43         9.74 o                         
   4   4   2       5213.67       5074.97        60.55 o                         
   5   4   2       8328.90       8298.29        90.48 o                         
   6   4   2        596.24        603.07        24.66 o                         
   7   4   2        201.13        182.09        20.99 o                         
   8   4   2         69.50         87.21        21.17 o                         
   9   4   2       3061.17       3023.91        63.30 o                         
  10   4   2       1911.70       2025.52        66.70 o                         
  11   4   2        833.19        893.25        76.52 o                         
 -15   5   2       2229.91       2121.49        71.60 o                         
 -14   5   2       2259.50       2236.20        62.55 o                         
 -13   5   2        295.63        314.10        26.99 o                         
 -12   5   2       2874.57       2832.83        56.70 o                         
 -11   5   2       3409.79       3352.37        62.79 o                         
 -10   5   2       2243.72       2221.71        48.72 o                         
  -9   5   2        588.08        659.03        22.69 o                         
  -8   5   2         15.58         18.18         9.75 o                         
  -7   5   2       2940.26       3196.46        36.73 o                         
  -6   5   2      16184.55      16240.85       123.08 o                         
  -5   5   2       4416.42       4427.19        40.02 o                         
  -4   5   2        932.39       1038.99        15.83 o                         
  -3   5   2       3071.97       3298.55        34.39 o                         
  -2   5   2       8926.91       9187.42        72.46 o                         
  -1   5   2      13624.10      13710.73       128.54 o                         
   0   5   2        972.63        970.44        18.82 o                         
   1   5   2        290.49        365.93        12.90 o                         
   2   5   2       9650.11       9743.60        96.15 o                         
   3   5   2       8107.01       7901.31       156.21 o                         
   4   5   2       2281.08       2243.55        36.31 o                         
   5   5   2       1583.63       1583.73        38.01 o                         
   6   5   2       1335.76       1415.90        47.33 o                         
   7   5   2       6379.50       6423.48        94.81 o                         
   8   5   2       3493.90       3460.45       100.94 o                         
   9   5   2        389.12        417.63        33.92 o                         
  10   5   2        247.93        287.06        45.01 o                         
 -14   6   2        939.78       1008.88        41.09 o                         
 -13   6   2       5052.82       4952.13       113.36 o                         
 -12   6   2       2574.60       2732.33        57.75 o                         
 -11   6   2        808.25        846.48        32.32 o                         
 -10   6   2         65.74         78.47        15.45 o                         
  -9   6   2       9326.30       9250.22        88.16 o                         
  -8   6   2      12334.99      12126.04       108.22 o                         
  -7   6   2       2461.98       2504.79        33.46 o                         
  -6   6   2         19.73         29.34         7.80 o                         
  -5   6   2       2314.06       2489.84        27.73 o                         
  -4   6   2      17390.37      18811.68       140.96 o                         
  -3   6   2      12822.38      13587.53       104.67 o                         
  -2   6   2        998.88        988.23        16.96 o                         
  -1   6   2       6591.93       7183.27        59.91 o                         
   0   6   2      10170.02      10423.79        82.61 o                         
   1   6   2       4179.31       4275.35        49.12 o                         
   2   6   2       5465.22       5660.49        57.04 o                         
   3   6   2         58.60         44.15        20.26 o                         
   4   6   2       4165.31       3887.65       109.36 o                         
   5   6   2       5659.23       5627.24       140.47 o                         
   6   6   2       2039.24       2223.81       102.51 o                         
   7   6   2        738.50        674.70        33.21 o                         
   8   6   2        737.09        757.06        36.66 o                         
   9   6   2       1588.06       1428.31        51.84 o                         
  10   6   2       1460.59       1419.65        91.42 o                         
 -14   7   2       3737.99       3625.80       156.36 o                         
 -13   7   2       1512.90       1495.76        46.97 o                         
 -12   7   2       1085.68       1054.12        40.37 o                         
 -11   7   2       4494.72       4380.26        72.92 o                         
 -10   7   2       3670.54       3831.24        64.50 o                         
  -9   7   2        795.21        748.29        36.24 o                         
  -8   7   2          0.23          3.55        11.13 o                         
  -7   7   2       5325.25       5285.64        56.27 o                         
  -6   7   2      14108.85      14295.92       123.65 o                         
  -5   7   2       3416.92       3346.70        35.22 o                         
  -4   7   2         96.00         82.55         8.52 o                         
  -3   7   2       5080.15       5147.46        47.79 o                         
  -2   7   2       8452.60       8871.12        73.37 o                         
  -1   7   2       5085.55       5235.98        48.04 o                         
   0   7   2       4413.85       4447.64        42.62 o                         
   1   7   2         10.09         14.98         9.69 o                         
   2   7   2      10604.68      10400.43       127.50 o                         
   3   7   2       6408.69       6545.60       166.72 o                         
   4   7   2       4371.68       4319.89        70.05 o                         
   5   7   2        118.02         80.67        19.51 o                         
   6   7   2       1068.25       1088.08        40.41 o                         
   7   7   2       3004.72       2943.49        63.60 o                         
   8   7   2       4605.65       4640.87        85.29 o                         
   9   7   2        625.10        753.32        74.80 o                         
 -14   8   2        847.96        815.52        63.05 o                         
 -13   8   2       4158.17       4358.26        79.78 o                         
 -12   8   2       1592.11       1630.24        60.32 o                         
 -11   8   2       1911.89       1767.62        46.71 o                         
 -10   8   2        146.43        149.38        20.71 o                         
  -9   8   2       3179.49       3211.10        44.36 o                         
  -8   8   2       5990.11       5994.37        64.37 o                         
  -7   8   2       5515.40       5392.14        58.78 o                         
  -6   8   2        242.95        295.61        15.20 o                         
  -5   8   2       2257.65       2345.27        29.80 o                         
  -4   8   2       6381.94       6487.63        58.85 o                         
  -3   8   2      14262.12      13776.16       109.29 o                         
  -2   8   2       2823.24       2801.77        33.04 o                         
  -1   8   2       3180.84       3217.52        39.41 o                         
   0   8   2       5935.46       6137.75        61.75 o                         
   1   8   2       6355.78       6532.70        88.93 o                         
   2   8   2       4282.50       4096.90        66.67 o                         
   3   8   2          1.01          9.63        16.65 o                         
   4   8   2       1700.35       1410.07        40.81 o                         
   5   8   2       5741.07       5725.14       109.69 o                         
   6   8   2       3497.68       3589.97       168.56 o                         
   7   8   2        111.09         86.79        29.04 o                         
   8   8   2        510.69        487.80        64.74 o                         
 -14   9   2       2478.03       2391.01        75.56 o                         
 -13   9   2        232.70        331.52        62.26 o                         
 -12   9   2        691.39        642.55        34.09 o                         
 -11   9   2       3021.23       3250.40        63.26 o                         
 -10   9   2       3573.69       3431.81        71.99 o                         
  -9   9   2       1706.73       1647.62        33.53 o                         
  -8   9   2        155.08        178.54        16.02 o                         
  -7   9   2        581.11        659.85        33.70 o                         
  -6   9   2       5279.37       5081.63        57.18 o                         
  -5   9   2       7115.51       7143.57        80.40 o                         
  -4   9   2       2269.18       2465.76        32.19 o                         
  -3   9   2       1876.18       2013.60        29.32 o                         
  -2   9   2       3084.42       3136.13        39.92 o                         
  -1   9   2       4395.02       4408.69        50.10 o                         
   0   9   2       2870.73       2870.59        44.33 o                         
   1   9   2         38.02         47.84        18.07 o                         
   2   9   2       2882.71       2842.30        56.00 o                         
   3   9   2       4520.33       4841.48        85.39 o                         
   4   9   2       1606.37       1688.40        47.23 o                         
   5   9   2         45.50         51.43        25.08 o                         
   6   9   2         72.38         59.76        26.07 o                         
   7   9   2       2487.68       2507.32       111.08 o                         
 -13  10   2       3436.31       3347.80        88.92 o                         
 -12  10   2       2165.07       2155.03        56.49 o                         
 -11  10   2        865.18        917.79        46.72 o                         
 -10  10   2        247.17        293.72        26.48 o                         
  -9  10   2       3352.63       3320.04        48.81 o                         
  -8  10   2       7336.71       7011.59        91.24 o                         
  -7  10   2       3574.17       3712.52        48.33 o                         
  -6  10   2        233.25        219.82        16.60 o                         
  -5  10   2       1505.88       1567.25        33.25 o                         
  -4  10   2       3752.55       3768.45        46.85 o                         
  -3  10   2       8157.70       8104.49        80.07 o                         
  -2  10   2        950.75        975.63        24.30 o                         
  -1  10   2         36.17         48.11        14.22 o                         
   0  10   2       1429.07       1397.23        39.91 o                         
   1  10   2       3776.66       3895.19        69.15 o                         
   2  10   2       2575.46       2523.46        70.91 o                         
   3  10   2        553.23        529.19        32.45 o                         
   4  10   2        395.04        353.23        28.42 o                         
   5  10   2       2700.20       2672.61        63.65 o                         
   6  10   2       1618.96       1718.26        95.06 o                         
 -13  11   2        439.67        435.52        44.14 o                         
 -12  11   2        170.76        147.43        40.64 o                         
 -11  11   2       3200.61       3105.95        64.81 o                         
 -10  11   2       4510.40       4532.69        77.70 o                         
  -9  11   2       1733.19       1826.66        37.85 o                         
  -8  11   2          5.41         21.32        16.55 o                         
  -7  11   2       1446.23       1493.20        33.43 o                         
  -6  11   2       5643.24       5505.57        71.44 o                         
  -5  11   2       3621.75       3762.41        70.43 o                         
  -4  11   2        413.01        383.45        21.45 o                         
  -3  11   2       2035.37       1993.20        34.83 o                         
  -2  11   2       3698.89       3802.45        49.69 o                         
  -1  11   2       3531.84       3578.03        65.69 o                         
   0  11   2       1446.23       1399.50        42.22 o                         
   1  11   2         16.98         46.99        25.08 o                         
   2  11   2       1099.45       1039.10        40.30 o                         
   3  11   2       2397.33       2538.99        60.99 o                         
   4  11   2       1180.19       1278.39        52.59 o                         
   5  11   2        316.55        243.27        56.33 o                         
 -12  12   2       2646.90       2838.79       192.30 o                         
 -11  12   2        847.20        828.55        47.17 o                         
 -10  12   2         20.85         17.41        25.80 o                         
  -9  12   2       1752.11       1731.30        44.71 o                         
  -8  12   2       5592.94       5692.69        69.19 o                         
  -7  12   2       3981.25       3773.04        59.62 o                         
  -6  12   2        559.54        540.06        27.76 o                         
  -5  12   2        822.71        841.62        41.01 o                         
  -4  12   2       6358.28       6732.22        83.28 o                         
  -3  12   2       6418.48       6381.84        71.55 o                         
  -2  12   2        853.77        830.16        30.01 o                         
  -1  12   2        174.44        125.97        40.94 o                         
   0  12   2       4918.55       4882.99        84.80 o                         
   1  12   2       4437.32       4557.35        90.73 o                         
   2  12   2       1486.10       1513.51        52.87 o                         
   3  12   2         24.79         19.40        48.26 o                         
   4  12   2        924.47        842.48        75.60 o                         
 -11  13   2       1589.25       1476.83        64.98 o                         
 -10  13   2       3052.98       3080.85        82.86 o                         
  -9  13   2       1970.80       2040.89        68.47 o                         
  -8  13   2          1.30         -7.44        23.14 o                         
  -7  13   2       1411.76       1358.06        40.09 o                         
  -6  13   2       3736.70       3686.65        61.08 o                         
  -5  13   2       3366.60       3291.57        56.94 o                         
  -4  13   2       1202.38       1264.14        46.73 o                         
  -3  13   2        537.10        426.28        26.11 o                         
  -2  13   2       2671.27       2792.39        87.31 o                         
  -1  13   2       3396.60       3390.28        70.72 o                         
   0  13   2       1982.19       1894.33        54.73 o                         
   1  13   2         16.47        -35.52        35.52 o                         
   2  13   2       1045.35       1068.94        85.33 o                         
   3  13   2       2662.40       2482.90       125.18 o                         
 -10  14   2         16.23         -1.65        48.39 o                         
  -9  14   2        636.61        659.98        62.82 o                         
  -8  14   2       2315.30       2242.54        94.53 o                         
  -7  14   2       2208.05       2061.76        58.77 o                         
  -6  14   2        369.20        420.85        30.10 o                         
  -5  14   2        701.04        747.18        34.56 o                         
  -4  14   2       2950.24       3067.36        65.78 o                         
  -3  14   2       2861.94       2739.30        95.02 o                         
  -2  14   2        630.35        641.70        48.34 o                         
  -1  14   2         20.63         41.94        34.32 o                         
   0  14   2       1757.51       1604.73        98.30 o                         
   1  14   2       3307.68       3386.34       133.45 o                         
  -8  15   2         14.15          8.55        40.61 o                         
  -7  15   2        611.55        578.78        51.69 o                         
  -6  15   2       2017.79       2008.25       119.98 o                         
  -5  15   2       2187.52       2222.67        77.24 o                         
  -4  15   2        496.62        471.91        75.93 o                         
  -3  15   2        204.65        126.44        58.39 o                         
  -2  15   2       1285.16       1252.97        91.35 o                         
   2 -16   3       2228.62       2370.91        80.49 o                         
   3 -16   3       3079.94       3282.28       124.05 o                         
   4 -16   3       1149.78       1270.22       106.08 o                         
  -2 -15   3         21.06          6.87        37.50 o                         
  -1 -15   3        808.95        894.21        53.34 o                         
   0 -15   3       2920.35       2827.08        81.19 o                         
   1 -15   3       1841.55       1770.78        70.11 o                         
   2 -15   3        552.33        559.97       114.62 o                         
   3 -15   3        145.61        178.82        46.21 o                         
   4 -15   3       1932.46       1886.74        72.62 o                         
   5 -15   3       2866.75       2855.16        82.35 o                         
   6 -15   3       1596.22       1574.70       104.62 o                         
   7 -15   3         28.66          4.11        37.22 o                         
  -4 -14   3         18.06        -19.33        52.16 o                         
  -3 -14   3       2790.07       2794.39        79.84 o                         
  -2 -14   3       3037.51       2962.81        82.60 o                         
  -1 -14   3       2322.98       2371.96        50.84 o                         
   0 -14   3        485.35        494.05        29.36 o                         
   1 -14   3        548.27        516.66        30.03 o                         
   2 -14   3       2228.17       2244.97        51.64 o                         
   3 -14   3       4179.67       4131.41        67.19 o                         
   4 -14   3       1271.80       1336.77        41.66 o                         
   5 -14   3          1.49        -20.98        22.36 o                         
   6 -14   3       1287.34       1294.68        43.45 o                         
   7 -14   3       3723.76       3734.41       139.81 o                         
   8 -14   3       2472.61       2580.80        80.02 o                         
   9 -14   3         15.19         23.65        34.78 o                         
  -5 -13   3       1331.85       1520.07        90.62 o                         
  -4 -13   3       4512.34       4499.83        84.03 o                         
  -3 -13   3       3588.32       3620.52        55.18 o                         
  -2 -13   3         81.58         74.96        19.42 o                         
  -1 -13   3       1776.91       1756.61        38.34 o                         
   0 -13   3       4798.86       4765.19        76.52 o                         
   1 -13   3       4140.89       4012.84        81.89 o                         
   2 -13   3       1751.68       1812.18        43.55 o                         
   3 -13   3        198.92        217.60        23.57 o                         
   4 -13   3       2589.94       2634.05        51.75 o                         
   5 -13   3       4444.30       4566.23        69.35 o                         
   6 -13   3       2496.73       2253.87        49.01 o                         
   7 -13   3          3.53        -15.62        20.34 o                         
   8 -13   3       1082.59        931.99        35.79 o                         
   9 -13   3       1945.55       1908.47       109.16 o                         
  10 -13   3       1455.05       1380.20        65.79 o                         
  -7 -12   3       1188.60       1280.97        87.38 o                         
  -6 -12   3       1667.98       1687.21        95.26 o                         
  -5 -12   3       2365.97       2302.86        72.83 o                         
  -4 -12   3          9.38         19.42        18.15 o                         
  -3 -12   3       1437.81       1464.88        35.08 o                         
  -2 -12   3       3299.02       3194.46        48.05 o                         
  -1 -12   3       5019.00       4840.36        59.80 o                         
   0 -12   3        469.51        451.61        21.51 o                         
   1 -12   3        408.02        427.62        24.12 o                         
   2 -12   3       4482.70       4498.41        65.01 o                         
   3 -12   3       7851.43       7461.68        90.71 o                         
   4 -12   3       1509.16       1474.81        39.04 o                         
   5 -12   3         21.60         33.54        18.03 o                         
   6 -12   3       2504.14       2454.38        51.10 o                         
   7 -12   3       5899.03       5849.41        79.83 o                         
   8 -12   3       3320.86       3273.31        57.99 o                         
   9 -12   3        188.88        216.98        24.19 o                         
  10 -12   3        421.33        395.68        36.61 o                         
  -8 -11   3       2838.69       3063.64       123.92 o                         
  -7 -11   3        388.01        350.80        41.82 o                         
  -6 -11   3          7.37          3.28        23.62 o                         
  -5 -11   3        735.41        747.95        27.38 o                         
  -4 -11   3       6683.85       6531.41        73.64 o                         
  -3 -11   3       3131.31       3037.10        53.43 o                         
  -2 -11   3        111.12        122.02        18.66 o                         
  -1 -11   3       1210.77       1193.82        28.74 o                         
   0 -11   3       6461.55       6371.87        75.48 o                         
   1 -11   3       5195.60       5240.71        68.47 o                         
   2 -11   3       1552.11       1576.52        77.65 o                         
   3 -11   3        105.97         84.98        17.63 o                         
   4 -11   3       2868.28       2826.05        48.10 o                         
   5 -11   3       7056.67       6899.60        85.06 o                         
   6 -11   3       4323.89       4023.65        60.77 o                         
   7 -11   3          4.16         14.41        16.40 o                         
   8 -11   3       1958.64       2064.12        40.96 o                         
   9 -11   3       4077.53       3929.61        56.67 o                         
  10 -11   3       2772.78       2630.13        51.34 o                         
  11 -11   3        963.56        907.05        42.72 o                         
  -9 -10   3        776.45        847.84        76.52 o                         
  -8 -10   3         33.80         38.29        34.22 o                         
  -7 -10   3       2234.01       2275.92        56.07 o                         
  -6 -10   3       4745.19       4763.07        60.19 o                         
  -5 -10   3       2732.97       2829.99        45.08 o                         
  -4 -10   3         55.65         44.14        14.65 o                         
  -3 -10   3       2542.63       2484.52        38.29 o                         
  -2 -10   3       5427.08       5108.75        74.29 o                         
  -1 -10   3       1746.47       1816.93        52.16 o                         
   0 -10   3        128.94        154.57        14.13 o                         
   1 -10   3        185.63        182.37        14.29 o                         
   2 -10   3       5061.90       5034.92        65.00 o                         
   3 -10   3       4238.42       4326.64        59.06 o                         
   4 -10   3        924.50       1066.24        32.03 o                         
   5 -10   3         37.93         33.92        13.67 o                         
   6 -10   3       2072.85       2124.54        36.52 o                         
   7 -10   3       4632.02       4627.73        57.77 o                         
   8 -10   3       3935.42       3948.10        53.39 o                         
   9 -10   3        307.87        332.62        22.61 o                         
  10 -10   3       1224.08       1178.44        38.52 o                         
  11 -10   3       3311.66       3322.96        55.41 o                         
 -10  -9   3         56.64         64.74        53.42 o                         
  -9  -9   3       2180.16       2397.11       142.09 o                         
  -8  -9   3       2343.78       2349.62        62.87 o                         
  -7  -9   3        958.50        962.66        41.59 o                         
  -6  -9   3        239.81        268.26        19.57 o                         
  -5  -9   3       2666.01       2542.32        39.64 o                         
  -4  -9   3       7618.57       7381.97        75.78 o                         
  -3  -9   3       5511.04       5417.13        59.65 o                         
  -2  -9   3       3116.22       3103.34        49.28 o                         
  -1  -9   3       1168.38       1093.71        24.31 o                         
   0  -9   3       8590.08       8293.94        80.06 o                         
   1  -9   3       7240.51       6916.77        68.98 o                         
   2  -9   3       3121.16       3076.03        39.81 o                         
   3  -9   3         44.32         59.65        13.30 o                         
   4  -9   3       2995.74       2891.02        46.20 o                         
   5  -9   3       8082.96       7863.07        78.74 o                         
   6  -9   3       4792.37       4770.23        55.65 o                         
   7  -9   3         83.29         71.49        14.68 o                         
   8  -9   3       2409.30       2375.67        39.77 o                         
   9  -9   3       3321.47       3196.76        48.38 o                         
  10  -9   3       1865.19       1939.76        40.19 o                         
  11  -9   3        682.54        690.34        29.45 o                         
  12  -9   3        464.88        517.80        37.15 o                         
 -10  -8   3       1997.15       2134.42       126.34 o                         
  -9  -8   3        755.02        767.17        36.44 o                         
  -8  -8   3        382.53        384.33        26.87 o                         
  -7  -8   3       1465.53       1529.02        37.06 o                         
  -6  -8   3       2072.89       2228.41        36.71 o                         
  -5  -8   3       4603.87       4447.62        54.16 o                         
  -4  -8   3        516.86        473.53        26.43 o                         
  -3  -8   3       3880.24       3764.39        45.39 o                         
  -2  -8   3       5728.95       5604.64        58.42 o                         
  -1  -8   3       8273.90       8149.91        77.31 o                         
   0  -8   3       3655.67       3678.41        42.69 o                         
   1  -8   3        218.34        211.92        12.79 o                         
   2  -8   3       7031.60       6909.27        65.26 o                         
   3  -8   3       9900.09       9868.16       100.20 o                         
   4  -8   3       4362.70       4369.94        49.17 o                         
   5  -8   3          3.92          5.17        10.09 o                         
   6  -8   3       2290.93       2249.52        34.75 o                         
   7  -8   3       5045.30       4787.64        55.65 o                         
   8  -8   3       2714.78       2695.72        41.24 o                         
   9  -8   3        338.11        334.37        20.13 o                         
  10  -8   3        753.56        723.11        26.52 o                         
  11  -8   3       2858.33       2804.71        48.08 o                         
  12  -8   3       2210.99       2174.72        75.44 o                         
 -11  -7   3        223.11        148.41        54.08 o                         
 -10  -7   3        363.84        350.10        60.04 o                         
  -9  -7   3       3178.50       3162.61        62.62 o                         
  -8  -7   3       3841.72       3971.17        67.95 o                         
  -7  -7   3       2692.20       2587.20        55.76 o                         
  -6  -7   3         18.87         30.93        13.81 o                         
  -5  -7   3       4403.95       4297.68        49.74 o                         
  -4  -7   3       7579.15       7527.49        73.37 o                         
  -3  -7   3       6004.17       5930.94        60.01 o                         
  -2  -7   3         96.43        108.31        10.36 o                         
  -1  -7   3       2327.88       2392.18        31.08 o                         
   0  -7   3       8118.96       7800.25        72.36 o                         
   1  -7   3      10313.33       9843.76        99.07 o                         
   2  -7   3       2315.21       2518.30        28.15 o                         
   3  -7   3          3.78          1.44         6.67 o                         
   4  -7   3       1726.40       1715.09        26.94 o                         
   5  -7   3       9515.91       9437.59        87.70 o                         
   6  -7   3      10892.00      10888.13       100.15 o                         
   7  -7   3       1512.68       1472.24        27.99 o                         
   8  -7   3       1279.85       1234.81        27.23 o                         
   9  -7   3       4240.71       4238.06        58.51 o                         
  10  -7   3       4092.39       4063.80        76.11 o                         
  11  -7   3       1730.11       1832.26        71.45 o                         
  12  -7   3         54.29         38.97        32.16 o                         
 -11  -6   3       1762.00       1764.81        62.89 o                         
 -10  -6   3       3248.00       3327.24        64.82 o                         
  -9  -6   3       1571.30       1562.05        32.73 o                         
  -8  -6   3       1247.52       1222.90        27.74 o                         
  -7  -6   3       1502.63       1475.27        28.67 o                         
  -6  -6   3       8899.11       8926.71        84.44 o                         
  -5  -6   3       6902.27       6846.59        67.11 o                         
  -4  -6   3        239.75        213.48        13.18 o                         
  -3  -6   3       4109.21       4384.92        46.41 o                         
  -2  -6   3      17641.87      17964.20       148.64 o                         
  -1  -6   3      12780.89      13369.13       115.14 o                         
   0  -6   3        440.80        423.47        12.42 o                         
   1  -6   3        379.46        462.81        12.76 o                         
   2  -6   3       5661.12       5697.25        52.01 o                         
   3  -6   3      10153.25      10035.74        79.75 o                         
   4  -6   3       5713.20       5650.94        63.80 o                         
   5  -6   3         46.04         59.77         9.98 o                         
   6  -6   3       3221.90       3277.58        40.51 o                         
   7  -6   3       6175.77       6324.27        65.52 o                         
   8  -6   3       2942.13       2883.20        40.40 o                         
   9  -6   3       2532.74       2514.73        39.11 o                         
  10  -6   3        442.79        430.54        24.48 o                         
  11  -6   3       3402.72       3305.74        67.93 o                         
  12  -6   3       2475.36       2382.31       127.54 o                         
 -12  -5   3       2609.95       2580.67       107.37 o                         
 -11  -5   3        172.45        189.32        46.60 o                         
 -10  -5   3        143.68        142.84        19.39 o                         
  -9  -5   3       2643.95       2764.94        39.95 o                         
  -8  -5   3       2440.09       2552.19        59.03 o                         
  -7  -5   3       1716.46       1669.92        50.44 o                         
  -6  -5   3        864.24        866.83        19.84 o                         
  -5  -5   3       5193.86       5219.90        53.03 o                         
  -4  -5   3      11272.31      11110.34        96.60 o                         
  -3  -5   3       4032.86       4058.41        45.04 o                         
  -2  -5   3        936.99        971.54        17.62 o                         
  -1  -5   3        247.64        282.00        11.36 o                         
   0  -5   3      26764.34      26737.60       212.00 o                         
   1  -5   3      30166.56      30689.36       241.56 o                         
   2  -5   3       6927.93       7557.59        60.82 o                         
   3  -5   3        405.49        441.73        12.23 o                         
   4  -5   3       7936.41       8108.87        73.79 o                         
   5  -5   3      11274.93      11611.97       101.68 o                         
   6  -5   3      12356.59      12279.79       108.16 o                         
   7  -5   3        762.96        732.94        22.43 o                         
   8  -5   3       2665.02       2748.30        42.88 o                         
   9  -5   3       3875.55       3848.70        49.07 o                         
  10  -5   3       4223.21       4170.33        73.20 o                         
  11  -5   3        921.14        917.07        67.46 o                         
  12  -5   3         24.68         40.26        28.71 o                         
 -12  -4   3        274.21        238.31        50.77 o                         
 -11  -4   3       2188.18       2189.58        86.72 o                         
 -10  -4   3       4390.73       4581.02        55.45 o                         
  -9  -4   3       1960.54       2015.69        33.18 o                         
  -8  -4   3       1328.42       1377.71        26.68 o                         
  -7  -4   3       2530.84       2399.10        36.53 o                         
  -6  -4   3       8585.75       8365.64        92.66 o                         
  -5  -4   3       1966.47       1810.29        24.83 o                         
  -4  -4   3       4684.67       4669.85        46.05 o                         
  -3  -4   3       3689.61       3856.34        38.72 o                         
  -2  -4   3      18172.29      18084.89       165.04 o                         
  -1  -4   3       8107.15       8028.31        77.20 o                         
   0  -4   3       1286.07       1154.83        16.17 o                         
   1  -4   3       1534.66       1591.36        27.88 o                         
   2  -4   3       6821.31       7000.64        55.87 o                         
   3  -4   3      12454.80      12967.80        98.16 o                         
   4  -4   3      16646.77      17027.96       138.78 o                         
   5  -4   3        433.54        491.94        16.16 o                         
   6  -4   3       5129.54       5279.23        53.86 o                         
   7  -4   3       8214.83       8346.67        79.04 o                         
   8  -4   3       5284.23       5269.80       114.79 o                         
   9  -4   3       3441.64       3467.48       119.16 o                         
  10  -4   3        244.99        292.24        36.47 o                         
  11  -4   3       2465.24       2476.55        57.70 o                         
  12  -4   3       4133.74       3969.30        77.65 o                         
 -12  -3   3       3056.16       3222.57       110.55 o                         
 -11  -3   3        780.04        780.74        31.20 o                         
 -10  -3   3         86.21         85.02        14.91 o                         
  -9  -3   3       2303.84       2215.20        33.44 o                         
  -8  -3   3        319.16        350.45        13.27 o                         
  -7  -3   3       5582.53       5616.69        51.04 o                         
  -6  -3   3       2467.09       2506.05        27.54 o                         
  -5  -3   3       9444.23       9197.08        80.08 o                         
  -4  -3   3       4256.95       3855.57        47.33 o                         
  -3  -3   3       8139.56       8345.88        79.57 o                         
  -2  -3   3        974.82       1064.03        19.68 o                         
  -1  -3   3        749.69        699.04        15.25 o                         
   0  -3   3       7260.49       7246.09        79.67 o                         
   1  -3   3      14503.28      14580.43       152.21 o                         
   2  -3   3       6024.44       6014.99        59.42 o                         
   3  -3   3       1893.68       1832.92        27.98 o                         
   4  -3   3       3061.18       2949.79        28.75 o                         
   5  -3   3       7202.03       7052.19        58.69 o                         
   6  -3   3      10305.66      10379.57        92.32 o                         
   7  -3   3       1506.68       1542.24        26.72 o                         
   8  -3   3        563.76        578.48        25.03 o                         
   9  -3   3       6839.11       6570.48       102.58 o                         
  10  -3   3       8618.43       8310.63       191.04 o                         
  11  -3   3        975.53        925.03        57.81 o                         
  12  -3   3        152.62        150.02        31.44 o                         
 -12  -2   3        375.81        451.33        46.54 o                         
 -11  -2   3       2942.16       3014.25        78.22 o                         
 -10  -2   3       8345.73       8724.02        77.27 o                         
  -9  -2   3       5106.16       5104.92        50.38 o                         
  -8  -2   3        327.44        350.21        12.61 o                         
  -7  -2   3       2361.93       2293.19        28.16 o                         
  -6  -2   3      10351.32      10511.65        82.67 o                         
  -5  -2   3       4980.75       4870.35        54.03 o                         
  -4  -2   3       3822.42       3947.82        67.72 o                         
  -3  -2   3       3628.42       3530.55        96.85 o                         
  -2  -2   3       8140.96       7917.78        86.06 o                         
  -1  -2   3      28937.51      27994.58       283.70 o                         
   0  -2   3        514.90        499.07        11.88 o                         
   1  -2   3       2951.95       3097.60        37.68 o                         
   2  -2   3        981.05        941.41        13.77 o                         
   3  -2   3       6918.90       6633.06        59.07 o                         
   4  -2   3      12129.32      12349.49       104.54 o                         
   5  -2   3        364.85        345.39        12.66 o                         
   6  -2   3       2188.75       2266.76        26.91 o                         
   7  -2   3       5622.34       5405.34        63.91 o                         
   8  -2   3       2217.11       2349.10        47.30 o                         
   9  -2   3       1041.89       1093.80        39.04 o                         
  10  -2   3          5.55          1.59        21.43 o                         
  11  -2   3       1716.13       1655.47        80.46 o                         
  12  -2   3       3687.91       3574.64       131.10 o                         
 -13  -1   3       2068.27       1972.65        87.25 o                         
 -12  -1   3       3806.31       3891.09        81.45 o                         
 -11  -1   3       1779.22       1866.02        37.76 o                         
 -10  -1   3       2611.98       2633.70        33.64 o                         
  -9  -1   3       4314.81       4378.71        44.30 o                         
  -8  -1   3       4258.07       4364.87        42.46 o                         
  -7  -1   3       8596.82       8628.88        70.51 o                         
  -6  -1   3         46.97         45.41         6.93 o                         
  -5  -1   3       2184.00       2356.68        29.06 o                         
  -4  -1   3      13631.38      14202.51       127.80 o                         
  -3  -1   3      16970.90      17592.64       181.23 o                         
  -2  -1   3        594.71        639.63        21.33 o                         
  -1  -1   3       4603.07       5148.02        69.55 o                         
   0  -1   3        316.35        346.88        12.16 o                         
   1  -1   3      20574.73      20856.84       212.73 o                         
   2  -1   3       5253.66       5451.70        48.78 o                         
   3  -1   3         14.37         12.72         5.39 o                         
   4  -1   3       1111.05        840.42        15.63 o                         
   5  -1   3       8800.68       8583.19        97.32 o                         
   6  -1   3       3162.80       3207.35        37.80 o                         
   7  -1   3       2448.17       2392.03        64.78 o                         
   8  -1   3        171.17        197.69        19.82 o                         
   9  -1   3       4740.89       4659.18        74.37 o                         
  10  -1   3       3297.84       3261.08        64.20 o                         
  11  -1   3        352.31        385.11        32.40 o                         
  12  -1   3         62.64         67.57        33.31 o                         
 -14   0   3       3664.69       3821.59       131.27 o                         
 -13   0   3         42.82         63.74        24.80 o                         
 -12   0   3        292.31        352.89        32.00 o                         
 -11   0   3       3121.45       3149.05        59.78 o                         
 -10   0   3       4207.47       4336.83        49.78 o                         
  -9   0   3        873.62        914.15        18.78 o                         
  -8   0   3         38.25         58.67         7.96 o                         
  -7   0   3       3748.72       3917.28        36.91 o                         
  -6   0   3      15541.07      15730.43       129.07 o                         
  -5   0   3       4123.44       4231.53        44.40 o                         
  -4   0   3       1762.40       2083.76        25.30 o                         
  -3   0   3        271.88        279.48        12.16 o                         
  -2   0   3      46525.63      46893.83       504.06 o                         
  -1   0   3      69681.14      63533.29       653.49 o                         
   0   0   3       3598.91       3730.27        42.52 o                         
   1   0   3          1.37         -3.93         3.93 o                         
   2   0   3       9222.13       9436.78        79.81 o                         
   3   0   3       8524.12       8908.03        77.41 o                         
   4   0   3       9548.78      10014.40        92.56 o                         
   5   0   3       1252.44       1208.52        20.78 o                         
   6   0   3       1390.86       1365.08        28.15 o                         
   7   0   3       4527.88       4551.67        70.34 o                         
   8   0   3       1743.64       1775.33        47.93 o                         
   9   0   3       1057.35        984.61        36.66 o                         
  10   0   3          4.86         -8.86        22.60 o                         
  11   0   3        923.32        960.93        39.42 o                         
  12   0   3       1561.69       1558.99        64.82 o                         
 -15   1   3        122.44         70.83        56.13 o                         
 -14   1   3        468.47        509.30        42.23 o                         
 -13   1   3       2168.26       2075.96        50.91 o                         
 -12   1   3       6159.94       6239.65        89.66 o                         
 -11   1   3       3050.02       3199.79        69.71 o                         
 -10   1   3       1295.83       1345.99        29.21 o                         
  -9   1   3       3879.90       3899.51        39.58 o                         
  -8   1   3       9127.19       9235.60        75.21 o                         
  -7   1   3       2143.90       2085.75        50.01 o                         
  -6   1   3       1999.93       1990.27        23.77 o                         
  -5   1   3        792.38        916.05        13.80 o                         
  -4   1   3      21881.17      22670.62       228.90 o                         
  -3   1   3       1613.44       1643.29        29.62 o                         
  -2   1   3        439.65        443.10        10.17 o                         
  -1   1   3       1023.41       1121.32        17.36 o                         
   0   1   3      16411.24      17050.84       176.96 o                         
   1   1   3      10601.56      11603.28       153.81 o                         
   2   1   3       6900.06       7334.80        74.00 o                         
   3   1   3       1039.71       1116.04        16.86 o                         
   4   1   3       5040.56       5000.65        49.26 o                         
   5   1   3       7001.97       7023.29        76.95 o                         
   6   1   3       3466.60       3455.08        48.20 o                         
   7   1   3       2900.01       3039.32        68.94 o                         
   8   1   3        135.41        184.02        22.67 o                         
   9   1   3       1784.39       1859.02        47.90 o                         
  10   1   3       3416.16       3356.85        67.29 o                         
  11   1   3        900.46        873.30        48.87 o                         
 -15   2   3       1591.72       1604.80        97.18 o                         
 -14   2   3       3116.94       3202.98        76.64 o                         
 -13   2   3        864.88        897.52        35.22 o                         
 -12   2   3         81.22         71.42        21.02 o                         
 -11   2   3       5232.92       5479.62        79.10 o                         
 -10   2   3       3021.51       3125.38        65.82 o                         
  -9   2   3       3369.97       3411.52        35.88 o                         
  -8   2   3        842.96        829.28        15.80 o                         
  -7   2   3       9252.37       9595.55        83.75 o                         
  -6   2   3      13521.27      13684.47       113.41 o                         
  -5   2   3      10235.45      10322.49        86.52 o                         
  -4   2   3        487.30        491.18        11.73 o                         
  -3   2   3       2763.61       2652.03        33.33 o                         
  -2   2   3      12249.91      12091.32       126.40 o                         
  -1   2   3       6419.19       6535.86        71.84 o                         
   0   2   3       6088.70       6058.83        78.11 o                         
   1   2   3        414.78        431.77        13.42 o                         
   2   2   3       7793.12       7630.54        77.82 o                         
   3   2   3       5027.79       5021.23        48.50 o                         
   4   2   3      10437.73      10638.06       107.62 o                         
   5   2   3        958.88        959.81        24.13 o                         
   6   2   3       1180.26       1164.92        30.17 o                         
   7   2   3       7009.09       7038.89        82.95 o                         
   8   2   3       6240.30       6054.21        76.86 o                         
   9   2   3       1207.21       1183.38        41.98 o                         
  10   2   3         81.74        100.12        25.46 o                         
  11   2   3       1087.91       1037.69        53.91 o                         
 -15   3   3        176.07        132.77        50.74 o                         
 -14   3   3        793.79        801.79        36.19 o                         
 -13   3   3       2133.82       2042.21        49.09 o                         
 -12   3   3       5057.67       5056.86        78.04 o                         
 -11   3   3       2517.92       2456.08        48.88 o                         
 -10   3   3         13.26         11.29        14.12 o                         
  -9   3   3       1987.22       1975.86        38.97 o                         
  -8   3   3       5763.39       5421.42        48.57 o                         
  -7   3   3       2137.37       1845.17        24.53 o                         
  -6   3   3       2242.15       2310.26        33.93 o                         
  -5   3   3        835.60        766.66        14.19 o                         
  -4   3   3       4577.82       4589.97        42.65 o                         
  -3   3   3      16704.54      16418.67       149.75 o                         
  -2   3   3      11564.76      11099.49       118.34 o                         
  -1   3   3       6157.22       6355.24        71.67 o                         
   0   3   3       4614.27       4704.26        44.04 o                         
   1   3   3      10830.69      11313.16        99.43 o                         
   2   3   3       6905.52       6675.59        60.99 o                         
   3   3   3        150.69        144.55        11.53 o                         
   4   3   3       2497.35       2495.33        37.79 o                         
   5   3   3       5225.48       5015.48        74.94 o                         
   6   3   3       2867.43       2930.54        45.88 o                         
   7   3   3        256.14        264.37        18.87 o                         
   8   3   3        110.21        110.15        18.82 o                         
   9   3   3       1801.57       1756.47        49.06 o                         
  10   3   3       2671.84       2511.62       109.09 o                         
 -15   4   3       1774.85       1726.91       113.66 o                         
 -14   4   3       2619.85       2598.27        98.51 o                         
 -13   4   3       2400.49       2544.42        83.58 o                         
 -12   4   3        277.10        285.27        35.64 o                         
 -11   4   3       7062.78       7105.80        97.19 o                         
 -10   4   3       3290.92       3261.14        55.84 o                         
  -9   4   3       3102.10       3280.95        45.58 o                         
  -8   4   3        128.81        166.51         9.79 o                         
  -7   4   3        832.56        853.87        16.09 o                         
  -6   4   3       5620.96       5307.49        51.02 o                         
  -5   4   3       8596.44       8009.48        70.56 o                         
  -4   4   3         69.42        101.63         7.19 o                         
  -3   4   3         66.73         32.20         6.23 o                         
  -2   4   3       2569.32       2540.96        51.76 o                         
  -1   4   3       7588.45       7215.36        70.37 o                         
   0   4   3       4654.38       4521.19        63.26 o                         
   1   4   3        572.93        654.06        14.11 o                         
   2   4   3       6484.89       6685.95        62.50 o                         
   3   4   3      11092.56      10945.70       111.54 o                         
   4   4   3       4968.19       4765.72        88.76 o                         
   5   4   3        355.45        382.20        18.78 o                         
   6   4   3        527.41        513.20        23.42 o                         
   7   4   3       3738.83       3805.12        57.85 o                         
   8   4   3       3453.68       3388.90        66.64 o                         
   9   4   3       1058.90       1044.41        41.47 o                         
  10   4   3          0.83          6.22        49.25 o                         
 -15   5   3        334.50        383.15        41.72 o                         
 -14   5   3        819.37        897.42        50.79 o                         
 -13   5   3       2636.15       2539.89        57.44 o                         
 -12   5   3       4743.93       4665.11        75.38 o                         
 -11   5   3       2063.38       2230.87        47.65 o                         
 -10   5   3         75.46         61.01        16.63 o                         
  -9   5   3       4361.43       4476.57        56.79 o                         
  -8   5   3      11165.36      10929.81        97.73 o                         
  -7   5   3       4682.52       4621.69        43.35 o                         
  -6   5   3         38.85         49.55         8.38 o                         
  -5   5   3       1351.82       1524.27        20.37 o                         
  -4   5   3       7285.64       7291.22        65.10 o                         
  -3   5   3      11939.64      11617.71        90.00 o                         
  -2   5   3       1340.47       1235.22        19.46 o                         
  -1   5   3       1087.09       1212.36        19.69 o                         
   0   5   3       2376.60       2211.33        27.73 o                         
   1   5   3       4310.64       3975.64        53.27 o                         
   2   5   3        420.97        374.67        23.15 o                         
   3   5   3        649.88        657.43        21.57 o                         
   4   5   3       1053.84       1011.16        27.33 o                         
   5   5   3       4950.60       4919.68        66.44 o                         
   6   5   3       3123.26       3155.20        60.72 o                         
   7   5   3        812.36        837.79        60.18 o                         
   8   5   3        199.78        240.31        32.54 o                         
   9   5   3       1979.76       1806.57        69.85 o                         
  10   5   3       1455.25       1291.10        88.04 o                         
 -15   6   3       2075.00       2145.07       112.50 o                         
 -14   6   3       3013.73       3100.48        79.75 o                         
 -13   6   3       2911.38       2969.03       115.15 o                         
 -12   6   3        420.90        518.49        34.15 o                         
 -11   6   3       4243.96       4075.38        74.78 o                         
 -10   6   3       6610.49       6536.25       102.11 o                         
  -9   6   3       3462.69       3523.05        49.32 o                         
  -8   6   3        911.43        856.94        23.22 o                         
  -7   6   3        503.98        472.14        13.64 o                         
  -6   6   3       8866.68       8938.62        73.75 o                         
  -5   6   3       8911.93       9133.30        74.59 o                         
  -4   6   3       1883.55       1861.64        23.88 o                         
  -3   6   3       1718.59       1788.75        23.23 o                         
  -2   6   3      11132.44      11522.05        90.64 o                         
  -1   6   3       5985.46       6196.51        53.64 o                         
   0   6   3       4020.31       4029.55        38.81 o                         
   1   6   3          1.77          9.65         8.79 o                         
   2   6   3       5949.20       5848.25        68.70 o                         
   3   6   3       6520.09       6366.76       160.11 o                         
   4   6   3       2458.70       2483.98        62.31 o                         
   5   6   3         78.15         79.00        19.47 o                         
   6   6   3       1021.27       1042.34        38.41 o                         
   7   6   3       1707.35       1632.81        86.75 o                         
   8   6   3       3100.95       3121.46        69.00 o                         
   9   6   3        585.39        623.84        66.79 o                         
 -15   7   3        663.68        662.00        51.77 o                         
 -14   7   3        153.87        153.53        34.14 o                         
 -13   7   3       4213.23       4080.94        74.69 o                         
 -12   7   3       6000.79       6128.36        93.16 o                         
 -11   7   3       2080.69       2121.65        49.52 o                         
 -10   7   3         67.25         80.14        19.17 o                         
  -9   7   3       7441.62       7440.75        98.81 o                         
  -8   7   3      12079.34      12308.11       111.11 o                         
  -7   7   3       8429.93       8421.90        80.20 o                         
  -6   7   3         43.10         63.62         9.77 o                         
  -5   7   3       1794.33       1832.32        27.48 o                         
  -4   7   3       6652.82       6811.92        59.76 o                         
  -3   7   3       6759.68       6903.29        60.28 o                         
  -2   7   3       5847.02       5847.35        52.79 o                         
  -1   7   3        117.10        123.49         9.96 o                         
   0   7   3       6359.12       6491.49        77.83 o                         
   1   7   3       6576.41       6793.46        77.30 o                         
   2   7   3       3834.59       3671.59        72.32 o                         
   3   7   3        431.63        404.95        24.39 o                         
   4   7   3       1890.89       1750.56        46.00 o                         
   5   7   3       4366.53       4203.62        73.53 o                         
   6   7   3       3956.09       3969.84        73.89 o                         
   7   7   3        438.00        470.39        35.82 o                         
   8   7   3        359.47        331.18        56.47 o                         
 -14   8   3       2602.69       2717.89       113.03 o                         
 -13   8   3       2244.51       2285.20        58.07 o                         
 -12   8   3          3.32         14.03        20.48 o                         
 -11   8   3       1165.50       1243.01        43.94 o                         
 -10   8   3       5584.67       5480.03       138.73 o                         
  -9   8   3       2372.59       2276.74        48.16 o                         
  -8   8   3        438.67        480.47        19.41 o                         
  -7   8   3       1915.77       2059.90        33.25 o                         
  -6   8   3       5505.74       5504.00        52.74 o                         
  -5   8   3      11616.26      11273.69        92.90 o                         
  -4   8   3       3624.47       3801.73        45.03 o                         
  -3   8   3       2197.43       2196.35        28.94 o                         
  -2   8   3       5086.84       5298.76        52.45 o                         
  -1   8   3       8276.31       8485.78       127.51 o                         
   0   8   3       5523.85       5359.15        77.57 o                         
   1   8   3         34.28         70.88        17.44 o                         
   2   8   3       1865.42       1805.27        75.95 o                         
   3   8   3       5477.93       5623.18       135.20 o                         
   4   8   3       4831.11       5009.95        95.30 o                         
   5   8   3        150.53        163.24        26.25 o                         
   6   8   3        351.52        390.68        33.61 o                         
   7   8   3       2467.60       2256.44       104.99 o                         
   8   8   3       3717.56       3450.09       137.69 o                         
 -14   9   3         45.89         28.22        36.96 o                         
 -13   9   3       3083.87       3259.04        84.61 o                         
 -12   9   3       3517.38       3417.79        68.65 o                         
 -11   9   3       2101.93       2070.59        50.09 o                         
 -10   9   3        213.60        219.90        30.66 o                         
  -9   9   3        522.00        552.18        35.69 o                         
  -8   9   3       3901.09       3930.71        50.49 o                         
  -7   9   3       7021.34       7165.46        73.94 o                         
  -6   9   3        641.10        757.71        29.74 o                         
  -5   9   3        161.01        213.17        14.79 o                         
  -4   9   3       6426.58       6614.28        61.80 o                         
  -3   9   3       8362.80       8223.95        73.04 o                         
  -2   9   3       3593.26       3682.22        45.18 o                         
  -1   9   3        534.58        531.68        25.22 o                         
   0   9   3       4810.55       4730.72        74.61 o                         
   1   9   3       9311.36       9501.15       124.22 o                         
   2   9   3       3776.69       3798.47       108.27 o                         
   3   9   3         93.64        111.11        24.29 o                         
   4   9   3        556.06        531.12        33.40 o                         
   5   9   3       2687.35       2688.70        63.65 o                         
   6   9   3       2747.48       2609.79       112.00 o                         
   7   9   3        691.01        802.37        79.10 o                         
 -13  10   3       1513.77       1505.06        62.81 o                         
 -12  10   3          8.92          5.95        23.14 o                         
 -11  10   3       2095.70       2087.26        54.88 o                         
 -10  10   3       7138.37       7062.66       126.59 o                         
  -9  10   3       3317.80       3351.00        62.19 o                         
  -8  10   3        205.05        204.99        18.97 o                         
  -7  10   3       1305.39       1401.94        35.19 o                         
  -6  10   3       2741.65       2623.37        40.42 o                         
  -5  10   3       5056.18       5110.07        62.59 o                         
  -4  10   3       1187.64       1200.17        27.73 o                         
  -3  10   3        108.83        122.36        14.30 o                         
  -2  10   3        721.00        754.81        29.74 o                         
  -1  10   3       4399.62       4408.38        97.66 o                         
   0  10   3       1454.96       1498.31        63.04 o                         
   1  10   3        521.84        487.10        29.98 o                         
   2  10   3        343.14        347.30        29.65 o                         
   3  10   3       4449.40       4404.73        79.55 o                         
   4  10   3       3643.06       3924.47        97.08 o                         
   5  10   3        762.19        845.79        77.52 o                         
   6  10   3        107.59        119.75        52.16 o                         
 -13  11   3       2263.86       2436.17        78.99 o                         
 -12  11   3       4120.32       4213.15       103.40 o                         
 -11  11   3       2543.86       2692.79        66.95 o                         
 -10  11   3         41.80         46.55        24.20 o                         
  -9  11   3       1460.11       1428.35        45.67 o                         
  -8  11   3       4796.37       4618.03        75.53 o                         
  -7  11   3       4449.02       4562.00        72.51 o                         
  -6  11   3        784.20        797.86        26.19 o                         
  -5  11   3        716.99        743.65        26.91 o                         
  -4  11   3       7567.10       7876.77        80.91 o                         
  -3  11   3       4189.27       4389.90       109.78 o                         
  -2  11   3       1747.08       1579.08        43.54 o                         
  -1  11   3         99.76        110.50        21.88 o                         
   0  11   3       1272.04       1159.72        40.92 o                         
   1  11   3       3750.69       3910.31        74.40 o                         
   2  11   3       1929.96       2076.61        56.46 o                         
   3  11   3        554.39        551.55        38.05 o                         
   4  11   3        255.85        361.56        67.52 o                         
   5  11   3       1368.81       1424.48        94.59 o                         
 -12  12   3         45.56         80.47        38.61 o                         
 -11  12   3       1483.25       1512.90        63.14 o                         
 -10  12   3       4496.30       4544.41        80.20 o                         
  -9  12   3       3707.95       3637.99        83.63 o                         
  -8  12   3        792.49        824.49        36.47 o                         
  -7  12   3        430.10        465.47        27.02 o                         
  -6  12   3       3415.30       3600.93        57.46 o                         
  -5  12   3       4304.57       4242.74        62.55 o                         
  -4  12   3       2488.66       2496.63        47.92 o                         
  -3  12   3          3.28         17.79        23.01 o                         
  -2  12   3       4199.85       4194.42        74.14 o                         
  -1  12   3       5603.08       5817.97        93.64 o                         
   0  12   3       2136.13       2224.72        75.80 o                         
   1  12   3         47.59         39.08        26.48 o                         
   2  12   3       1226.33       1254.49        82.61 o                         
   3  12   3       2092.47       2076.85       106.97 o                         
 -11  13   3       2228.00       2083.17        75.24 o                         
 -10  13   3         31.04         50.71        47.86 o                         
  -9  13   3       1618.67       1590.34       113.33 o                         
  -8  13   3       3185.10       3354.68       154.50 o                         
  -7  13   3       3874.77       3605.42        77.13 o                         
  -6  13   3       1449.81       1531.99        42.90 o                         
  -5  13   3        284.36        274.06        24.50 o                         
  -4  13   3       3036.16       3154.85        82.48 o                         
  -3  13   3       3346.47       3496.35        87.48 o                         
  -2  13   3       1996.78       1984.50        55.10 o                         
  -1  13   3         64.89         71.27        28.20 o                         
   0  13   3       1114.14       1121.37        72.29 o                         
   1  13   3       2729.75       2603.44       114.59 o                         
   2  13   3       2930.44       3146.85       133.98 o                         
 -10  14   3       2562.76       2586.03       108.56 o                         
  -9  14   3       2865.71       2874.32       114.26 o                         
  -8  14   3        770.16        861.55        70.30 o                         
  -7  14   3        341.30        392.36        36.53 o                         
  -6  14   3       3167.38       3321.33        60.38 o                         
  -5  14   3       3068.83       2951.85       106.16 o                         
  -4  14   3       1496.64       1511.11        69.60 o                         
  -3  14   3          9.00        -11.04        34.68 o                         
  -2  14   3       1050.23        949.59        82.88 o                         
  -1  14   3       3047.91       3154.99       126.83 o                         
   0  14   3       2356.90       2664.21       124.91 o                         
  -7  15   3       2611.07       2581.14       146.46 o                         
  -6  15   3       1338.03       1461.69       120.87 o                         
  -5  15   3         21.13         76.85        58.91 o                         
  -4  15   3       1266.00       1108.06        87.51 o                         
  -3  15   3       2752.96       2713.46       128.42 o                         
  -2 -15   4       1717.59       1804.55        71.90 o                         
  -1 -15   4       1856.12       1763.83       111.38 o                         
   0 -15   4        583.76        612.74        46.75 o                         
   1 -15   4        287.96        307.67        41.40 o                         
   2 -15   4       2940.56       3288.15        88.39 o                         
   3 -15   4       3869.60       3908.15        98.20 o                         
   4 -15   4       1581.66       1618.08        68.35 o                         
   5 -15   4         57.33         39.91        37.69 o                         
   6 -15   4        651.82        659.67        49.96 o                         
  -4 -14   4       2836.65       2869.37        82.46 o                         
  -3 -14   4       2867.26       2921.23        69.09 o                         
  -2 -14   4        406.89        437.09        30.08 o                         
  -1 -14   4        740.31        754.18        33.92 o                         
   0 -14   4       2667.06       2600.45        53.13 o                         
   1 -14   4       2117.78       2105.35        63.60 o                         
   2 -14   4       1236.10       1299.84        40.34 o                         
   3 -14   4         14.07          8.81        23.77 o                         
   4 -14   4       1499.08       1531.92        46.78 o                         
   5 -14   4       3783.13       3867.81        98.89 o                         
   6 -14   4       2871.24       2858.96        81.53 o                         
   7 -14   4        198.15        209.46        37.58 o                         
   8 -14   4        628.90        736.42        49.69 o                         
  -6 -13   4       1850.51       1867.60       103.40 o                         
  -5 -13   4       2505.22       2328.00       200.44 o                         
  -4 -13   4        257.46        224.07        24.83 o                         
  -3 -13   4       1029.89        975.71        31.62 o                         
  -2 -13   4       2995.68       2903.97        48.40 o                         
  -1 -13   4       5188.73       4989.34       116.31 o                         
   0 -13   4       1140.19       1082.71        36.03 o                         
   1 -13   4        183.51        188.65        22.27 o                         
   2 -13   4       3555.06       3449.44        75.24 o                         
   3 -13   4       4765.33       4779.43        71.54 o                         
   4 -13   4       1615.43       1620.67        42.87 o                         
   5 -13   4         83.05         55.54        20.84 o                         
   6 -13   4        876.56        904.42        34.34 o                         
   7 -13   4       3265.11       3347.66        70.33 o                         
   8 -13   4       2708.53       2729.01        87.35 o                         
   9 -13   4        630.29        651.40        50.24 o                         
  -7 -12   4        835.50        797.20        73.68 o                         
  -6 -12   4          1.53        -16.14        25.83 o                         
  -5 -12   4        241.88        251.66        23.73 o                         
  -4 -12   4       2844.42       2768.79        45.88 o                         
  -3 -12   4       4082.15       4012.53        55.59 o                         
  -2 -12   4       1409.62       1466.53        34.65 o                         
  -1 -12   4        103.17         90.44        17.13 o                         
   0 -12   4       4555.63       4598.60        66.34 o                         
   1 -12   4       6533.44       6367.59       103.94 o                         
   2 -12   4       2858.94       2649.29        54.13 o                         
   3 -12   4          2.93          8.50        18.96 o                         
   4 -12   4       1747.99       1758.83        40.70 o                         
   5 -12   4       8109.97       7784.96        95.77 o                         
   6 -12   4       4156.96       4016.15        63.52 o                         
   7 -12   4        343.46        407.17        27.38 o                         
   8 -12   4        455.40        493.19        29.79 o                         
   9 -12   4       1863.25       1854.25        55.00 o                         
  10 -12   4       2348.85       2244.39        76.69 o                         
  -8 -11   4         12.00          9.07        49.32 o                         
  -7 -11   4        868.64        837.74        38.63 o                         
  -6 -11   4       2393.68       2440.91        45.77 o                         
  -5 -11   4       2634.27       2682.82        44.62 o                         
  -4 -11   4        294.35        276.81        20.10 o                         
  -3 -11   4        751.36        739.60        31.81 o                         
  -2 -11   4       4213.54       4098.94        52.41 o                         
  -1 -11   4       4847.22       4835.12        60.35 o                         
   0 -11   4       1649.92       1682.66        32.06 o                         
   1 -11   4        290.96        279.03        19.32 o                         
   2 -11   4       3357.08       3361.94        57.59 o                         
   3 -11   4       5140.21       5074.16        67.95 o                         
   4 -11   4       2805.43       2782.36        48.17 o                         
   5 -11   4        617.36        593.49        26.88 o                         
   6 -11   4        806.32        890.19        31.33 o                         
   7 -11   4       3829.20       3818.51        64.03 o                         
   8 -11   4       5973.65       5722.48        70.53 o                         
   9 -11   4       1651.29       1704.77        40.72 o                         
  10 -11   4        230.60        260.70        32.99 o                         
  -9 -10   4        957.76        898.16        69.18 o                         
  -8 -10   4       3757.28       3764.62       109.12 o                         
  -7 -10   4       1259.10       1211.78        33.96 o                         
  -6 -10   4         81.34         97.21        23.46 o                         
  -5 -10   4        892.37        887.69        29.62 o                         
  -4 -10   4       5500.25       5440.60        62.81 o                         
  -3 -10   4       1985.57       1988.47        37.43 o                         
  -2 -10   4       1317.84       1252.64        32.70 o                         
  -1 -10   4       1771.01       1712.99        31.16 o                         
   0 -10   4       9314.96       9114.28        88.44 o                         
   1 -10   4       4903.71       5103.14        57.49 o                         
   2 -10   4       1993.50       2120.86        39.87 o                         
   3 -10   4         73.46         92.85        16.48 o                         
   4 -10   4       1330.44       1384.29        33.25 o                         
   5 -10   4       5675.12       5554.71        63.66 o                         
   6 -10   4       4110.76       4078.36        52.96 o                         
   7 -10   4       1066.68       1068.15        43.88 o                         
   8 -10   4        200.43        213.61        19.51 o                         
   9 -10   4       1948.69       1924.57        41.15 o                         
  10 -10   4       3153.47       3112.24        52.48 o                         
  11 -10   4       1830.40       1850.34        58.47 o                         
 -10  -9   4       2751.35       2909.93       119.88 o                         
  -9  -9   4        911.63        990.69        72.54 o                         
  -8  -9   4          9.33         10.40        18.38 o                         
  -7  -9   4       1776.39       1752.70        35.71 o                         
  -6  -9   4       1828.09       1861.80        44.30 o                         
  -5  -9   4       4489.29       4329.22        53.56 o                         
  -4  -9   4       1539.06       1448.45        28.93 o                         
  -3  -9   4        256.55        247.78        15.77 o                         
  -2  -9   4       1958.17       1983.87        49.60 o                         
  -1  -9   4       3538.13       3641.62        45.35 o                         
   0  -9   4       3539.40       3400.88        42.75 o                         
   1  -9   4          9.39          7.18        10.80 o                         
   2  -9   4       4161.25       3949.81        58.92 o                         
   3  -9   4       6053.78       6018.80        72.12 o                         
   4  -9   4       4770.14       4759.71        54.50 o                         
   5  -9   4        129.30        146.47        14.97 o                         
   6  -9   4       2074.00       2013.83        36.66 o                         
   7  -9   4       3357.39       3319.27        47.18 o                         
   8  -9   4       4807.53       4790.54        60.58 o                         
   9  -9   4       1155.69       1129.02        33.49 o                         
  10  -9   4        188.62        209.11        22.84 o                         
  11  -9   4       1396.81       1491.07        53.80 o                         
 -10  -8   4         20.39         43.32        32.85 o                         
  -9  -8   4       1760.88       1753.30       103.79 o                         
  -8  -8   4       2873.01       2947.54        53.89 o                         
  -7  -8   4       2114.60       2128.34        39.52 o                         
  -6  -8   4        434.44        484.38        20.30 o                         
  -5  -8   4       1761.55       1729.14        31.08 o                         
  -4  -8   4       4480.58       4351.02        50.83 o                         
  -3  -8   4       6057.66       5878.12        61.83 o                         
  -2  -8   4       6684.45       6571.23        66.20 o                         
  -1  -8   4        899.07        870.43        29.95 o                         
   0  -8   4       4119.83       3976.27        45.06 o                         
   1  -8   4       9851.84       9657.20        88.37 o                         
   2  -8   4       5168.59       5184.58        48.63 o                         
   3  -8   4          3.10         10.56         9.67 o                         
   4  -8   4       1727.94       1746.08        29.38 o                         
   5  -8   4       5306.39       5116.63        76.06 o                         
   6  -8   4       5566.22       5514.85        61.18 o                         
   7  -8   4        238.57        252.34        16.92 o                         
   8  -8   4        777.06        766.22        24.56 o                         
   9  -8   4       3559.49       3511.79        51.00 o                         
  10  -8   4       2563.71       2594.64        60.28 o                         
  11  -8   4       1221.93       1223.57        48.11 o                         
  12  -8   4         12.65         11.07        42.38 o                         
 -10  -7   4       3669.57       3936.39        92.64 o                         
  -9  -7   4       3071.00       3133.00        53.76 o                         
  -8  -7   4         72.50         86.28        15.38 o                         
  -7  -7   4       1623.19       1633.44        29.99 o                         
  -6  -7   4       2651.43       2568.14        37.04 o                         
  -5  -7   4       7649.14       7396.66        73.58 o                         
  -4  -7   4        193.51        176.51        12.58 o                         
  -3  -7   4        288.16        275.31        16.01 o                         
  -2  -7   4       5644.15       5614.24        56.91 o                         
  -1  -7   4      10493.29       9943.42        89.39 o                         
   0  -7   4       1603.59       1539.90        24.13 o                         
   1  -7   4        131.35        165.30        11.13 o                         
   2  -7   4       1010.82       1028.56        17.54 o                         
   3  -7   4       8977.89       8494.26        79.06 o                         
   4  -7   4       6450.42       6406.77        64.16 o                         
   5  -7   4       1157.53       1213.45        28.03 o                         
   6  -7   4        270.92        279.92        15.59 o                         
   7  -7   4       1451.56       1439.69        29.32 o                         
   8  -7   4       4707.57       4616.39        55.93 o                         
   9  -7   4       2210.77       2143.51        38.90 o                         
  10  -7   4         23.01         24.47        24.29 o                         
  11  -7   4       1239.30       1247.29        65.45 o                         
  12  -7   4       2898.33       2706.53       177.04 o                         
 -11  -6   4       1261.71       1227.88        75.07 o                         
 -10  -6   4         42.21         57.60        23.38 o                         
  -9  -6   4       2525.50       2439.67        41.27 o                         
  -8  -6   4       3946.57       4047.86        50.18 o                         
  -7  -6   4       4863.94       4847.77        54.63 o                         
  -6  -6   4        368.95        392.66        15.70 o                         
  -5  -6   4       1695.80       1732.83        37.70 o                         
  -4  -6   4       5935.55       5912.26        67.02 o                         
  -3  -6   4       6239.27       6273.57        61.09 o                         
  -2  -6   4       1377.61       1457.38        22.82 o                         
  -1  -6   4         61.57         98.04         8.66 o                         
   0  -6   4       3593.53       3480.88        37.92 o                         
   1  -6   4      12349.20      12285.30        95.53 o                         
   2  -6   4       2233.94       2237.26        35.52 o                         
   3  -6   4         15.20         23.10         6.60 o                         
   4  -6   4       3087.26       3032.79        37.07 o                         
   5  -6   4       9620.96       9430.75        86.97 o                         
   6  -6   4       8561.15       8399.38        80.89 o                         
   7  -6   4       1214.24       1238.73        31.67 o                         
   8  -6   4         57.59         58.52        14.34 o                         
   9  -6   4       5729.89       5617.44        87.47 o                         
  10  -6   4       2911.05       2834.20        64.02 o                         
  11  -6   4       2050.70       1991.94        57.61 o                         
  12  -6   4         44.08         57.70        38.44 o                         
 -12  -5   4        164.71        151.19        49.91 o                         
 -11  -5   4        437.23        482.15        46.30 o                         
 -10  -5   4       7394.30       7435.61       102.94 o                         
  -9  -5   4       2695.53       2717.33        39.57 o                         
  -8  -5   4         36.03         29.65        12.05 o                         
  -7  -5   4       1270.50       1197.65        29.59 o                         
  -6  -5   4       9210.01       9187.99        84.53 o                         
  -5  -5   4       4021.13       3870.18        42.64 o                         
  -4  -5   4        831.23        773.67        17.60 o                         
  -3  -5   4         41.56         93.58        37.16 o                         
  -2  -5   4      16197.71      16196.92       133.75 o                         
  -1  -5   4      11824.90      11887.21       100.64 o                         
   0  -5   4       2980.60       2955.47        32.33 o                         
   1  -5   4         95.52         91.52         6.66 o                         
   2  -5   4       3114.57       3174.51        30.85 o                         
   3  -5   4       8701.93       8892.66        71.49 o                         
   4  -5   4       3919.06       3859.20        42.20 o                         
   5  -5   4        722.01        670.68        18.52 o                         
   6  -5   4       2888.22       2989.98        42.37 o                         
   7  -5   4       3705.99       3900.41        46.75 o                         
   8  -5   4       4859.75       4925.90        56.52 o                         
   9  -5   4        896.29        935.98        37.19 o                         
  10  -5   4         17.09         -4.68        22.23 o                         
  11  -5   4        850.14        852.86        40.86 o                         
  12  -5   4       3831.96       3609.38        94.01 o                         
 -12  -4   4       3769.48       4014.82        86.94 o                         
 -11  -4   4        964.44       1004.34        36.51 o                         
 -10  -4   4          8.93         -0.89        17.21 o                         
  -9  -4   4       3387.11       3328.48        43.27 o                         
  -8  -4   4       2430.24       2485.09        34.95 o                         
  -7  -4   4       6151.07       5955.36        59.63 o                         
  -6  -4   4       2063.68       2056.87        32.54 o                         
  -5  -4   4        329.39        329.38        12.65 o                         
  -4  -4   4       4073.53       3757.04        39.26 o                         
  -3  -4   4       5799.17       5796.11        53.93 o                         
  -2  -4   4       4350.22       4391.37        48.45 o                         
  -1  -4   4        104.06        104.10         8.57 o                         
   0  -4   4       7017.12       7437.74        93.77 o                         
   1  -4   4      10597.87      10861.66        83.35 o                         
   2  -4   4       8320.77       8300.11        65.91 o                         
   3  -4   4        167.32        202.87         8.51 o                         
   4  -4   4       6669.17       6887.84        57.67 o                         
   5  -4   4       6729.72       6974.22        66.31 o                         
   6  -4   4       4790.86       4776.84        50.95 o                         
   7  -4   4       1354.93       1359.22        26.42 o                         
   8  -4   4        120.33        124.38        19.74 o                         
   9  -4   4       5897.52       5938.49        90.08 o                         
  10  -4   4       2778.10       2896.26        62.48 o                         
  11  -4   4       1861.82       1736.85        51.04 o                         
  12  -4   4         23.05         24.35        37.26 o                         
 -12  -3   4        118.87        116.20        24.45 o                         
 -11  -3   4       1742.79       1805.29        51.45 o                         
 -10  -3   4       6934.15       7105.96       107.49 o                         
  -9  -3   4       1157.82       1139.00        26.75 o                         
  -8  -3   4         93.06         90.82        10.27 o                         
  -7  -3   4       5022.06       5061.55        46.81 o                         
  -6  -3   4       9824.11       9658.14        77.43 o                         
  -5  -3   4       2361.88       2143.96        26.31 o                         
  -4  -3   4       4411.14       4320.09        59.09 o                         
  -3  -3   4         60.57         57.52         7.82 o                         
  -2  -3   4       5762.41       5579.86        55.97 o                         
  -1  -3   4       9219.67       8774.08        82.51 o                         
   0  -3   4       7509.67       7385.52        92.90 o                         
   1  -3   4        583.73        589.28        13.63 o                         
   2  -3   4       1535.38       1505.07        21.70 o                         
   3  -3   4       4957.37       4821.24        41.87 o                         
   4  -3   4       9289.62       9054.80        72.45 o                         
   5  -3   4        968.10        945.90        19.21 o                         
   6  -3   4       1237.17       1351.38        25.67 o                         
   7  -3   4       5250.99       5183.91       101.17 o                         
   8  -3   4       6776.82       6597.34        93.14 o                         
   9  -3   4        919.38        934.22        37.30 o                         
  10  -3   4         77.42         92.71        25.13 o                         
  11  -3   4       1104.02       1082.76        70.74 o                         
  12  -3   4       3187.77       3088.66        87.46 o                         
 -13  -2   4       1954.03       2165.07        65.51 o                         
 -12  -2   4       4871.71       4965.08        77.34 o                         
 -11  -2   4       6458.78       6502.54        90.50 o                         
 -10  -2   4        421.60        466.05        20.61 o                         
  -9  -2   4       3326.87       3289.82        75.35 o                         
  -8  -2   4       3839.05       3985.57        40.21 o                         
  -7  -2   4      13466.35      13829.92       107.17 o                         
  -6  -2   4        377.99        285.94        15.49 o                         
  -5  -2   4       1129.55       1220.25        20.07 o                         
  -4  -2   4       9174.93       9048.95        85.71 o                         
  -3  -2   4      15822.69      15786.43       141.59 o                         
  -2  -2   4        218.85        188.28        15.69 o                         
  -1  -2   4       2533.39       2748.50        35.43 o                         
   0  -2   4        693.28        677.88        14.82 o                         
   1  -2   4      10256.01      10502.17        88.04 o                         
   2  -2   4       5093.14       4985.84        58.95 o                         
   3  -2   4        523.04        516.50        12.66 o                         
   4  -2   4       2154.89       2230.18        27.88 o                         
   5  -2   4       3479.81       3161.85        32.50 o                         
   6  -2   4       3552.59       3493.27        55.85 o                         
   7  -2   4       1495.15       1559.54        41.87 o                         
   8  -2   4         77.43         59.42        17.75 o                         
   9  -2   4       3680.92       3741.31        98.09 o                         
  10  -2   4       3767.45       3873.86        88.86 o                         
  11  -2   4       2079.28       2003.10        67.79 o                         
  12  -2   4         13.06         35.45        37.36 o                         
 -14  -1   4       2818.59       2659.64       102.60 o                         
 -13  -1   4       1192.36       1200.83        52.20 o                         
 -12  -1   4        192.83        208.53        23.31 o                         
 -11  -1   4       3458.30       3563.74        52.37 o                         
 -10  -1   4       8561.09       8573.01        93.11 o                         
  -9  -1   4       5679.87       5869.07        59.70 o                         
  -8  -1   4       1433.43       1524.90        22.12 o                         
  -7  -1   4       3073.99       3206.59        50.88 o                         
  -6  -1   4      11545.91      11871.23       100.33 o                         
  -5  -1   4       7452.58       7148.61        69.19 o                         
  -4  -1   4       3416.12       3668.94        38.93 o                         
  -3  -1   4        285.80        394.82        10.98 o                         
  -2  -1   4       7332.67       7789.57       155.69 o                         
  -1  -1   4      15311.75      15413.57       159.56 o                         
   0  -1   4       2353.02       2261.43        29.72 o                         
   1  -1   4        492.77        594.40        11.45 o                         
   2  -1   4       3793.04       3712.58        36.65 o                         
   3  -1   4      15692.59      15810.21       131.40 o                         
   4  -1   4       4932.78       5006.52        49.68 o                         
   5  -1   4        742.63        653.97        17.18 o                         
   6  -1   4         28.60         35.57        11.91 o                         
   7  -1   4       6245.04       6255.31        87.93 o                         
   8  -1   4       2976.50       3037.82        57.16 o                         
   9  -1   4        796.33        784.03        33.15 o                         
  10  -1   4         50.30         54.36        22.35 o                         
  11  -1   4        528.79        552.30        45.22 o                         
 -14   0   4        817.38        833.38        37.94 o                         
 -13   0   4       2284.95       2235.16        53.49 o                         
 -12   0   4       5347.89       5490.99        82.73 o                         
 -11   0   4       2422.57       2611.17        43.89 o                         
 -10   0   4        185.98        229.16        19.38 o                         
  -9   0   4       3167.41       3203.89        44.26 o                         
  -8   0   4       9105.60       8944.13        80.87 o                         
  -7   0   4       7738.39       7955.24        71.54 o                         
  -6   0   4        729.15        736.06        14.11 o                         
  -5   0   4        389.66        356.27        11.69 o                         
  -4   0   4       9188.01      10023.05        95.06 o                         
  -3   0   4      21429.66      21627.65       274.15 o                         
  -2   0   4      16979.93      17350.30       178.30 o                         
  -1   0   4       6866.51       7158.04        77.69 o                         
   0   0   4       3435.46       3675.18        38.63 o                         
   1   0   4       9975.50      10782.29        90.48 o                         
   2   0   4       6243.37       6458.85        58.13 o                         
   3   0   4       4791.41       4894.18        47.55 o                         
   4   0   4       5542.91       5743.12        64.42 o                         
   5   0   4       6769.68       6753.32        84.45 o                         
   6   0   4       4918.44       4832.66        60.75 o                         
   7   0   4       1169.28       1230.40        35.41 o                         
   8   0   4        324.46        267.94        28.68 o                         
   9   0   4       1683.18       1716.29        47.33 o                         
  10   0   4       2977.46       2874.80        63.64 o                         
  11   0   4       1414.08       1394.36        61.09 o                         
 -15   1   4       2266.45       2166.08       141.99 o                         
 -14   1   4       3054.66       3201.54        66.50 o                         
 -13   1   4       1978.77       1907.78        49.86 o                         
 -12   1   4         20.66          8.89        18.20 o                         
 -11   1   4       4688.32       4643.26        71.71 o                         
 -10   1   4       8406.70       8536.36       122.82 o                         
  -9   1   4       4651.62       4977.01        59.75 o                         
  -8   1   4        878.47        834.78        17.69 o                         
  -7   1   4       4406.39       4813.02        60.38 o                         
  -6   1   4      16827.20      16901.54       137.87 o                         
  -5   1   4       7491.99       7442.75        64.75 o                         
  -4   1   4       2330.60       2440.15        30.81 o                         
  -3   1   4       7503.08       8260.29        78.73 o                         
  -2   1   4      31091.54      30557.92       312.57 o                         
  -1   1   4       6504.49       6957.65        76.45 o                         
   0   1   4       9091.51       9961.06       103.46 o                         
   1   1   4        524.64        511.27        14.60 o                         
   2   1   4       6992.02       7188.76        74.81 o                         
   3   1   4       8309.79       8335.10        86.68 o                         
   4   1   4       3914.59       3846.15        70.46 o                         
   5   1   4       3122.00       3208.15        45.35 o                         
   6   1   4          9.26         16.54        13.36 o                         
   7   1   4       3720.75       3722.64        54.37 o                         
   8   1   4       3507.47       3725.49        67.02 o                         
   9   1   4       2551.43       2489.87        74.64 o                         
  10   1   4         19.27         45.62        24.73 o                         
  11   1   4        402.06        486.06        45.35 o                         
 -15   2   4        643.46        672.93        47.59 o                         
 -14   2   4        152.80        181.95        29.55 o                         
 -13   2   4       2038.11       2008.16        49.74 o                         
 -12   2   4       4300.35       4558.74        72.86 o                         
 -11   2   4       3218.81       3177.85        56.61 o                         
 -10   2   4        684.15        723.53        22.41 o                         
  -9   2   4       3030.95       3046.72        52.69 o                         
  -8   2   4      17037.61      17148.57       142.94 o                         
  -7   2   4      10694.99      10523.69        90.93 o                         
  -6   2   4       1638.26       1526.39        20.44 o                         
  -5   2   4       2065.70       2147.98        26.20 o                         
  -4   2   4       4713.30       4566.24        42.43 o                         
  -3   2   4      15912.88      16014.36       146.23 o                         
  -2   2   4       8757.18       8006.40        88.59 o                         
  -1   2   4       1687.64       2000.65        25.26 o                         
   0   2   4       7852.19       7937.59        69.15 o                         
   1   2   4       4565.19       4752.46        53.24 o                         
   2   2   4      10457.50      10796.05       107.20 o                         
   3   2   4        966.79        905.46        21.94 o                         
   4   2   4       2212.38       2323.14        37.06 o                         
   5   2   4       4281.13       4228.20        56.25 o                         
   6   2   4      10774.53      10528.06       113.33 o                         
   7   2   4       1749.60       1753.72        43.77 o                         
   8   2   4         24.11         29.57        21.23 o                         
   9   2   4        780.11        818.55        37.27 o                         
  10   2   4       2687.64       2571.77        75.84 o                         
 -15   3   4       1760.46       1788.93        87.18 o                         
 -14   3   4       2610.26       2605.64        86.22 o                         
 -13   3   4       3579.52       3429.69        64.89 o                         
 -12   3   4        288.53        305.80        24.93 o                         
 -11   3   4       4223.36       4337.70        69.11 o                         
 -10   3   4       4857.31       4838.59       138.30 o                         
  -9   3   4       5248.93       5160.24        61.03 o                         
  -8   3   4       1514.12       1617.98        25.45 o                         
  -7   3   4       1048.59       1075.03        18.99 o                         
  -6   3   4       5463.49       5448.03        51.51 o                         
  -5   3   4      17044.06      16712.96       136.26 o                         
  -4   3   4      11202.60      11313.72        94.91 o                         
  -3   3   4       2014.51       1999.87        28.50 o                         
  -2   3   4       5417.87       5355.13        67.35 o                         
  -1   3   4       8512.72       8327.17        72.71 o                         
   0   3   4      14161.42      14282.32       119.15 o                         
   1   3   4        164.02        125.95        10.25 o                         
   2   3   4       3224.95       3263.67        42.97 o                         
   3   3   4      11198.15      10861.73       111.23 o                         
   4   3   4       5612.21       5510.74        88.25 o                         
   5   3   4         57.47         54.46        14.11 o                         
   6   3   4       1151.65       1111.93        31.03 o                         
   7   3   4       3789.00       3707.81        57.51 o                         
   8   3   4       5148.62       5242.21        85.56 o                         
   9   3   4       1345.53       1319.91        46.07 o                         
  10   3   4         48.12         64.61        51.63 o                         
 -15   4   4       1061.35       1065.54        54.90 o                         
 -14   4   4        540.39        526.72        33.84 o                         
 -13   4   4       3378.80       3389.78        65.03 o                         
 -12   4   4       4982.47       4828.80        77.12 o                         
 -11   4   4       3676.44       3747.73        63.81 o                         
 -10   4   4        252.82        283.66        22.00 o                         
  -9   4   4       1319.89       1402.72        34.11 o                         
  -8   4   4      13393.02      13303.75       119.15 o                         
  -7   4   4      10407.68       9885.51       142.51 o                         
  -6   4   4        859.53        899.08        17.35 o                         
  -5   4   4        163.17        139.95        10.99 o                         
  -4   4   4       1111.71        912.12        16.73 o                         
  -3   4   4      18957.84      18080.07       146.85 o                         
  -2   4   4       6665.09       6091.36        66.96 o                         
  -1   4   4        921.87       1008.88        17.63 o                         
   0   4   4       2138.47       1998.06        27.05 o                         
   1   4   4      11768.55      11548.62       115.04 o                         
   2   4   4       5791.35       5589.61        64.99 o                         
   3   4   4        797.34        757.20        23.56 o                         
   4   4   4        313.48        330.88        18.49 o                         
   5   4   4       3537.12       3472.26        53.15 o                         
   6   4   4       5600.17       5446.79        71.91 o                         
   7   4   4        607.83        637.87        30.01 o                         
   8   4   4         66.75        111.11        26.10 o                         
   9   4   4        896.67        850.36        69.57 o                         
  10   4   4       1543.23       1504.05        92.61 o                         
 -15   5   4       1707.80       1724.99        68.39 o                         
 -14   5   4       2801.27       2933.57        78.89 o                         
 -13   5   4       2186.10       2505.14       109.65 o                         
 -12   5   4         58.23         52.65        20.28 o                         
 -11   5   4       3409.63       3521.85        61.83 o                         
 -10   5   4       7841.50       7770.24       102.54 o                         
  -9   5   4       8767.54       9164.78       113.95 o                         
  -8   5   4        368.13        386.25        18.14 o                         
  -7   5   4       1071.72       1171.00        27.26 o                         
  -6   5   4       5660.21       5668.90        50.15 o                         
  -5   5   4      21132.79      21136.51       157.37 o                         
  -4   5   4       8199.46       8377.91        68.36 o                         
  -3   5   4        247.82        300.72        10.18 o                         
  -2   5   4       5078.14       4803.71        43.18 o                         
  -1   5   4       5177.60       4817.54        48.62 o                         
   0   5   4       2806.23       2794.84        80.03 o                         
   1   5   4       2086.16       2013.34        33.95 o                         
   2   5   4        568.66        566.13        24.95 o                         
   3   5   4       8599.74       8325.50       120.97 o                         
   4   5   4       3235.71       3270.48        50.11 o                         
   5   5   4        803.02        747.37        26.98 o                         
   6   5   4          7.51         11.18        19.95 o                         
   7   5   4       1531.82       1561.42        47.72 o                         
   8   5   4       3086.98       3117.02        69.38 o                         
   9   5   4       1059.86       1115.54        59.49 o                         
 -15   6   4       1001.19       1005.61        52.98 o                         
 -14   6   4         64.85         70.57        27.01 o                         
 -13   6   4       2543.94       2551.39        58.47 o                         
 -12   6   4       5992.64       6140.87        92.29 o                         
 -11   6   4       2195.86       2306.03        58.93 o                         
 -10   6   4        196.03        176.32        19.10 o                         
  -9   6   4        331.34        302.26        28.62 o                         
  -8   6   4      14718.71      14876.58       168.66 o                         
  -7   6   4       8919.05       8991.25        82.67 o                         
  -6   6   4       1475.18       1366.24        28.13 o                         
  -5   6   4        980.07       1007.13        22.44 o                         
  -4   6   4      10125.04      10343.95        83.56 o                         
  -3   6   4      12964.96      13317.52       103.88 o                         
  -2   6   4       6846.77       6802.34        91.55 o                         
  -1   6   4       1854.66       1924.61        24.70 o                         
   0   6   4       5168.13       4950.47        88.96 o                         
   1   6   4       7757.19       7472.54       120.07 o                         
   2   6   4       3081.44       3023.15        47.70 o                         
   3   6   4       1464.24       1386.23        33.29 o                         
   4   6   4         14.38         39.82        20.94 o                         
   5   6   4       2708.71       2554.66        56.94 o                         
   6   6   4       3148.63       3156.50        65.22 o                         
   7   6   4       1476.72       1665.69        52.35 o                         
   8   6   4        158.62        220.19        80.20 o                         
 -15   7   4       2167.76       2205.18        74.31 o                         
 -14   7   4       3258.66       3452.21       117.17 o                         
 -13   7   4       2381.72       2328.38        57.24 o                         
 -12   7   4        434.67        445.32        38.40 o                         
 -11   7   4       2544.99       2472.74        68.69 o                         
 -10   7   4      10494.40      10927.37       136.12 o                         
  -9   7   4      10566.11      10500.22       129.33 o                         
  -8   7   4        574.99        578.84        25.24 o                         
  -7   7   4        834.38        763.92        18.71 o                         
  -6   7   4       3855.50       4076.71        42.16 o                         
  -5   7   4      13391.78      13410.00       106.62 o                         
  -4   7   4       6158.13       6113.18        55.71 o                         
  -3   7   4         89.22         96.16        10.22 o                         
  -2   7   4       6308.68       6570.47        58.42 o                         
  -1   7   4       5544.69       5729.42        97.64 o                         
   0   7   4       6315.32       6216.60        72.89 o                         
   1   7   4       1508.91       1445.79        32.41 o                         
   2   7   4       1490.32       1415.72        40.01 o                         
   3   7   4       4947.24       4714.75        76.58 o                         
   4   7   4       5196.93       5238.40        84.90 o                         
   5   7   4       1184.60       1094.97        42.45 o                         
   6   7   4        220.03        266.80        29.49 o                         
   7   7   4       1133.25       1049.86        95.36 o                         
   8   7   4       1625.63       1547.01        96.18 o                         
 -14   8   4          0.36         18.40        32.91 o                         
 -13   8   4       2822.09       2876.30        83.80 o                         
 -12   8   4       4444.84       4486.20        78.00 o                         
 -11   8   4       1242.90       1213.72        42.61 o                         
 -10   8   4        221.44        275.48        25.00 o                         
  -9   8   4        863.40        834.48        46.73 o                         
  -8   8   4       8839.44       8802.15       111.56 o                         
  -7   8   4       6047.80       5878.89        69.61 o                         
  -6   8   4       5047.45       5312.96        52.36 o                         
  -5   8   4        363.39        346.47        14.52 o                         
  -4   8   4       5724.51       5959.18        56.06 o                         
  -3   8   4       7930.35       7852.16        69.28 o                         
  -2   8   4       7094.88       7003.81        70.41 o                         
  -1   8   4        673.60        763.22        24.86 o                         
   0   8   4       1788.89       1629.31        41.04 o                         
   1   8   4       6804.84       6954.05       119.66 o                         
   2   8   4       5583.50       5824.25       100.46 o                         
   3   8   4        430.60        411.14        29.47 o                         
   4   8   4        114.08        133.96        26.86 o                         
   5   8   4       2402.80       2269.26        64.04 o                         
   6   8   4       4425.36       4283.37       145.43 o                         
   7   8   4       1667.57       1772.81        99.10 o                         
 -14   9   4       2481.50       2629.96        79.00 o                         
 -13   9   4       1485.48       1476.73        61.12 o                         
 -12   9   4        102.30        130.69        28.04 o                         
 -11   9   4        498.86        534.04        31.07 o                         
 -10   9   4       4383.35       4447.35       107.79 o                         
  -9   9   4       7061.59       6991.50        97.57 o                         
  -8   9   4        718.54        802.29        31.49 o                         
  -7   9   4        297.01        335.59        18.78 o                         
  -6   9   4       2847.43       2822.72        36.21 o                         
  -5   9   4      10761.68      10463.92        89.36 o                         
  -4   9   4       5250.76       5380.13        53.58 o                         
  -3   9   4        168.60        170.08        14.45 o                         
  -2   9   4       3891.02       3920.09        64.12 o                         
  -1   9   4       8629.09       8626.52       177.20 o                         
   0   9   4       5479.44       5390.58       118.43 o                         
   1   9   4        721.37        643.90        30.70 o                         
   2   9   4        108.86        125.90        22.42 o                         
   3   9   4       2935.80       2962.68        63.75 o                         
   4   9   4       4416.90       4276.06        80.95 o                         
   5   9   4        939.91       1016.05        80.49 o                         
   6   9   4         36.42         37.33        49.85 o                         
 -14  10   4        237.08        203.49        42.04 o                         
 -13  10   4       1503.18       1659.65       133.05 o                         
 -12  10   4       3911.82       3956.58        90.35 o                         
 -11  10   4       3874.08       3992.83        75.77 o                         
 -10  10   4        513.69        573.44        32.72 o                         
  -9  10   4       1202.82       1250.73        42.37 o                         
  -8  10   4       3882.21       3778.65        67.02 o                         
  -7  10   4       4231.38       4350.96        55.53 o                         
  -6  10   4       3389.84       3428.02        47.30 o                         
  -5  10   4        278.93        313.92        16.99 o                         
  -4  10   4       3480.06       3414.74        45.02 o                         
  -3  10   4       3490.39       3490.64        61.21 o                         
  -2  10   4       1378.23       1251.28        42.75 o                         
  -1  10   4        413.75        376.40        26.18 o                         
   0  10   4        632.73        631.60        30.55 o                         
   1  10   4       4971.24       5025.70       156.87 o                         
   2  10   4       3017.57       3158.10        66.96 o                         
   3  10   4       1100.35       1165.81        47.13 o                         
   4  10   4         25.65         54.74        50.77 o                         
   5  10   4       1821.56       1989.73       112.93 o                         
 -13  11   4        879.68        935.20       119.75 o                         
 -12  11   4          9.07        -16.28        36.02 o                         
 -11  11   4        210.24        226.53        32.28 o                         
 -10  11   4       4194.53       4026.97        73.70 o                         
  -9  11   4       5091.81       5200.45        85.13 o                         
  -8  11   4       1101.57       1108.37        39.67 o                         
  -7  11   4        132.36        170.57        25.45 o                         
  -6  11   4       2866.94       3022.81        45.61 o                         
  -5  11   4       5598.25       5894.86        80.92 o                         
  -4  11   4       3987.20       3939.73        56.93 o                         
  -3  11   4        858.49        960.57        35.92 o                         
  -2  11   4       1128.84       1114.67        39.90 o                         
  -1  11   4       3525.71       3900.68        72.37 o                         
   0  11   4       2906.85       2903.39       102.86 o                         
   1  11   4        885.87        828.04        38.07 o                         
   2  11   4        136.50        142.64        29.30 o                         
   3  11   4       1590.12       1478.30        96.18 o                         
   4  11   4       2353.40       2576.23       120.74 o                         
 -12  12   4       3008.26       3032.15       115.18 o                         
 -11  12   4       3346.41       3536.68       125.38 o                         
 -10  12   4        127.22        136.38        30.64 o                         
  -9  12   4       1007.98        962.99        40.32 o                         
  -8  12   4       1972.76       2043.30        55.52 o                         
  -7  12   4       3621.60       3426.92        79.29 o                         
  -6  12   4       2974.27       2892.61        52.56 o                         
  -5  12   4          0.89         -9.85        20.57 o                         
  -4  12   4       3109.40       3260.46        80.04 o                         
  -3  12   4       4331.46       4509.15        78.59 o                         
  -2  12   4       3118.57       3000.14        64.76 o                         
  -1  12   4        437.70        427.29        41.02 o                         
   0  12   4        847.16        875.79        39.60 o                         
   1  12   4       2069.03       2085.45       101.48 o                         
   2  12   4       2156.98       2583.51       121.80 o                         
 -11  13   4        552.47        699.24        52.57 o                         
 -10  13   4       3821.81       4090.69       101.22 o                         
  -9  13   4       3189.96       3014.41        78.95 o                         
  -8  13   4       1044.59       1080.74        50.03 o                         
  -7  13   4        382.21        434.74        37.58 o                         
  -6  13   4       3078.82       3315.55        59.29 o                         
  -5  13   4       4317.56       4434.74        98.62 o                         
  -4  13   4       2267.26       2251.10        74.91 o                         
  -3  13   4         80.53         70.61        28.16 o                         
  -2  13   4        696.33        744.55        40.02 o                         
  -1  13   4       3482.81       3675.84        78.03 o                         
   0  13   4       3239.58       3327.69       129.08 o                         
   1  13   4        420.28        543.27        75.73 o                         
  -9  14   4        354.19        496.21        65.67 o                         
  -8  14   4       1500.60       1632.21        87.18 o                         
  -7  14   4       3084.11       3087.25        83.89 o                         
  -6  14   4       1913.48       1972.72       110.15 o                         
  -5  14   4          0.00        -14.59        40.82 o                         
  -4  14   4       2295.66       2328.08        80.88 o                         
  -3  14   4       3493.11       3645.31       139.41 o                         
  -2  14   4       2288.27       2628.86       123.72 o                         
  -1  14   4        161.75        152.45        58.52 o                         
  -2 -15   5        545.25        596.50        97.11 o                         
  -1 -15   5        113.47        115.24        37.10 o                         
   0 -15   5       1270.11       1399.39        63.90 o                         
   1 -15   5       2526.61       2285.49       110.02 o                         
   2 -15   5       1579.36       1412.42       131.04 o                         
   3 -15   5         46.71         53.57        35.94 o                         
   4 -15   5        543.88        596.64        66.89 o                         
   5 -15   5       1108.50       1052.33        57.10 o                         
   6 -15   5       1984.08       1949.58       108.00 o                         
  -4 -14   5        710.58        767.02        49.54 o                         
  -3 -14   5         98.03         81.72        24.94 o                         
  -2 -14   5       1639.88       1551.22        49.26 o                         
  -1 -14   5       2077.71       2005.16        47.41 o                         
   0 -14   5       1692.67       1719.42        56.27 o                         
   1 -14   5          6.98         16.28        21.51 o                         
   2 -14   5       1711.97       1732.08        47.27 o                         
   3 -14   5       2716.96       2865.23        56.19 o                         
   4 -14   5       2032.27       2014.99        63.85 o                         
   5 -14   5        418.35        352.80        39.74 o                         
   6 -14   5        761.31        812.05        50.29 o                         
   7 -14   5       2772.60       2856.29        83.11 o                         
  -6 -13   5        212.59        181.75        37.93 o                         
  -5 -13   5        677.66        717.53        33.33 o                         
  -4 -13   5       2603.23       2553.15        47.43 o                         
  -3 -13   5       3512.68       3437.18        53.74 o                         
  -2 -13   5       1397.56       1372.62        35.51 o                         
  -1 -13   5         55.88         67.83        21.75 o                         
   0 -13   5       1610.23       1560.75        41.43 o                         
   1 -13   5       4918.16       4782.02       172.84 o                         
   2 -13   5       2116.86       2108.83        46.49 o                         
   3 -13   5         92.66         90.83        20.99 o                         
   4 -13   5        392.18        387.56        26.70 o                         
   5 -13   5       2756.57       2837.21        76.65 o                         
   6 -13   5       3385.06       3581.76        63.46 o                         
   7 -13   5        349.73        376.38        40.21 o                         
   8 -13   5        158.00        167.13        39.10 o                         
  -7 -12   5        460.92        428.84        46.14 o                         
  -6 -12   5       1547.73       1498.61        38.72 o                         
  -5 -12   5       3460.52       3442.92        53.11 o                         
  -4 -12   5        984.16        955.79        29.41 o                         
  -3 -12   5         27.57         25.57        16.89 o                         
  -2 -12   5       1571.27       1570.88        34.67 o                         
  -1 -12   5       3858.62       3749.27        51.90 o                         
   0 -12   5       3602.96       3433.90        55.99 o                         
   1 -12   5        215.29        219.44        21.22 o                         
   2 -12   5       2272.65       2155.36        44.95 o                         
   3 -12   5       4554.51       4409.47        65.18 o                         
   4 -12   5       4121.41       4013.79        63.19 o                         
   5 -12   5        848.84        874.03        31.53 o                         
   6 -12   5        367.42        377.43        26.17 o                         
   7 -12   5       2552.43       2490.81        53.06 o                         
   8 -12   5       2476.34       2376.74        58.74 o                         
   9 -12   5       1364.64       1378.23        51.99 o                         
  -8 -11   5       3075.72       3146.70        86.22 o                         
  -7 -11   5       2043.22       2062.76        45.34 o                         
  -6 -11   5        513.47        510.59        25.52 o                         
  -5 -11   5        244.04        261.26        21.30 o                         
  -4 -11   5       3002.78       2955.05        46.16 o                         
  -3 -11   5       4565.22       4444.92        56.46 o                         
  -2 -11   5       2120.01       1905.14        41.90 o                         
  -1 -11   5         49.51         34.36        14.54 o                         
   0 -11   5       2136.69       2158.18        42.19 o                         
   1 -11   5       5079.52       5019.69        67.53 o                         
   2 -11   5       2079.84       2120.42        41.68 o                         
   3 -11   5        301.91        343.57        21.15 o                         
   4 -11   5        637.21        606.11        27.25 o                         
   5 -11   5       5005.10       5043.35        92.92 o                         
   6 -11   5       4481.97       4322.69        65.20 o                         
   7 -11   5       1208.38       1264.05        34.41 o                         
   8 -11   5         28.63         31.92        20.19 o                         
   9 -11   5       1428.90       1386.41        42.55 o                         
  10 -11   5       3388.21       3291.83        71.73 o                         
  -9 -10   5       1721.55       1902.22        97.97 o                         
  -8 -10   5         45.30         46.81        20.38 o                         
  -7 -10   5        323.76        371.33        23.48 o                         
  -6 -10   5       3649.13       3724.82        55.98 o                         
  -5 -10   5       4248.45       4196.12        54.90 o                         
  -4 -10   5        784.16        750.49        24.00 o                         
  -3 -10   5        204.46        202.06        16.34 o                         
  -2 -10   5       2989.97       2968.30        41.85 o                         
  -1 -10   5       5019.77       5110.60        58.47 o                         
   0 -10   5       4606.80       4527.15        53.52 o                         
   1 -10   5        413.06        390.56        32.07 o                         
   2 -10   5       1425.22       1584.99        34.22 o                         
   3 -10   5       2015.06       2041.84        39.52 o                         
   4 -10   5       4755.46       4798.64        69.40 o                         
   5 -10   5       1591.57       1582.85        32.78 o                         
   6 -10   5        312.53        347.04        20.27 o                         
   7 -10   5       2097.75       2124.65        40.35 o                         
   8 -10   5       3226.56       3146.13        49.75 o                         
   9 -10   5       2315.78       2294.27        49.68 o                         
  10 -10   5          0.35          0.52        28.44 o                         
  -9  -9   5       1906.76       1863.73        46.09 o                         
  -8  -9   5       3795.30       3814.69        57.27 o                         
  -7  -9   5       1402.68       1499.23        33.72 o                         
  -6  -9   5        997.23       1064.01        29.78 o                         
  -5  -9   5        865.90        804.08        23.67 o                         
  -4  -9   5       2792.21       2748.85        39.60 o                         
  -3  -9   5       2306.19       2277.30        35.24 o                         
  -2  -9   5       1508.86       1423.29        27.82 o                         
  -1  -9   5         44.05         53.77        12.15 o                         
   0  -9   5       2554.09       2516.13        36.20 o                         
   1  -9   5       5718.78       5560.95        59.58 o                         
   2  -9   5       4291.81       4284.43        57.53 o                         
   3  -9   5        143.74        195.89        16.26 o                         
   4  -9   5        561.62        601.00        19.83 o                         
   5  -9   5       5203.59       5161.30        59.18 o                         
   6  -9   5       4509.56       4481.52        55.51 o                         
   7  -9   5       1468.91       1504.60        33.10 o                         
   8  -9   5         10.36         13.60        17.02 o                         
   9  -9   5       1454.67       1440.78        35.30 o                         
  10  -9   5       2865.58       2797.25        95.89 o                         
  11  -9   5        788.81        775.68        53.83 o                         
 -10  -8   5       2414.49       2428.22        69.31 o                         
  -9  -8   5       2811.28       2984.07        52.94 o                         
  -8  -8   5        336.62        291.64        22.79 o                         
  -7  -8   5        830.07        885.34        29.26 o                         
  -6  -8   5       4278.94       4276.44        52.86 o                         
  -5  -8   5       6753.60       6532.24        68.56 o                         
  -4  -8   5       2710.73       2642.36        39.77 o                         
  -3  -8   5          9.13          3.89        11.04 o                         
  -2  -8   5       1640.53       1635.08        27.86 o                         
  -1  -8   5       9101.90       8786.76        97.37 o                         
   0  -8   5       5732.23       5676.64        58.67 o                         
   1  -8   5         10.29         -1.63         9.72 o                         
   2  -8   5       1311.20       1467.79        26.50 o                         
   3  -8   5       3206.16       2969.78        38.66 o                         
   4  -8   5       6673.55       6524.92        67.46 o                         
   5  -8   5        440.46        475.68        18.33 o                         
   6  -8   5       1273.75       1296.20        27.85 o                         
   7  -8   5       2264.12       2321.14        39.08 o                         
   8  -8   5       4271.57       4244.63        55.72 o                         
   9  -8   5       1308.80       1308.28        38.81 o                         
  10  -8   5          9.68        -19.75        28.43 o                         
  11  -8   5        468.47        399.74        49.15 o                         
 -11  -7   5       3314.91       3094.43       127.49 o                         
 -10  -7   5          1.88         -9.89        23.87 o                         
  -9  -7   5       2156.02       2112.44        48.41 o                         
  -8  -7   5       3172.60       3171.74        44.94 o                         
  -7  -7   5       5654.60       5727.77        62.94 o                         
  -6  -7   5       1833.53       1874.84        31.82 o                         
  -5  -7   5       1235.91       1219.26        28.68 o                         
  -4  -7   5       5095.69       4904.57        53.53 o                         
  -3  -7   5      10383.73      10314.15        93.98 o                         
  -2  -7   5       2926.79       2994.74        37.58 o                         
  -1  -7   5         29.85         22.38         9.13 o                         
   0  -7   5       1914.63       1849.90        27.08 o                         
   1  -7   5       8939.39       8686.01        72.42 o                         
   2  -7   5       3868.77       3890.01        38.95 o                         
   3  -7   5        435.25        491.89        16.20 o                         
   4  -7   5         23.22         22.70        10.48 o                         
   5  -7   5       5890.41       5726.13        69.54 o                         
   6  -7   5       1475.39       1502.58        29.36 o                         
   7  -7   5       1142.19       1204.56        30.67 o                         
   8  -7   5          0.37          2.47        14.98 o                         
   9  -7   5       2867.61       2947.17        64.57 o                         
  10  -7   5       3541.83       3637.87        75.20 o                         
  11  -7   5        952.84        884.60        54.23 o                         
 -12  -6   5         62.60         85.66        48.79 o                         
 -11  -6   5        681.14        646.61        50.49 o                         
 -10  -6   5       5886.76       5793.96        87.52 o                         
  -9  -6   5       3360.59       3341.32        60.66 o                         
  -8  -6   5         90.71         89.69        14.36 o                         
  -7  -6   5       1268.88       1253.29        26.26 o                         
  -6  -6   5       9467.02       9728.08        90.40 o                         
  -5  -6   5       9093.02       9088.87        84.50 o                         
  -4  -6   5        494.34        428.39        14.56 o                         
  -3  -6   5         97.13        102.25        10.23 o                         
  -2  -6   5       3726.54       3590.14        51.94 o                         
  -1  -6   5      15202.91      14815.14       125.19 o                         
   0  -6   5       5922.97       6110.99        53.11 o                         
   1  -6   5        749.65        718.84        16.58 o                         
   2  -6   5        866.37        807.64        15.83 o                         
   3  -6   5       4914.59       4716.56        49.78 o                         
   4  -6   5       9275.55       9123.34        84.57 o                         
   5  -6   5       4800.41       4670.49        51.92 o                         
   6  -6   5         11.02         17.73        12.22 o                         
   7  -6   5       2271.55       2258.57        36.09 o                         
   8  -6   5       5341.55       5208.53        83.53 o                         
   9  -6   5        866.03        842.37        37.25 o                         
  10  -6   5        157.16        207.35        30.74 o                         
  11  -6   5        564.52        520.71        46.31 o                         
 -12  -5   5       1919.39       2105.06        79.21 o                         
 -11  -5   5       3851.33       3835.76        67.72 o                         
 -10  -5   5         12.49         15.46        19.09 o                         
  -9  -5   5        663.48        681.53        27.81 o                         
  -8  -5   5       7009.78       6949.46        70.21 o                         
  -7  -5   5       5812.10       5867.76        67.10 o                         
  -6  -5   5       2162.88       2139.03        34.02 o                         
  -5  -5   5        373.96        399.13        13.78 o                         
  -4  -5   5      12269.46      12137.54       104.84 o                         
  -3  -5   5      14837.55      15171.31       127.05 o                         
  -2  -5   5       3539.34       3686.70        39.12 o                         
  -1  -5   5        557.72        554.55        14.28 o                         
   0  -5   5       7552.39       8017.89        65.26 o                         
   1  -5   5       7407.37       7682.06        63.17 o                         
   2  -5   5       6317.70       6293.98        53.82 o                         
   3  -5   5       2441.08       2516.04        28.45 o                         
   4  -5   5       2656.63       2553.73        33.03 o                         
   5  -5   5       9229.33       9268.34        95.11 o                         
   6  -5   5       1130.05       1106.01        24.24 o                         
   7  -5   5       3365.82       3243.77        58.63 o                         
   8  -5   5          0.50         15.50        24.06 o                         
   9  -5   5       2155.80       2252.01        54.39 o                         
  10  -5   5       2333.85       2353.28        59.46 o                         
  11  -5   5       1468.22       1534.26        63.14 o                         
 -13  -4   5        248.68        290.56        38.01 o                         
 -12  -4   5         43.04         48.63        23.62 o                         
 -11  -4   5       2599.88       2659.68        54.32 o                         
 -10  -4   5       4886.36       4722.55        73.15 o                         
  -9  -4   5        941.90        996.88        41.46 o                         
  -8  -4   5       1870.85       1888.17        29.84 o                         
  -7  -4   5        923.46        998.36        28.98 o                         
  -6  -4   5       9976.63       9840.91        87.93 o                         
  -5  -4   5       3020.47       2848.20        49.97 o                         
  -4  -4   5       1341.31       1226.46        19.89 o                         
  -3  -4   5        173.82        179.65         9.01 o                         
  -2  -4   5       5898.99       5690.61        59.70 o                         
  -1  -4   5      15694.73      15662.05       128.25 o                         
   0  -4   5      14549.67      14434.04       108.74 o                         
   1  -4   5         14.78         23.81         5.95 o                         
   2  -4   5       2984.91       2979.68        29.84 o                         
   3  -4   5       4159.79       4452.25        41.89 o                         
   4  -4   5       9411.72       9378.19        84.28 o                         
   5  -4   5       3781.65       3864.96        43.75 o                         
   6  -4   5        160.54        168.75        14.58 o                         
   7  -4   5       2959.20       3029.62        77.30 o                         
   8  -4   5       5775.67       5608.55        97.99 o                         
   9  -4   5        920.84        928.58        37.93 o                         
  10  -4   5        148.81        137.16        27.07 o                         
  11  -4   5        632.91        567.48        68.38 o                         
 -14  -3   5        294.78        293.32        55.60 o                         
 -13  -3   5       2475.36       2501.05        70.06 o                         
 -12  -3   5       3255.73       3326.81        63.21 o                         
 -11  -3   5       5352.79       5236.35        79.20 o                         
 -10  -3   5         95.58         95.27        17.35 o                         
  -9  -3   5       3481.11       3485.69        86.21 o                         
  -8  -3   5       8802.46       8785.24        87.77 o                         
  -7  -3   5       6367.34       6454.42        56.60 o                         
  -6  -3   5       6251.58       6192.68        77.34 o                         
  -5  -3   5        469.15        556.84        15.39 o                         
  -4  -3   5       5431.66       5083.53        54.08 o                         
  -3  -3   5      12590.52      12060.54       112.38 o                         
  -2  -3   5       7203.19       6856.96        67.75 o                         
  -1  -3   5         68.87         70.23         6.46 o                         
   0  -3   5       5075.83       5619.21        46.80 o                         
   1  -3   5       1556.71       1439.86        18.12 o                         
   2  -3   5      13393.42      13223.85       100.56 o                         
   3  -3   5       2393.46       2489.27        31.76 o                         
   4  -3   5       2205.35       2428.96        27.42 o                         
   5  -3   5       5170.67       5064.20        60.12 o                         
   6  -3   5       4174.96       3935.47        82.81 o                         
   7  -3   5       3057.65       3133.74        56.78 o                         
   8  -3   5         17.28          8.18        18.89 o                         
   9  -3   5       1394.93       1337.01        50.37 o                         
  10  -3   5       3436.52       3467.23       106.94 o                         
  11  -3   5       1802.21       1727.46        65.09 o                         
 -14  -2   5       2234.92       2093.46        67.27 o                         
 -13  -2   5       1891.29       1879.99       125.41 o                         
 -12  -2   5         82.59        129.92        21.69 o                         
 -11  -2   5       3769.67       3694.71       100.08 o                         
 -10  -2   5       4319.72       4524.71        59.20 o                         
  -9  -2   5       6616.42       6641.40        75.65 o                         
  -8  -2   5       3374.27       3272.37        59.24 o                         
  -7  -2   5       3053.49       3129.62        44.62 o                         
  -6  -2   5      16916.62      17248.46       158.94 o                         
  -5  -2   5      16371.04      16232.21       133.48 o                         
  -4  -2   5       4807.12       4552.58        48.33 o                         
  -3  -2   5       1504.44       1591.39        22.32 o                         
  -2  -2   5       3686.64       3744.25        40.18 o                         
  -1  -2   5      21648.29      21684.78       195.18 o                         
   0  -2   5       9883.24       9217.82        78.88 o                         
   1  -2   5        115.49        179.61         7.95 o                         
   2  -2   5        167.50        142.49        13.03 o                         
   3  -2   5       6210.80       5802.49        57.32 o                         
   4  -2   5       3757.42       3541.88        72.42 o                         
   5  -2   5       1649.35       1652.24        31.16 o                         
   6  -2   5        154.80        130.35        16.66 o                         
   7  -2   5       2650.10       2590.20        50.94 o                         
   8  -2   5       6643.20       6413.61       122.85 o                         
   9  -2   5       1148.34       1233.52        41.85 o                         
  10  -2   5        111.09        158.02        31.88 o                         
  11  -2   5        334.53        287.84        38.33 o                         
 -15  -1   5       1008.51       1097.40        76.06 o                         
 -14  -1   5        232.19        245.33        38.00 o                         
 -13  -1   5       1635.06       1691.75        58.16 o                         
 -12  -1   5       5477.96       5457.72        71.72 o                         
 -11  -1   5       6604.93       6780.99        80.31 o                         
 -10  -1   5        202.71        235.34        16.71 o                         
  -9  -1   5       2527.29       2529.68        39.30 o                         
  -8  -1   5       9860.69       9787.76        99.88 o                         
  -7  -1   5      18992.98      19332.21       177.20 o                         
  -6  -1   5       2703.42       2727.17        41.47 o                         
  -5  -1   5        347.19        417.61        10.93 o                         
  -4  -1   5       4528.89       4878.75        47.97 o                         
  -3  -1   5      30940.76      30937.20       242.89 o                         
  -2  -1   5      18268.54      18523.62       167.69 o                         
  -1  -1   5        261.10        233.37        11.97 o                         
   0  -1   5       7559.79       8032.60        69.64 o                         
   1  -1   5       7201.54       6974.74        62.23 o                         
   2  -1   5      15257.23      15981.19       132.75 o                         
   3  -1   5       4840.05       4779.57        47.75 o                         
   4  -1   5        201.48        253.83        14.68 o                         
   5  -1   5       5852.96       5717.53        98.24 o                         
   6  -1   5       4424.20       4230.89        66.45 o                         
   7  -1   5       1191.01       1176.97        36.22 o                         
   8  -1   5          5.79         28.50        19.11 o                         
   9  -1   5        851.43        807.33        34.88 o                         
  10  -1   5       2394.99       2490.65        82.63 o                         
  11  -1   5       1411.05       1407.18       106.34 o                         
 -15   0   5       2299.76       2245.98       101.08 o                         
 -14   0   5       2629.14       2700.59        60.65 o                         
 -13   0   5       2970.16       3049.95        60.75 o                         
 -12   0   5          2.54          7.69        18.98 o                         
 -11   0   5       3062.74       3004.75        46.46 o                         
 -10   0   5       8099.75       8154.43        89.68 o                         
  -9   0   5       4814.18       4974.45        60.14 o                         
  -8   0   5       1414.06       1403.99        26.91 o                         
  -7   0   5         63.50         98.08        10.88 o                         
  -6   0   5      13555.53      14198.03       117.86 o                         
  -5   0   5      17575.12      17958.68       164.97 o                         
  -4   0   5       8338.36       9041.14        87.93 o                         
  -3   0   5        377.27        419.80        10.54 o                         
  -2   0   5       2696.70       2932.46        33.39 o                         
  -1   0   5      19461.06      20073.21       181.24 o                         
   0   0   5      10698.99      11042.00        92.98 o                         
   1   0   5       4165.97       4184.96        40.89 o                         
   2   0   5       2862.67       2915.74        31.67 o                         
   3   0   5      14461.92      14361.29       139.54 o                         
   4   0   5       4250.38       4259.48        54.03 o                         
   5   0   5       3800.60       3850.27        52.24 o                         
   6   0   5         28.39         15.20        12.89 o                         
   7   0   5       3235.27       3307.57        60.14 o                         
   8   0   5       5251.68       5155.06       160.10 o                         
   9   0   5       1866.08       1840.36        51.82 o                         
  10   0   5         71.70         94.61        32.64 o                         
 -15   1   5        832.61        769.09        72.19 o                         
 -14   1   5         71.72         97.69        25.16 o                         
 -13   1   5       2032.80       1973.89        51.08 o                         
 -12   1   5       4720.35       4947.09       108.07 o                         
 -11   1   5       2721.19       2760.50        44.36 o                         
 -10   1   5        955.25        944.83        34.27 o                         
  -9   1   5        831.93        852.66        23.60 o                         
  -8   1   5      13719.98      13435.38       130.63 o                         
  -7   1   5      21311.81      21722.96       199.32 o                         
  -6   1   5       1356.83       1279.69        25.97 o                         
  -5   1   5          6.29         17.47         8.04 o                         
  -4   1   5       9945.94      10271.23        98.45 o                         
  -3   1   5      31800.17      32618.75       289.76 o                         
  -2   1   5      29664.04      30123.31       308.18 o                         
  -1   1   5        453.39        335.36        17.54 o                         
   0   1   5       7045.68       7261.71        64.35 o                         
   1   1   5       5837.72       5547.07        60.68 o                         
   2   1   5      11291.86      11962.43       118.11 o                         
   3   1   5       5347.79       5298.31        62.14 o                         
   4   1   5         46.22         70.83        13.15 o                         
   5   1   5       2668.59       2797.07        44.07 o                         
   6   1   5       6289.09       6187.66        76.21 o                         
   7   1   5       3039.94       2924.38        78.64 o                         
   8   1   5          3.67         -3.20        27.36 o                         
   9   1   5        726.69        675.96        35.14 o                         
  10   1   5       2607.86       2690.98        89.76 o                         
 -15   2   5       1285.26       1374.14        60.33 o                         
 -14   2   5       2179.99       2368.32        98.38 o                         
 -13   2   5       4507.47       4486.20        76.66 o                         
 -12   2   5        777.07        855.53        32.87 o                         
 -11   2   5       3010.00       2906.66        54.09 o                         
 -10   2   5       8945.43       9007.65       119.63 o                         
  -9   2   5       3951.88       3828.68        50.18 o                         
  -8   2   5       2652.95       2554.92        37.31 o                         
  -7   2   5       1232.48       1319.30        25.18 o                         
  -6   2   5      11043.60      11328.49       109.61 o                         
  -5   2   5      12125.66      12003.48       114.80 o                         
  -4   2   5       9385.06       9183.13        78.72 o                         
  -3   2   5       1310.58       1489.48        25.33 o                         
  -2   2   5       8601.70       8423.01        82.33 o                         
  -1   2   5       8651.46       9095.21        78.93 o                         
   0   2   5       9879.19      10232.15       101.19 o                         
   1   2   5       3570.61       3560.75        44.81 o                         
   2   2   5       1161.42       1167.32        24.96 o                         
   3   2   5       6898.53       6795.62        76.67 o                         
   4   2   5       8579.21       8584.88        94.30 o                         
   5   2   5       2685.33       2773.88        48.47 o                         
   6   2   5        268.60        276.22        19.80 o                         
   7   2   5        973.90        977.11        31.81 o                         
   8   2   5       4384.31       4439.19        77.99 o                         
   9   2   5       2675.23       2613.79        61.03 o                         
  10   2   5         38.17         58.40        34.47 o                         
 -15   3   5       1819.69       1895.11        69.05 o                         
 -14   3   5         81.51        107.31        24.77 o                         
 -13   3   5       1085.72       1112.54        39.77 o                         
 -12   3   5       3681.88       3777.50        66.13 o                         
 -11   3   5       2995.23       2991.12        55.91 o                         
 -10   3   5       1881.95       2032.92        55.45 o                         
  -9   3   5         29.21         30.79        11.39 o                         
  -8   3   5       7320.25       7239.94        89.89 o                         
  -7   3   5      16532.02      16010.09       151.27 o                         
  -6   3   5       1910.11       1788.32        25.68 o                         
  -5   3   5        141.38         82.58         7.37 o                         
  -4   3   5       4029.48       3844.60        46.75 o                         
  -3   3   5      15915.70      15809.82       147.18 o                         
  -2   3   5      20893.99      20086.77       164.09 o                         
  -1   3   5        405.04        378.88        11.33 o                         
   0   3   5       4066.36       4046.62        49.15 o                         
   1   3   5      14076.11      13812.51       135.10 o                         
   2   3   5      10362.25      10340.05       107.09 o                         
   3   3   5       1649.84       1642.34        51.85 o                         
   4   3   5          2.05         12.04        13.44 o                         
   5   3   5       3111.96       3094.97        69.70 o                         
   6   3   5      10960.44      10753.18       119.65 o                         
   7   3   5       2246.90       2225.04        49.89 o                         
   8   3   5         23.19         34.76        24.22 o                         
   9   3   5        281.30        251.45        43.46 o                         
 -15   4   5       1856.26       2013.99        71.27 o                         
 -14   4   5       2995.38       3056.57        97.95 o                         
 -13   4   5       4205.48       4375.50        96.55 o                         
 -12   4   5        898.41        995.30        36.15 o                         
 -11   4   5       1549.45       1700.39        41.75 o                         
 -10   4   5       5002.19       4759.60        71.47 o                         
  -9   4   5       8607.91       8374.12        90.00 o                         
  -8   4   5       2065.15       2127.31        34.18 o                         
  -7   4   5         26.46         19.48        10.08 o                         
  -6   4   5        951.10        897.17        18.54 o                         
  -5   4   5      14134.02      13417.34       113.45 o                         
  -4   4   5      14210.92      13872.59       116.38 o                         
  -3   4   5         42.53         46.02         6.87 o                         
  -2   4   5       4244.64       4023.51        45.45 o                         
  -1   4   5      11322.25      11005.70        95.92 o                         
   0   4   5       5486.66       5221.06        60.58 o                         
   1   4   5       2512.84       2612.18        39.23 o                         
   2   4   5        190.29        198.30        15.55 o                         
   3   4   5       9051.72       8957.47       170.56 o                         
   4   4   5       4739.74       4687.31        63.53 o                         
   5   4   5        541.48        572.30        24.81 o                         
   6   4   5        237.13        243.04        21.73 o                         
   7   4   5       2003.50       1951.70        45.18 o                         
   8   4   5       2316.59       2270.54        75.10 o                         
   9   4   5       2329.04       2218.04       106.51 o                         
 -15   5   5       1840.26       1804.94        67.69 o                         
 -14   5   5         40.57         29.45        24.38 o                         
 -13   5   5       1751.26       1744.55        48.14 o                         
 -12   5   5       7800.07       7888.08       109.38 o                         
 -11   5   5       1851.91       1951.44        63.10 o                         
 -10   5   5        744.03        762.15        29.75 o                         
  -9   5   5         19.39         22.99        16.66 o                         
  -8   5   5       8043.43       7856.63        84.67 o                         
  -7   5   5      11901.52      11797.84       117.03 o                         
  -6   5   5       1947.81       1814.04        27.10 o                         
  -5   5   5         58.60         72.02         8.44 o                         
  -4   5   5       1792.26       1573.44        26.45 o                         
  -3   5   5       8810.96       8367.31        68.85 o                         
  -2   5   5       9228.90       9042.45        73.29 o                         
  -1   5   5       3818.13       3764.95        41.46 o                         
   0   5   5        839.45        891.63        24.05 o                         
   1   5   5       9359.81       8749.61        94.38 o                         
   2   5   5       4976.93       4852.37        62.22 o                         
   3   5   5       3848.79       3975.77        79.31 o                         
   4   5   5        369.69        331.97        20.85 o                         
   5   5   5       1701.66       1777.70        41.48 o                         
   6   5   5       6221.01       5824.09        93.81 o                         
   7   5   5       2584.03       2670.41        90.20 o                         
   8   5   5        350.61        412.64        43.39 o                         
 -15   6   5       1484.63       1474.59        65.30 o                         
 -14   6   5       2167.84       2252.14        57.62 o                         
 -13   6   5       2921.54       3126.81        64.62 o                         
 -12   6   5        891.49        817.88        33.21 o                         
 -11   6   5       1008.00        984.75        64.61 o                         
 -10   6   5       7034.95       7158.90        98.33 o                         
  -9   6   5      12656.96      12922.18       168.44 o                         
  -8   6   5       1206.32       1148.52        27.61 o                         
  -7   6   5         41.75         45.60        11.97 o                         
  -6   6   5       6706.53       6739.51        89.44 o                         
  -5   6   5      13703.23      14178.24       126.14 o                         
  -4   6   5      10470.11      10290.05        83.85 o                         
  -3   6   5        446.43        434.21        15.68 o                         
  -2   6   5       6114.53       6032.75        60.18 o                         
  -1   6   5       6998.25       6830.34        77.14 o                         
   0   6   5       3957.41       3954.84        79.86 o                         
   1   6   5       3792.41       3636.87        51.56 o                         
   2   6   5        151.48        166.65        17.01 o                         
   3   6   5       2786.86       2673.82        46.51 o                         
   4   6   5       2751.21       2807.68        63.31 o                         
   5   6   5       3361.09       3356.45        69.18 o                         
   6   6   5         91.15         76.12        27.33 o                         
   7   6   5        846.24        875.85        54.79 o                         
   8   6   5        834.73        745.17        72.02 o                         
 -15   7   5       1197.69       1285.47        60.43 o                         
 -14   7   5        373.52        402.84        38.32 o                         
 -13   7   5        931.96        921.52        39.49 o                         
 -12   7   5       4927.05       5007.90        82.25 o                         
 -11   7   5       1035.59       1043.32        38.34 o                         
 -10   7   5       1770.39       1800.86        44.55 o                         
  -9   7   5        350.61        357.57        24.53 o                         
  -8   7   5       5707.17       5906.41        99.45 o                         
  -7   7   5       5943.91       5982.00        70.68 o                         
  -6   7   5       4599.34       4412.58        49.55 o                         
  -5   7   5          0.59         -2.50         9.53 o                         
  -4   7   5       4957.78       4916.52        47.92 o                         
  -3   7   5       8493.91       8560.73        73.23 o                         
  -2   7   5       8564.20       8318.41        91.19 o                         
  -1   7   5       1952.34       1945.22        35.86 o                         
   0   7   5       1907.79       1851.59        35.98 o                         
   1   7   5       7204.60       7148.47        84.49 o                         
   2   7   5       7123.76       7304.62       103.02 o                         
   3   7   5       1898.39       1854.76        48.75 o                         
   4   7   5          0.57         12.64        22.51 o                         
   5   7   5        695.01        681.52        37.65 o                         
   6   7   5       3636.95       3710.51        96.04 o                         
   7   7   5       2075.70       2167.14       111.28 o                         
 -14   8   5       2646.13       2772.91        80.62 o                         
 -13   8   5       2241.99       2291.44        63.04 o                         
 -12   8   5         58.30         90.74        24.26 o                         
 -11   8   5        738.02        734.93        64.90 o                         
 -10   8   5       3038.62       3328.76        63.31 o                         
  -9   8   5       6609.01       6436.00        91.51 o                         
  -8   8   5        881.10       1011.64        35.98 o                         
  -7   8   5        117.25        102.09        17.57 o                         
  -6   8   5       3041.01       3102.01        40.88 o                         
  -5   8   5       4444.76       4258.02        45.25 o                         
  -4   8   5       8744.86       8840.94        88.64 o                         
  -3   8   5        812.74        882.17        23.01 o                         
  -2   8   5       2034.27       1983.38        59.87 o                         
  -1   8   5       6296.45       6318.85        76.23 o                         
   0   8   5       7979.18       8109.94       152.74 o                         
   1   8   5       1918.85       1899.17        62.74 o                         
   2   8   5        302.33        286.49        26.43 o                         
   3   8   5       2300.60       2244.93        90.33 o                         
   4   8   5       6200.47       6317.23       159.71 o                         
   5   8   5       2529.65       2612.35       214.48 o                         
   6   8   5          2.92        -12.31        54.41 o                         
 -14   9   5        187.90        168.92        40.74 o                         
 -13   9   5        773.24        926.35        50.28 o                         
 -12   9   5       2748.80       2772.39       127.75 o                         
 -11   9   5       2430.65       2501.77        82.85 o                         
 -10   9   5       1268.97       1357.81        50.41 o                         
  -9   9   5        754.79        776.07        32.99 o                         
  -8   9   5       1889.22       1866.55        47.21 o                         
  -7   9   5       4721.23       4739.60        73.43 o                         
  -6   9   5       4050.53       4325.23        47.28 o                         
  -5   9   5          7.13         26.35        12.27 o                         
  -4   9   5       2209.45       2190.69        41.17 o                         
  -3   9   5       6005.68       5967.01        74.28 o                         
  -2   9   5       4390.54       4444.05        97.90 o                         
  -1   9   5        585.84        572.40        28.83 o                         
   0   9   5        255.55        283.69        26.19 o                         
   1   9   5       3882.70       3849.96        70.65 o                         
   2   9   5       3655.32       3813.34        73.41 o                         
   3   9   5        993.32       1089.79        43.32 o                         
   4   9   5        196.37        152.98        54.61 o                         
   5   9   5       1155.84       1259.85        85.86 o                         
 -14  10   5       2343.79       2390.18        81.45 o                         
 -13  10   5       1810.49       1926.55        71.10 o                         
 -12  10   5        169.73        214.94        32.86 o                         
 -11  10   5        108.64        108.49        27.64 o                         
 -10  10   5       2879.72       2763.26        72.57 o                         
  -9  10   5       6054.86       6311.18        95.66 o                         
  -8  10   5       1221.28       1326.30        42.63 o                         
  -7  10   5        198.49        227.97        22.91 o                         
  -6  10   5       2905.51       2942.80        61.53 o                         
  -5  10   5       5730.36       5860.47        59.71 o                         
  -4  10   5       4128.93       4030.17        69.41 o                         
  -3  10   5        226.43        217.02        23.92 o                         
  -2  10   5        869.65        808.25        32.48 o                         
  -1  10   5       4862.41       4971.51       113.47 o                         
   0  10   5       4664.02       4796.26        81.69 o                         
   1  10   5       1150.35       1144.36        43.12 o                         
   2  10   5         49.77         73.10        27.97 o                         
   3  10   5        951.97       1129.05        80.03 o                         
   4  10   5       2729.52       2703.07       120.87 o                         
 -13  11   5        475.10        454.34        46.91 o                         
 -12  11   5       1853.10       1721.24        69.55 o                         
 -11  11   5       3025.13       3264.45       147.03 o                         
 -10  11   5        733.72        750.44        38.51 o                         
  -9  11   5        186.63        158.14        26.33 o                         
  -8  11   5       1495.98       1492.79        45.47 o                         
  -7  11   5       2372.45       2556.56        55.24 o                         
  -6  11   5       1638.56       1733.13        58.87 o                         
  -5  11   5        247.16        258.84        26.72 o                         
  -4  11   5        854.23        825.08        41.88 o                         
  -3  11   5       3588.81       3921.04        89.27 o                         
  -2  11   5       3120.43       3260.04        64.91 o                         
  -1  11   5        836.18        773.03        36.14 o                         
   0  11   5        118.91        134.42        29.51 o                         
   1  11   5       2443.29       2465.34        61.60 o                         
   2  11   5       2483.73       2653.95       119.75 o                         
   3  11   5       1976.45       1909.44       112.60 o                         
 -12  12   5        259.79        248.15        47.90 o                         
 -11  12   5        238.84        263.06        42.43 o                         
 -10  12   5       2248.55       2322.48        80.99 o                         
  -9  12   5       3242.89       3147.88        67.63 o                         
  -8  12   5       1622.81       1595.54        55.13 o                         
  -7  12   5         36.74         99.88        31.89 o                         
  -6  12   5       1286.20       1512.72        79.37 o                         
  -5  12   5       4204.56       4431.69        96.52 o                         
  -4  12   5       2392.77       2279.78        73.90 o                         
  -3  12   5        536.41        637.13        35.26 o                         
  -2  12   5        424.31        407.71        52.03 o                         
  -1  12   5       3357.05       3336.14        71.38 o                         
   0  12   5       3702.07       4001.57       141.93 o                         
   1  12   5        619.17        632.11        73.88 o                         
 -11  13   5       3366.57       3638.99       135.50 o                         
 -10  13   5        752.66        758.29        58.02 o                         
  -9  13   5        304.25        335.67        39.88 o                         
  -8  13   5       2497.19       2602.23        96.68 o                         
  -7  13   5       2355.12       2296.02        98.24 o                         
  -5  13   5        182.79        189.85        56.73 o                         
  -4  13   5        694.23        746.65        51.88 o                         
  -3  13   5       2396.19       2503.18        73.93 o                         
  -2  13   5       2511.59       2585.15        94.39 o                         
  -1  13   5        435.92        382.22        69.37 o                         
   0  13   5         94.28        134.78        58.91 o                         
  -8  14   5       1164.63       1277.06        83.41 o                         
  -5  14   5       3328.53       3489.81       137.82 o                         
  -4  14   5       1712.65       1871.37       110.61 o                         
  -3  14   5        392.03        333.89        69.90 o                         
  -2 -15   6       1692.72       1755.33        69.70 o                         
  -1 -15   6       1775.51       1694.69        67.65 o                         
   0 -15   6       1131.91       1006.23        55.94 o                         
   1 -15   6         25.78         26.09        37.41 o                         
   2 -15   6        678.35        634.44        49.59 o                         
   3 -15   6       1692.68       1459.03        67.99 o                         
   4 -15   6        901.06        798.81        76.56 o                         
   5 -15   6        292.14        331.13        81.65 o                         
  -4 -14   6       1198.23       1025.52        56.60 o                         
  -3 -14   6       1963.15       1848.93        56.99 o                         
  -2 -14   6       1202.03       1232.35        48.61 o                         
  -1 -14   6        134.61        129.20        25.88 o                         
   0 -14   6        587.78        607.14        32.15 o                         
   1 -14   6       2827.51       2930.83       108.01 o                         
   2 -14   6       2926.18       3079.49        72.53 o                         
   3 -14   6        271.85        265.72        31.36 o                         
   4 -14   6        206.15        209.53        51.53 o                         
   5 -14   6       1414.51       1361.40        62.01 o                         
   6 -14   6       3574.88       3714.82       137.09 o                         
  -6 -13   6       2375.21       2269.68        74.19 o                         
  -5 -13   6       4006.76       3909.95        77.65 o                         
  -4 -13   6       2055.50       2060.98        44.81 o                         
  -3 -13   6        151.23        134.91        21.79 o                         
  -2 -13   6       2147.00       2018.88        47.96 o                         
  -1 -13   6       3296.65       3312.23        59.59 o                         
   0 -13   6       3039.10       2992.02        55.25 o                         
   1 -13   6        294.63        290.90        40.55 o                         
   2 -13   6        249.14        228.82        23.06 o                         
   3 -13   6       2630.46       2699.37        64.23 o                         
   4 -13   6       2257.16       2329.58        50.68 o                         
   5 -13   6       1192.93       1184.37        67.58 o                         
   6 -13   6         55.65         71.19        26.15 o                         
   7 -13   6       1216.33       1235.18        57.58 o                         
   8 -13   6       1788.13       1800.22        69.68 o                         
  -7 -12   6       2731.52       2726.76        66.63 o                         
  -6 -12   6        417.77        385.00        27.01 o                         
  -5 -12   6        194.38        195.58        22.25 o                         
  -4 -12   6       1816.56       1703.26        37.87 o                         
  -3 -12   6       5321.81       5114.53        63.91 o                         
  -2 -12   6       2499.29       2369.57        53.18 o                         
  -1 -12   6        179.14        181.87        22.06 o                         
   0 -12   6       1163.16       1135.47        40.64 o                         
   1 -12   6       6538.66       6317.88        83.38 o                         
   2 -12   6       4779.62       4609.57        93.70 o                         
   3 -12   6        487.20        483.71        25.84 o                         
   4 -12   6         65.70         54.30        18.58 o                         
   5 -12   6       1614.89       1653.60        42.68 o                         
   6 -12   6       3888.11       3870.44        64.47 o                         
   7 -12   6       1148.30       1227.97        56.04 o                         
   8 -12   6        288.46        381.30        42.38 o                         
  -9 -11   6       2485.49       2551.08       109.89 o                         
  -8 -11   6        148.66        156.19        33.31 o                         
  -7 -11   6         97.00         78.84        21.84 o                         
  -6 -11   6       3208.53       3187.39        50.40 o                         
  -5 -11   6       5451.93       5312.24        65.75 o                         
  -4 -11   6       1939.82       1872.66        37.43 o                         
  -3 -11   6         50.76         53.19        16.37 o                         
  -2 -11   6       2319.73       2166.20        37.40 o                         
  -1 -11   6       6897.11       6790.14        78.43 o                         
   0 -11   6       4727.17       4532.76        64.23 o                         
   1 -11   6       1006.78        917.85        41.46 o                         
   2 -11   6        845.50        833.08        41.86 o                         
   3 -11   6       4687.98       4496.64        66.14 o                         
   4 -11   6       5531.38       5293.48        72.23 o                         
   5 -11   6       2858.31       2885.20        52.42 o                         
   6 -11   6        150.80        161.78        22.81 o                         
   7 -11   6       1547.74       1605.65        39.58 o                         
   8 -11   6       2479.89       2299.27        50.42 o                         
   9 -11   6       2275.52       2277.53        52.96 o                         
 -10 -10   6        418.21        536.06        72.55 o                         
  -9 -10   6        456.76        395.65        43.57 o                         
  -8 -10   6       3030.23       3044.54        64.66 o                         
  -7 -10   6       2854.21       2855.20        47.33 o                         
  -6 -10   6       1355.63       1402.43        33.69 o                         
  -5 -10   6          6.48        -10.20        15.01 o                         
  -4 -10   6       4634.80       4650.81        57.27 o                         
  -3 -10   6       5009.84       4850.41        66.15 o                         
  -2 -10   6       1771.33       1628.83        31.74 o                         
  -1 -10   6        179.62        177.77        15.23 o                         
   0 -10   6        737.13        690.26        24.24 o                         
   1 -10   6       5577.06       5597.59        77.36 o                         
   2 -10   6       3094.57       3149.08        49.69 o                         
   3 -10   6        740.57        750.88        28.44 o                         
   4 -10   6          7.94         15.56        16.11 o                         
   5 -10   6       1867.71       1892.91        41.50 o                         
   6 -10   6       3832.39       3712.38        55.48 o                         
   7 -10   6       2917.83       2839.00        51.55 o                         
   8 -10   6        460.10        448.81        25.05 o                         
   9 -10   6       1793.65       1840.15        53.45 o                         
  10 -10   6       2758.74       2778.25        85.61 o                         
 -10  -9   6       2466.83       2303.77       107.64 o                         
  -9  -9   6       1893.36       1980.45        55.88 o                         
  -8  -9   6        446.99        494.56        27.74 o                         
  -7  -9   6        606.75        615.62        26.29 o                         
  -6  -9   6       4353.51       4244.68        68.52 o                         
  -5  -9   6       2987.54       2910.16        42.88 o                         
  -4  -9   6       2874.10       2797.96        41.07 o                         
  -3  -9   6        185.41        221.37        16.13 o                         
  -2  -9   6       3018.67       2990.01        41.06 o                         
  -1  -9   6       6366.46       6159.92        72.45 o                         
   0  -9   6       7114.91       6912.99        70.66 o                         
   1  -9   6       1399.53       1378.71        31.58 o                         
   2  -9   6       1527.41       1673.98        34.77 o                         
   3  -9   6       2184.03       2163.66        39.46 o                         
   4  -9   6       7871.82       7620.38        78.34 o                         
   5  -9   6       1950.96       2041.02        35.06 o                         
   6  -9   6         11.02         17.14        14.44 o                         
   7  -9   6        956.71        921.68        27.56 o                         
   8  -9   6       2732.98       2709.05        85.58 o                         
   9  -9   6       1826.17       1815.20        83.04 o                         
  10  -9   6        147.90         98.43        43.22 o                         
 -11  -8   6       2581.11       2581.73        78.73 o                         
 -10  -8   6        525.05        542.98        33.18 o                         
  -9  -8   6       1592.21       1626.27        89.89 o                         
  -8  -8   6       2112.89       2146.45        42.96 o                         
  -7  -8   6       3391.96       3474.86        53.62 o                         
  -6  -8   6       2166.82       2179.22        36.39 o                         
  -5  -8   6        236.06        261.25        17.82 o                         
  -4  -8   6       3706.98       3605.73        45.59 o                         
  -3  -8   6       5089.64       5035.41        72.19 o                         
  -2  -8   6       4047.63       3943.49        64.01 o                         
  -1  -8   6         56.43         61.30        11.75 o                         
   0  -8   6        525.23        569.56        17.71 o                         
   1  -8   6       9491.82       9266.27        89.52 o                         
   2  -8   6       4302.55       4263.70        49.68 o                         
   3  -8   6       1746.68       1793.75        30.79 o                         
   4  -8   6        428.54        475.68        18.27 o                         
   5  -8   6       4033.73       4008.57        50.11 o                         
   6  -8   6       2500.16       2490.38        45.48 o                         
   7  -8   6       2435.18       2375.05        39.91 o                         
   8  -8   6        171.47        182.89        26.73 o                         
   9  -8   6        934.45        926.52        64.84 o                         
  10  -8   6       1713.04       1656.21        69.50 o                         
 -12  -7   6        122.92        103.60        49.12 o                         
 -11  -7   6        624.69        560.80        40.21 o                         
 -10  -7   6       2895.83       2919.96        59.93 o                         
  -9  -7   6       6198.88       6016.98       130.67 o                         
  -8  -7   6       1993.87       2013.86        46.69 o                         
  -7  -7   6        315.92        284.93        17.39 o                         
  -6  -7   6       4790.55       4802.93        54.65 o                         
  -5  -7   6       9554.59       9430.78       100.65 o                         
  -4  -7   6       3794.94       3690.13        44.57 o                         
  -3  -7   6         26.93         44.67        11.31 o                         
  -2  -7   6       3663.42       3538.39        42.23 o                         
  -1  -7   6      10668.78      10123.15        91.94 o                         
   0  -7   6       8881.02       9014.23        83.44 o                         
   1  -7   6         44.03         41.12         9.11 o                         
   2  -7   6       2130.24       2281.00        42.29 o                         
   3  -7   6       2117.70       2017.42        38.50 o                         
   4  -7   6       8228.26       7990.89        78.45 o                         
   5  -7   6       1386.71       1388.02        34.58 o                         
   6  -7   6        544.36        596.51        20.79 o                         
   7  -7   6       2616.41       2702.83        67.72 o                         
   8  -7   6       4150.51       4226.73        77.07 o                         
   9  -7   6       2438.30       2436.27        62.34 o                         
  10  -7   6        476.83        492.20        47.33 o                         
 -13  -6   6        720.74        708.04        69.11 o                         
 -12  -6   6       3534.05       3603.30        72.61 o                         
 -11  -6   6       4445.37       4412.00        77.55 o                         
 -10  -6   6        474.69        527.81        30.14 o                         
  -9  -6   6        934.79        877.46        33.12 o                         
  -8  -6   6       4782.70       4759.01        72.75 o                         
  -7  -6   6       7842.72       7744.65        76.75 o                         
  -6  -6   6       2797.76       2755.07        36.95 o                         
  -5  -6   6        418.07        426.10        15.56 o                         
  -4  -6   6       4969.54       5040.43        61.65 o                         
  -3  -6   6      14357.92      14209.36       122.00 o                         
  -2  -6   6       5651.25       5695.97        56.95 o                         
  -1  -6   6        774.61        743.97        15.98 o                         
   0  -6   6        672.87        685.27        15.89 o                         
   1  -6   6      11171.76      10890.80        87.50 o                         
   2  -6   6       4840.60       4883.31        46.04 o                         
   3  -6   6       5720.81       5679.87        58.30 o                         
   4  -6   6       1343.58       1309.86        25.14 o                         
   5  -6   6       3498.25       3485.03        43.40 o                         
   6  -6   6       2072.38       2189.46        35.02 o                         
   7  -6   6       3797.75       3618.36        74.50 o                         
   8  -6   6        148.48        164.69        26.27 o                         
   9  -6   6        966.36        943.08        41.69 o                         
  10  -6   6       2783.99       2669.40        83.41 o                         
 -13  -5   6       1430.84       1615.16        65.15 o                         
 -12  -5   6        369.87        345.07        30.64 o                         
 -11  -5   6        658.45        644.67        40.38 o                         
 -10  -5   6       3267.55       3329.10        61.62 o                         
  -9  -5   6       4672.55       4577.53        71.11 o                         
  -8  -5   6       2311.84       2367.97        46.28 o                         
  -7  -5   6         32.48         42.05        12.36 o                         
  -6  -5   6       9193.63       9111.61        88.82 o                         
  -5  -5   6       8088.55       8079.21        75.27 o                         
  -4  -5   6       3041.00       3122.34        36.82 o                         
  -3  -5   6        831.25        752.23        19.33 o                         
  -2  -5   6       2022.75       2123.42        28.01 o                         
  -1  -5   6      15027.53      15547.35       118.59 o                         
   0  -5   6      18609.53      19189.46       143.97 o                         
   1  -5   6       1865.72       1847.08        23.43 o                         
   2  -5   6       1538.45       1476.99        21.24 o                         
   3  -5   6       6444.12       6582.67        75.34 o                         
   4  -5   6      11680.36      11347.93       101.43 o                         
   5  -5   6       3988.22       3894.59        59.04 o                         
   6  -5   6        456.11        531.80        38.50 o                         
   7  -5   6       4087.51       4104.29       157.88 o                         
   8  -5   6       3953.31       3800.38        69.73 o                         
   9  -5   6       2761.57       2694.84        63.09 o                         
  10  -5   6        188.36        225.64        37.00 o                         
  11  -5   6        118.45        127.82        39.28 o                         
 -14  -4   6          9.89          1.79        47.07 o                         
 -13  -4   6        650.95        796.02        39.39 o                         
 -12  -4   6       3162.42       3190.64        63.24 o                         
 -11  -4   6       3599.78       3647.22        64.50 o                         
 -10  -4   6       1112.04       1087.64        35.09 o                         
  -9  -4   6       1576.86       1650.41        39.14 o                         
  -8  -4   6       6451.49       6182.50        83.53 o                         
  -7  -4   6       4819.94       4780.68        57.10 o                         
  -6  -4   6       5044.82       5070.29        51.70 o                         
  -5  -4   6        435.14        373.47        14.21 o                         
  -4  -4   6      10572.80      10447.78        91.03 o                         
  -3  -4   6      11437.72      11198.06        96.13 o                         
  -2  -4   6       9133.23       9205.58        73.62 o                         
  -1  -4   6        663.77        706.88        23.04 o                         
   0  -4   6       5632.87       6227.38        53.02 o                         
   1  -4   6       5652.00       5895.96        51.01 o                         
   2  -4   6       9465.68       9420.25        82.75 o                         
   3  -4   6       5733.83       6051.54        53.47 o                         
   4  -4   6       1172.79       1198.19        22.37 o                         
   5  -4   6       1723.91       1739.57        39.59 o                         
   6  -4   6       4987.28       4926.39        75.40 o                         
   7  -4   6       4609.50       4412.88        73.48 o                         
   8  -4   6        424.30        441.86        51.47 o                         
   9  -4   6        182.16        193.88        27.89 o                         
  10  -4   6       2895.82       2693.27        78.73 o                         
 -14  -3   6       2637.65       2779.70        85.79 o                         
 -13  -3   6       1789.98       1731.92        61.70 o                         
 -12  -3   6        227.75        230.99        25.09 o                         
 -11  -3   6       1188.75       1187.61        37.99 o                         
 -10  -3   6       1917.21       1838.01        56.01 o                         
  -9  -3   6       3154.67       2991.76        52.09 o                         
  -8  -3   6       3146.68       3125.55       100.69 o                         
  -7  -3   6        347.69        402.77        13.97 o                         
  -6  -3   6       4213.71       3870.05        43.16 o                         
  -5  -3   6       5915.27       5785.44        55.99 o                         
  -4  -3   6       8550.48       8343.70        74.38 o                         
  -3  -3   6         34.22         27.00         7.05 o                         
  -2  -3   6        482.88        387.59        10.52 o                         
  -1  -3   6      13913.38      14104.18       106.64 o                         
   0  -3   6      16347.90      16162.11       121.15 o                         
   1  -3   6       1160.87       1189.80        17.49 o                         
   2  -3   6       2076.58       2153.76        24.71 o                         
   3  -3   6       8004.43       7887.89        65.63 o                         
   4  -3   6       8190.02       7889.51       100.42 o                         
   5  -3   6       2654.07       2775.83        65.89 o                         
   6  -3   6        451.20        445.30        36.70 o                         
   7  -3   6       1882.77       1867.47        89.59 o                         
   8  -3   6       6355.10       5916.67        92.11 o                         
   9  -3   6       3344.32       3185.43        66.11 o                         
  10  -3   6        382.09        327.97        74.44 o                         
 -14  -2   6          4.00          0.10        29.61 o                         
 -13  -2   6       1141.71       1200.69        43.78 o                         
 -12  -2   6       3361.81       3312.82        61.22 o                         
 -11  -2   6       7185.31       7110.00       107.06 o                         
 -10  -2   6       1450.59       1369.24        31.47 o                         
  -9  -2   6       1578.10       1483.62        33.66 o                         
  -8  -2   6       6383.28       6341.84        71.79 o                         
  -7  -2   6      13786.15      13877.15       134.83 o                         
  -6  -2   6       4280.51       4157.86        75.08 o                         
  -5  -2   6        532.28        637.53        15.78 o                         
  -4  -2   6       5801.34       5900.57        54.99 o                         
  -3  -2   6      14380.53      13774.36       114.28 o                         
  -2  -2   6      16433.24      16061.93       131.24 o                         
  -1  -2   6         86.13         72.75         6.92 o                         
   0  -2   6       2136.75       2276.67        26.88 o                         
   1  -2   6       4315.08       3961.02        40.67 o                         
   2  -2   6      14010.94      13787.41       131.10 o                         
   3  -2   6       2396.65       2304.20        41.01 o                         
   4  -2   6          0.99         12.98        13.96 o                         
   5  -2   6       3048.86       2891.87        53.12 o                         
   6  -2   6       6320.69       6249.56        89.50 o                         
   7  -2   6       2274.39       2326.49        50.88 o                         
   8  -2   6        259.44        295.65        48.47 o                         
   9  -2   6        382.24        418.58        38.61 o                         
  10  -2   6       2433.17       2447.09       171.15 o                         
 -15  -1   6        538.87        453.84        60.70 o                         
 -14  -1   6       2831.80       2735.13        75.78 o                         
 -13  -1   6       2898.56       2918.38        74.57 o                         
 -12  -1   6        453.79        472.34        23.83 o                         
 -11  -1   6       1169.61       1216.80        32.14 o                         
 -10  -1   6       6794.17       6748.17        88.70 o                         
  -9  -1   6       7940.54       7718.30       114.13 o                         
  -8  -1   6       2315.01       2346.61        36.69 o                         
  -7  -1   6        231.80        259.89        14.36 o                         
  -6  -1   6       5211.92       5656.20        67.98 o                         
  -5  -1   6      23275.01      23402.42       188.50 o                         
  -4  -1   6       6438.05       6246.22        56.91 o                         
  -3  -1   6         32.23         39.81         6.49 o                         
  -2  -1   6        343.14        332.65        13.32 o                         
  -1  -1   6      23491.68      24510.61       197.24 o                         
   0  -1   6       9711.19       9143.40        88.07 o                         
   1  -1   6       3981.00       3869.17        41.12 o                         
   2  -1   6        345.08        358.32        11.78 o                         
   3  -1   6       8016.60       7685.31        83.18 o                         
   4  -1   6       5327.49       5407.54        86.25 o                         
   5  -1   6       3248.91       3183.07        47.99 o                         
   6  -1   6        926.81        921.20        33.30 o                         
   7  -1   6       1328.52       1347.58        80.46 o                         
   8  -1   6       4965.25       5040.19        83.63 o                         
   9  -1   6       2105.54       2014.32        94.69 o                         
  10  -1   6        913.02        943.96        74.40 o                         
 -15   0   6       2304.14       2366.46       103.13 o                         
 -14   0   6         29.21         11.06        25.02 o                         
 -13   0   6        866.93        879.67        35.32 o                         
 -12   0   6       3217.91       3315.46        52.26 o                         
 -11   0   6       4508.02       4710.88        62.47 o                         
 -10   0   6        547.52        568.51        21.29 o                         
  -9   0   6          7.18         11.11        11.86 o                         
  -8   0   6       8597.86       8511.88        89.86 o                         
  -7   0   6      13628.02      13541.74       131.76 o                         
  -6   0   6       1733.77       1810.77        40.42 o                         
  -5   0   6        848.67        827.02        21.56 o                         
  -4   0   6       6593.55       7014.32        62.57 o                         
  -3   0   6      26428.55      26525.24       210.43 o                         
  -2   0   6      24502.98      25751.45       231.65 o                         
  -1   0   6       5531.78       5542.24        51.64 o                         
   0   0   6       3118.27       3301.57        34.88 o                         
   1   0   6      20795.60      20900.42       174.06 o                         
   2   0   6      18171.42      18455.20       175.19 o                         
   3   0   6       3924.50       3977.91        52.16 o                         
   4   0   6          2.92         19.95        12.63 o                         
   5   0   6       3998.99       4163.18        57.64 o                         
   6   0   6       5065.79       5016.70        78.54 o                         
   7   0   6       3926.37       3806.15        68.58 o                         
   8   0   6        290.83        316.48        28.24 o                         
   9   0   6        190.92        179.11        35.81 o                         
  10   0   6       1189.96       1194.83        58.01 o                         
 -15   1   6       1396.79       1418.18        62.75 o                         
 -14   1   6       3246.13       3324.07       105.07 o                         
 -13   1   6       2867.26       2946.53        59.69 o                         
 -12   1   6       1522.46       1528.33        41.56 o                         
 -11   1   6        553.59        543.14        22.48 o                         
 -10   1   6       7252.62       7014.84       100.38 o                         
  -9   1   6       5512.49       5563.42        65.72 o                         
  -8   1   6       4698.48       4735.43        62.00 o                         
  -7   1   6        169.77        168.23        12.39 o                         
  -6   1   6       2986.51       2957.19        39.59 o                         
  -5   1   6      12111.46      12355.83       118.78 o                         
  -4   1   6       6375.63       6327.84        66.31 o                         
  -3   1   6       2414.48       2429.38        34.07 o                         
  -2   1   6       4713.24       4658.63        50.65 o                         
  -1   1   6      14088.38      14516.45       121.29 o                         
   0   1   6       7716.50       8049.40        71.95 o                         
   1   1   6       8501.95       8525.00        88.90 o                         
   2   1   6        263.15        308.13        15.56 o                         
   3   1   6       7623.42       7680.07        85.16 o                         
   4   1   6       7825.10       7618.54        86.88 o                         
   5   1   6       6043.32       6076.34        75.76 o                         
   6   1   6        448.28        516.86        28.38 o                         
   7   1   6        962.79        996.74        37.46 o                         
   8   1   6       3645.43       3514.46        69.55 o                         
   9   1   6       3832.32       3693.82        90.82 o                         
 -15   2   6       1991.50       1964.65        69.67 o                         
 -14   2   6        344.83        378.58        30.89 o                         
 -13   2   6        731.35        745.20        34.66 o                         
 -12   2   6       5068.26       5160.22       108.75 o                         
 -11   2   6       4914.59       4859.05        83.80 o                         
 -10   2   6       2225.09       2220.62        44.98 o                         
  -9   2   6         21.51         21.01        12.21 o                         
  -8   2   6      10465.27      10540.10       107.01 o                         
  -7   2   6      11777.49      11680.45       115.97 o                         
  -6   2   6       8233.67       7916.46        82.43 o                         
  -5   2   6         49.89         63.56         9.54 o                         
  -4   2   6       7328.67       7388.28        66.19 o                         
  -3   2   6       3752.86       3783.40        38.47 o                         
  -2   2   6      13322.70      13833.32       116.40 o                         
  -1   2   6       3532.45       3284.39        35.33 o                         
   0   2   6       1675.87       1718.07        42.05 o                         
   1   2   6       7581.26       7404.24       107.07 o                         
   2   2   6      10965.69      11005.69       113.36 o                         
   3   2   6       2841.25       2928.54        52.70 o                         
   4   2   6        130.80        161.04        16.67 o                         
   5   2   6        767.98        739.92        26.25 o                         
   6   2   6       7857.79       7823.04       147.50 o                         
   7   2   6       5760.16       5643.64        90.25 o                         
   8   2   6        602.52        554.05        33.50 o                         
   9   2   6        111.52        164.11        38.05 o                         
 -15   3   6       2138.77       2219.50        99.43 o                         
 -14   3   6       2371.36       2528.16        58.99 o                         
 -13   3   6       3605.86       3650.19        68.51 o                         
 -12   3   6       1586.84       1778.71        61.26 o                         
 -11   3   6        240.11        249.28        21.42 o                         
 -10   3   6       4911.85       4865.62        65.11 o                         
  -9   3   6       8617.90       8210.04        89.39 o                         
  -8   3   6       4270.84       4312.91        53.90 o                         
  -7   3   6        166.39        161.23        13.48 o                         
  -6   3   6        759.77        668.32        19.82 o                         
  -5   3   6      11616.09      11381.98        97.77 o                         
  -4   3   6      13236.10      12563.85       106.34 o                         
  -3   3   6       3619.23       3711.07        38.72 o                         
  -2   3   6       2090.45       2041.04        26.99 o                         
  -1   3   6       6613.04       6500.83        71.04 o                         
   0   3   6      11040.83      10791.83       109.68 o                         
   1   3   6       4388.75       4421.21        55.91 o                         
   2   3   6          2.62         14.73        12.82 o                         
   3   3   6       4688.99       4754.13        62.73 o                         
   4   3   6       5061.79       4899.64        66.01 o                         
   5   3   6       3129.18       3177.21        52.63 o                         
   6   3   6         60.58         67.77        21.24 o                         
   7   3   6        613.15        602.82        30.88 o                         
   8   3   6       1598.19       1543.94        61.98 o                         
   9   3   6       2393.96       2483.76       112.53 o                         
 -15   4   6       1446.64       1385.38        63.24 o                         
 -14   4   6        564.39        618.05        35.65 o                         
 -13   4   6       1069.45       1155.84        40.41 o                         
 -12   4   6       5498.56       5539.87       100.10 o                         
 -11   4   6       4474.22       4227.37        76.89 o                         
 -10   4   6       2468.65       2660.93        42.63 o                         
  -9   4   6         48.98         50.02        13.50 o                         
  -8   4   6       2480.27       2388.95        42.22 o                         
  -7   4   6       9422.91       9009.15        94.19 o                         
  -6   4   6       8543.46       8216.57       101.90 o                         
  -5   4   6        105.87        108.06         9.41 o                         
  -4   4   6        676.95        557.71        14.19 o                         
  -3   4   6       6231.64       5662.48        49.79 o                         
  -2   4   6      12176.32      11943.20       104.06 o                         
  -1   4   6       2665.45       2677.96        47.94 o                         
   0   4   6        102.12        123.73        13.83 o                         
   1   4   6      10097.05       9866.02       104.93 o                         
   2   4   6      11429.26      10911.83       115.90 o                         
   3   4   6       1440.75       1426.70        38.26 o                         
   4   4   6         77.44         91.78        17.49 o                         
   5   4   6       1296.41       1378.93        37.87 o                         
   6   4   6       5213.60       5099.60        73.94 o                         
   7   4   6       2001.48       2075.03        50.41 o                         
   8   4   6       1025.01       1080.52        78.51 o                         
 -15   5   6       2094.35       2213.67        73.35 o                         
 -14   5   6       2794.22       2844.00        63.13 o                         
 -13   5   6       4280.12       4253.19        91.24 o                         
 -12   5   6        461.19        457.71        27.98 o                         
 -11   5   6        126.79        141.78        21.26 o                         
 -10   5   6       6512.00       6340.97        89.34 o                         
  -9   5   6      10124.61      10178.68       107.04 o                         
  -8   5   6       2695.32       2614.64        41.34 o                         
  -7   5   6         15.00         19.38        11.70 o                         
  -6   5   6       1994.09       1771.84        35.60 o                         
  -5   5   6       8500.74       8380.58        80.17 o                         
  -4   5   6       5674.66       5367.20        49.15 o                         
  -3   5   6       4457.55       4325.99        45.38 o                         
  -2   5   6        331.35        330.56        16.20 o                         
  -1   5   6       3819.21       3503.26        48.27 o                         
   0   5   6       4918.92       4744.15        64.74 o                         
   1   5   6       2841.39       2804.06        54.24 o                         
   2   5   6         92.69         67.95        16.39 o                         
   3   5   6       1729.34       1716.32        38.83 o                         
   4   5   6       2552.42       2502.84        47.54 o                         
   5   5   6       5554.11       5653.87        91.50 o                         
   6   5   6        117.36        126.61        30.32 o                         
   7   5   6        377.18        423.85        45.52 o                         
 -15   6   6       1280.90       1475.21        81.16 o                         
 -14   6   6        974.52        987.05        41.55 o                         
 -13   6   6        448.88        425.11        29.16 o                         
 -12   6   6       3570.72       3637.04        68.03 o                         
 -11   6   6       5683.10       5767.20        87.12 o                         
 -10   6   6       3975.34       4071.09        73.97 o                         
  -9   6   6          6.35         -0.13        19.82 o                         
  -8   6   6       2609.22       2574.39        41.56 o                         
  -7   6   6       7734.64       7944.86        87.30 o                         
  -6   6   6       7587.56       7513.29        82.94 o                         
  -5   6   6        691.20        696.44        19.22 o                         
  -4   6   6       2046.63       1953.10        27.23 o                         
  -3   6   6       7631.02       7515.86        72.81 o                         
  -2   6   6       5262.51       5267.18        64.13 o                         
  -1   6   6       3818.63       3721.74        52.03 o                         
   0   6   6         16.03         16.02        14.28 o                         
   1   6   6       4805.81       4671.12        62.98 o                         
   2   6   6       5434.18       5441.98        83.40 o                         
   3   6   6       1919.86       1990.94        42.22 o                         
   4   6   6         92.18         69.40        21.73 o                         
   5   6   6        709.77        714.24        39.49 o                         
   6   6   6       2198.96       2150.99        77.85 o                         
   7   6   6       1951.91       1864.95       109.49 o                         
 -15   7   6        404.91        454.62        46.75 o                         
 -14   7   6       2144.48       2292.27        86.39 o                         
 -13   7   6       3190.85       3098.82        66.37 o                         
 -12   7   6        239.28        234.47        26.93 o                         
 -11   7   6         92.64         81.63        23.13 o                         
 -10   7   6       4892.25       5085.84        80.31 o                         
  -9   7   6       7398.49       7416.06       156.45 o                         
  -8   7   6       4695.67       4489.63        98.45 o                         
  -7   7   6          1.63         16.70        14.13 o                         
  -6   7   6       4592.79       4693.11        59.79 o                         
  -5   7   6       4436.17       4516.27        50.82 o                         
  -4   7   6       6180.41       6027.35        56.73 o                         
  -3   7   6       2538.96       2534.54        41.61 o                         
  -2   7   6        765.45        731.20        24.01 o                         
  -1   7   6       3636.29       3661.55        53.14 o                         
   0   7   6       8783.71       8882.80       124.00 o                         
   1   7   6       2663.01       2531.93        45.39 o                         
   2   7   6         38.08         56.16        18.55 o                         
   3   7   6        677.08        601.33        34.21 o                         
   4   7   6       3178.83       3152.10        68.16 o                         
   5   7   6       3464.99       3489.70        93.87 o                         
   6   7   6         26.54         26.02        57.13 o                         
 -14   8   6        497.23        526.33        46.76 o                         
 -13   8   6         51.10         56.44        26.63 o                         
 -12   8   6        970.19       1110.71        42.57 o                         
 -11   8   6       3142.16       3136.37        62.95 o                         
 -10   8   6       1278.41       1308.37        46.53 o                         
  -9   8   6        380.67        418.28        29.13 o                         
  -8   8   6        883.99       1001.72        44.57 o                         
  -7   8   6       3509.10       3568.40        52.07 o                         
  -6   8   6       4172.06       4292.06        57.75 o                         
  -5   8   6        531.62        579.92        19.81 o                         
  -4   8   6        615.38        674.56        23.91 o                         
  -3   8   6       4761.08       4734.11        62.85 o                         
  -2   8   6       5609.81       5523.12        70.09 o                         
  -1   8   6       2522.53       2504.66        44.39 o                         
   0   8   6          2.86         18.59        16.07 o                         
   1   8   6       3093.06       3083.62        61.71 o                         
   2   8   6       5337.20       5418.39        88.70 o                         
   3   8   6       2499.42       2493.48        61.04 o                         
   4   8   6         97.23         81.01        31.43 o                         
   5   8   6        931.27        976.79        80.69 o                         
 -14   9   6       2513.44       2426.95        80.05 o                         
 -13   9   6       2757.39       2745.61        79.69 o                         
 -12   9   6        539.66        608.98        35.62 o                         
 -11   9   6          7.97          0.48        27.08 o                         
 -10   9   6       1088.75       1135.38        42.74 o                         
  -9   9   6       2863.72       2916.88        61.43 o                         
  -8   9   6       2404.62       2644.89        66.09 o                         
  -7   9   6         14.31         -1.31        16.00 o                         
  -6   9   6       1629.83       1707.11        36.76 o                         
  -5   9   6       3433.17       3455.50        61.33 o                         
  -4   9   6       2799.99       3028.01        53.86 o                         
  -3   9   6        145.47        149.76        18.98 o                         
  -2   9   6        164.77        173.87        19.33 o                         
  -1   9   6       3146.39       3084.51        61.52 o                         
   0   9   6       7602.93       7515.24       107.90 o                         
   1   9   6        783.68        782.76        37.83 o                         
   2   9   6         20.01         13.76        25.82 o                         
   3   9   6        837.90        821.34        51.11 o                         
   4   9   6       2765.65       2671.62       119.35 o                         
 -13  10   6         37.73         68.12        52.49 o                         
 -12  10   6       1790.34       1822.88        57.86 o                         
 -11  10   6       5065.35       5338.62       138.44 o                         
 -10  10   6       2747.97       2955.15        65.15 o                         
  -9  10   6          6.46         47.36        24.56 o                         
  -8  10   6       1640.06       1677.67        47.91 o                         
  -7  10   6       3747.43       3889.15       142.35 o                         
  -6  10   6       1649.21       1844.10        40.38 o                         
  -5  10   6        538.77        510.04        37.45 o                         
  -4  10   6         84.63         81.94        19.60 o                         
  -3  10   6       2595.89       2545.20        73.89 o                         
  -2  10   6       1449.72       1539.50        45.82 o                         
  -1  10   6        556.90        604.53        33.11 o                         
   0  10   6          5.99         25.53        24.71 o                         
   1  10   6       1330.48       1282.61        49.66 o                         
   2  10   6       1861.70       1997.87       107.11 o                         
   3  10   6       1852.98       2078.04       107.04 o                         
 -13  11   6       2637.63       2837.95        90.15 o                         
 -12  11   6        837.04        858.29        79.73 o                         
 -11  11   6         57.21         91.32        33.77 o                         
 -10  11   6       1657.26       1752.81        54.47 o                         
  -9  11   6       2939.17       3031.59        66.66 o                         
  -8  11   6       2230.93       2182.07        56.30 o                         
  -7  11   6        262.61        288.83        30.24 o                         
  -6  11   6       1990.51       1927.90        99.23 o                         
  -5  11   6       4315.50       4671.75       132.13 o                         
  -4  11   6       1808.63       1884.41        50.95 o                         
  -3  11   6        651.03        621.83        35.22 o                         
  -2  11   6         24.42         12.58        23.87 o                         
  -1  11   6       1900.12       1885.26        59.73 o                         
   0  11   6       3522.57       3614.35       134.15 o                         
   1  11   6        803.96        910.27        74.34 o                         
   2  11   6          1.46         26.94        54.94 o                         
 -12  12   6       1349.74       1377.66        66.32 o                         
 -11  12   6       2635.96       2674.37        87.21 o                         
 -10  12   6       2095.26       1922.07        58.65 o                         
  -9  12   6         26.01         14.13        30.24 o                         
  -8  12   6       1078.72       1241.82        47.14 o                         
  -4  12   6        145.80        133.89        27.64 o                         
  -3  12   6       2442.14       2538.58        68.27 o                         
  -2  12   6       3116.48       3249.12        72.77 o                         
  -1  12   6       1712.37       1779.25        68.89 o                         
   0  12   6         51.87         70.43        58.52 o                         
 -10  13   6       2403.04       2630.64        87.65 o                         
  -9  13   6       2778.25       2652.56        81.68 o                         
  -4  13   6       1559.81       1643.86       102.27 o                         
  -3  13   6        458.73        469.73        50.14 o                         
  -2  13   6         13.54          0.53        60.90 o                         
  -1 -15   7        196.32        129.23        40.31 o                         
   0 -15   7        721.81        710.48        50.62 o                         
   1 -15   7       2113.58       2108.67        76.61 o                         
   2 -15   7       1738.23       1770.64        67.80 o                         
   3 -15   7        308.49        299.18        42.99 o                         
  -4 -14   7       1580.79       1597.06        68.55 o                         
  -3 -14   7          2.47         -3.48        34.71 o                         
  -2 -14   7        540.98        480.81        42.88 o                         
  -1 -14   7       1641.29       1629.94        54.51 o                         
   0 -14   7       1685.33       1645.34        59.14 o                         
   1 -14   7        561.25        609.19        47.06 o                         
   2 -14   7        151.70        100.12        36.00 o                         
   3 -14   7       2036.78       1950.28        67.85 o                         
   4 -14   7       2221.09       2291.86       119.02 o                         
   5 -14   7        770.27        827.26        51.61 o                         
  -6 -13   7       1109.02       1078.11        92.84 o                         
  -5 -13   7         81.11         52.66        30.96 o                         
  -4 -13   7       1476.56       1491.30        38.66 o                         
  -3 -13   7       3424.44       3342.62        53.53 o                         
  -2 -13   7       2721.09       2637.62        53.99 o                         
  -1 -13   7        314.55        303.03        26.79 o                         
   0 -13   7        594.76        549.99        29.85 o                         
   1 -13   7       2812.94       2735.32        52.84 o                         
   2 -13   7       3372.72       3415.88        61.02 o                         
   3 -13   7        580.55        571.09        29.56 o                         
   4 -13   7          8.79          0.51        21.98 o                         
   5 -13   7       1529.53       1635.13        65.37 o                         
   6 -13   7       2861.89       2916.31        83.86 o                         
   7 -13   7        844.17        806.66       105.22 o                         
  -7 -12   7        231.87        220.96        49.51 o                         
  -6 -12   7       2021.64       2063.41        44.75 o                         
  -5 -12   7       4220.67       4220.99        60.10 o                         
  -4 -12   7       1739.42       1780.39        39.65 o                         
  -3 -12   7         71.56         73.53        18.71 o                         
  -2 -12   7       1276.31       1174.45        31.69 o                         
  -1 -12   7       5904.21       5675.64        78.27 o                         
   0 -12   7       4859.89       4832.51        69.90 o                         
   1 -12   7       1064.50       1063.47        34.16 o                         
   2 -12   7        193.79        178.11        21.18 o                         
   3 -12   7       4108.38       3877.03        63.30 o                         
   4 -12   7       4206.63       4076.55        65.45 o                         
   5 -12   7       2166.48       2235.63        50.48 o                         
   6 -12   7          7.64         -4.03        26.13 o                         
   7 -12   7        410.99        346.00        69.05 o                         
   8 -12   7       1255.16       1258.33        62.35 o                         
  -9 -11   7        106.41        125.64        54.55 o                         
  -8 -11   7       2257.87       2050.57       102.54 o                         
  -7 -11   7       3853.07       3805.53        64.99 o                         
  -6 -11   7       1305.94       1290.54        44.08 o                         
  -5 -11   7         10.46         14.85        17.84 o                         
  -4 -11   7       2527.19       2461.30        44.22 o                         
  -3 -11   7       5925.92       5818.88        93.69 o                         
  -2 -11   7       2763.01       2740.97        57.04 o                         
  -1 -11   7       1326.69       1245.91        35.75 o                         
   0 -11   7        727.47        666.19        26.91 o                         
   1 -11   7       6023.10       5740.01        95.66 o                         
   2 -11   7       5763.87       5771.02        76.63 o                         
   3 -11   7       2033.58       2005.91        43.14 o                         
   4 -11   7          0.23          5.29        17.86 o                         
   5 -11   7       3052.14       3198.07        56.41 o                         
   6 -11   7       4655.15       4510.49        78.31 o                         
   7 -11   7       2499.22       2462.53        51.74 o                         
   8 -11   7        804.99        798.09        41.47 o                         
 -10 -10   7       1577.96       1535.49        94.26 o                         
  -9 -10   7       1971.35       1771.44        78.64 o                         
  -8 -10   7       1905.93       1837.96        54.93 o                         
  -7 -10   7         23.48         47.76        22.08 o                         
  -6 -10   7       3583.27       3591.23        51.46 o                         
  -5 -10   7       4633.56       4613.25        58.56 o                         
  -4 -10   7       2833.29       2721.76        47.14 o                         
  -3 -10   7        119.84        116.56        16.62 o                         
  -2 -10   7       5179.79       4923.71        83.78 o                         
  -1 -10   7       6693.39       6684.94        71.82 o                         
   0 -10   7       5910.00       5906.57        74.41 o                         
   1 -10   7        917.28        879.60        28.54 o                         
   2 -10   7        433.91        448.41        29.57 o                         
   3 -10   7       4818.60       4672.04        76.37 o                         
   4 -10   7       5359.68       5016.70        68.78 o                         
   5 -10   7       3621.05       3762.32        52.37 o                         
   6 -10   7          3.23         -6.66        16.71 o                         
   7 -10   7        408.93        406.59        24.28 o                         
   8 -10   7       3341.18       3289.58       173.73 o                         
   9 -10   7       3839.38       3693.23       171.81 o                         
 -10  -9   7        355.40        411.02        92.05 o                         
  -9  -9   7        342.00        383.26        33.53 o                         
  -8  -9   7       2110.28       2271.98        56.82 o                         
  -7  -9   7       2627.64       2570.94        47.93 o                         
  -6  -9   7       2886.38       2860.05        47.49 o                         
  -5  -9   7        166.82        188.77        16.94 o                         
  -4  -9   7        491.76        475.72        19.72 o                         
  -3  -9   7       2178.20       2171.08        36.12 o                         
  -2  -9   7       4175.17       4056.25        49.98 o                         
  -1  -9   7       2894.70       2861.65        39.78 o                         
   0  -9   7        771.93        790.02        22.58 o                         
   1  -9   7       3871.39       3770.71        74.90 o                         
   2  -9   7       6868.24       6612.15        79.20 o                         
   3  -9   7       3867.68       3956.06        56.81 o                         
   4  -9   7        132.58        144.02        18.17 o                         
   5  -9   7       3491.00       3612.45        49.06 o                         
   6  -9   7       4344.03       4254.37        61.77 o                         
   7  -9   7       2713.78       2686.35        51.64 o                         
   8  -9   7        754.42        740.36        40.99 o                         
   9  -9   7        637.84        614.84        52.54 o                         
 -11  -8   7        797.81        783.14        61.50 o                         
 -10  -8   7       3145.69       3069.75        65.17 o                         
  -9  -8   7       3834.39       3847.05        70.46 o                         
  -8  -8   7       2654.19       2552.94        55.73 o                         
  -7  -8   7        550.11        549.37        34.83 o                         
  -6  -8   7       3853.52       3745.92        48.86 o                         
  -5  -8   7       5793.18       5744.23        63.10 o                         
  -4  -8   7       5101.26       4989.20        56.99 o                         
  -3  -8   7        159.93        189.00        14.77 o                         
  -2  -8   7        699.10        720.55        20.77 o                         
  -1  -8   7       2999.62       2826.63        38.51 o                         
   0  -8   7      10429.76      10120.63        94.25 o                         
   1  -8   7       1198.58       1303.47        30.36 o                         
   2  -8   7          6.37         20.63        11.57 o                         
   3  -8   7       3835.19       3853.92        59.39 o                         
   4  -8   7       6025.22       5956.88        64.94 o                         
   5  -8   7       2680.49       2637.12        40.79 o                         
   6  -8   7         32.71         26.70        15.14 o                         
   7  -8   7        657.77        629.95        34.29 o                         
   8  -8   7       3868.05       3678.08        75.10 o                         
   9  -8   7       2281.56       2344.16        78.50 o                         
 -11  -7   7       4774.09       4729.27        83.64 o                         
 -10  -7   7       1764.18       1691.76        69.72 o                         
  -9  -7   7         59.19         58.57        21.51 o                         
  -8  -7   7       3211.04       3314.94       100.34 o                         
  -7  -7   7      10173.33      10107.60       126.49 o                         
  -6  -7   7       6089.05       6009.58        64.42 o                         
  -5  -7   7         60.44         64.97        13.68 o                         
  -4  -7   7       2183.98       2181.56        33.25 o                         
  -3  -7   7      13098.27      12506.01       111.57 o                         
  -2  -7   7       8755.93       8803.58        83.22 o                         
  -1  -7   7        460.43        445.56        15.73 o                         
   0  -7   7       1007.43       1086.00        24.45 o                         
   1  -7   7       3782.86       3694.24        39.32 o                         
   2  -7   7       6341.28       6228.11        68.89 o                         
   3  -7   7       3179.59       3239.73        41.96 o                         
   4  -7   7          1.05         -3.53        12.55 o                         
   5  -7   7        959.19        938.29        25.68 o                         
   6  -7   7       1928.45       2097.88        50.10 o                         
   7  -7   7       2310.05       2256.57        55.79 o                         
   8  -7   7       1035.84       1098.55        43.46 o                         
   9  -7   7        141.34        115.86        36.95 o                         
  10  -7   7       1492.51       1401.11        68.60 o                         
 -13  -6   7       3780.95       4016.07       132.33 o                         
 -12  -6   7        224.92        271.85        32.53 o                         
 -11  -6   7        728.85        697.39        35.52 o                         
 -10  -6   7       3613.00       3691.01        81.69 o                         
  -9  -6   7       7684.21       7685.70       105.18 o                         
  -8  -6   7       4653.30       4484.56       104.09 o                         
  -7  -6   7         68.57         94.19        17.59 o                         
  -6  -6   7       2789.00       2760.08        37.40 o                         
  -5  -6   7      13427.04      13341.38       117.52 o                         
  -4  -6   7       6016.93       5994.76        68.70 o                         
  -3  -6   7       2668.08       2551.30        34.22 o                         
  -2  -6   7        147.89        158.27        11.79 o                         
  -1  -6   7       9936.16       9780.36        80.78 o                         
   0  -6   7      13010.48      12977.55       102.94 o                         
   1  -6   7       2546.15       2571.39        30.58 o                         
   2  -6   7         25.10         18.64         9.98 o                         
   3  -6   7       8874.47       8929.14        84.45 o                         
   4  -6   7       9171.13       9359.58        88.64 o                         
   5  -6   7       2732.34       2619.89        53.35 o                         
   6  -6   7         84.16        115.82        22.93 o                         
   7  -6   7        788.12        758.53        36.05 o                         
   8  -6   7       4386.55       4383.09        80.50 o                         
   9  -6   7       2534.88       2668.99        82.34 o                         
  10  -6   7        549.34        587.91        93.01 o                         
 -13  -5   7        185.13        180.55        35.86 o                         
 -12  -5   7       3414.84       3446.39        70.62 o                         
 -11  -5   7       5005.21       5169.73        83.29 o                         
 -10  -5   7       1553.19       1586.39        84.36 o                         
  -9  -5   7         10.96         25.59        16.52 o                         
  -8  -5   7       6980.55       6908.51        93.26 o                         
  -7  -5   7      10539.92      10531.71       226.16 o                         
  -6  -5   7       5435.35       5457.11        63.89 o                         
  -5  -5   7        796.33        729.28        22.06 o                         
  -4  -5   7       2547.86       2590.80        37.23 o                         
  -3  -5   7      10543.10      10424.11        92.91 o                         
  -2  -5   7      12828.66      13021.08       102.25 o                         
  -1  -5   7       6944.17       7237.46        81.10 o                         
   0  -5   7        220.86        289.54        11.47 o                         
   1  -5   7       4581.71       4903.17        46.28 o                         
   2  -5   7       8865.00       8923.10        74.68 o                         
   3  -5   7       9923.43       9571.58        88.00 o                         
   4  -5   7         76.60        107.50        17.82 o                         
   5  -5   7       2980.97       2933.69        67.28 o                         
   6  -5   7       5070.87       5058.65        80.87 o                         
   7  -5   7       3800.13       3642.27        68.10 o                         
   8  -5   7        297.66        314.87        30.08 o                         
   9  -5   7        253.36        198.20        34.72 o                         
  10  -5   7       1830.00       1709.74        70.04 o                         
 -14  -4   7       2070.04       2211.95       102.94 o                         
 -13  -4   7       2646.36       2687.26        61.98 o                         
 -12  -4   7        556.49        623.65        32.96 o                         
 -11  -4   7         61.38         58.34        21.11 o                         
 -10  -4   7       2669.09       2673.82        55.25 o                         
  -9  -4   7       5684.24       5643.12        80.96 o                         
  -8  -4   7       6218.00       6022.74        82.66 o                         
  -7  -4   7        530.75        567.14        35.72 o                         
  -6  -4   7       2829.90       2600.14        37.72 o                         
  -5  -4   7      10704.45      10364.18        84.00 o                         
  -4  -4   7       7947.09       8271.65        68.85 o                         
  -3  -4   7       4477.64       4586.45        42.85 o                         
  -2  -4   7       3586.70       3880.66        37.71 o                         
  -1  -4   7       6847.92       7094.46        70.39 o                         
   0  -4   7      13404.78      13605.51       105.50 o                         
   1  -4   7       7299.09       7516.64        82.04 o                         
   2  -4   7         11.87         21.88         9.29 o                         
   3  -4   7       4737.66       4941.43        81.06 o                         
   4  -4   7       7513.08       7257.62        97.05 o                         
   5  -4   7       2664.45       2711.76        52.59 o                         
   6  -4   7       1359.68       1342.89        45.52 o                         
   7  -4   7        216.24        269.90        26.67 o                         
   8  -4   7       3808.74       3819.00        90.20 o                         
   9  -4   7       3412.93       3300.63        85.82 o                         
  10  -4   7        968.59        988.25        54.68 o                         
 -14  -3   7        426.19        435.44        60.37 o                         
 -13  -3   7        426.30        506.61        32.47 o                         
 -12  -3   7       2657.50       2738.38        58.42 o                         
 -11  -3   7       1966.98       2017.00        46.79 o                         
 -10  -3   7        843.17        769.43        37.50 o                         
  -9  -3   7         30.48         38.71        15.89 o                         
  -8  -3   7       4119.67       3813.59       134.98 o                         
  -7  -3   7       5937.69       5812.65        95.37 o                         
  -6  -3   7       6474.81       6287.49        71.82 o                         
  -5  -3   7         83.76         74.35         9.73 o                         
  -4  -3   7        431.74        363.58        15.93 o                         
  -3  -3   7       5566.76       5008.37        44.88 o                         
  -2  -3   7      16413.85      16181.05       122.41 o                         
  -1  -3   7       3202.19       3367.02        33.26 o                         
   0  -3   7         98.54         86.99         8.68 o                         
   1  -3   7       5384.81       5369.96        48.37 o                         
   2  -3   7      10244.95      10048.24        81.07 o                         
   3  -3   7       8375.86       8466.88       129.63 o                         
   4  -3   7          5.63         24.50        16.44 o                         
   5  -3   7       1150.63       1254.67        38.50 o                         
   6  -3   7       4757.03       4491.49        74.13 o                         
   7  -3   7       4376.66       4367.35        76.03 o                         
   8  -3   7        843.41        839.22        59.46 o                         
   9  -3   7         35.04         13.83        32.53 o                         
  10  -3   7       1234.78       1164.95       160.33 o                         
 -14  -2   7       2004.41       2046.30       157.98 o                         
 -13  -2   7       3180.44       3143.75        63.18 o                         
 -12  -2   7       3008.02       3019.57        59.19 o                         
 -11  -2   7         35.22         18.46        16.64 o                         
 -10  -2   7       1288.00       1308.10        31.20 o                         
  -9  -2   7       7399.60       7357.39        91.74 o                         
  -8  -2   7       4805.28       4672.09        59.16 o                         
  -7  -2   7          8.92        -11.37        11.37 o                         
  -6  -2   7       1758.70       1665.52        30.02 o                         
  -5  -2   7       9416.94       9070.12       105.55 o                         
  -4  -2   7       6502.81       5927.24        56.30 o                         
  -3  -2   7        325.97        310.80        12.07 o                         
  -2  -2   7       1232.67       1223.68        17.46 o                         
  -1  -2   7       2805.78       2629.60        51.67 o                         
   0  -2   7       9709.79       9329.74        80.64 o                         
   1  -2   7       3214.52       3112.01        35.70 o                         
   2  -2   7        751.22        714.87        24.63 o                         
   3  -2   7       4733.52       4510.40        56.73 o                         
   4  -2   7       8685.70       8479.45       151.63 o                         
   5  -2   7       1742.80       1746.03        50.53 o                         
   6  -2   7        975.51        891.56        34.55 o                         
   7  -2   7       1268.85       1267.68        41.99 o                         
   8  -2   7       3314.33       3223.75        81.91 o                         
   9  -2   7       2991.59       3013.68        83.38 o                         
 -15  -1   7       2585.48       2620.39       108.16 o                         
 -14  -1   7        384.37        430.99        77.02 o                         
 -13  -1   7        722.16        705.80        33.20 o                         
 -12  -1   7       4662.93       4607.28        65.12 o                         
 -11  -1   7       4941.98       5024.10        66.01 o                         
 -10  -1   7       2623.36       2465.43        52.44 o                         
  -9  -1   7        565.86        600.23        24.06 o                         
  -8  -1   7       3065.24       3000.04        63.73 o                         
  -7  -1   7      11496.74      11012.82       130.96 o                         
  -6  -1   7       5333.58       5451.83        62.85 o                         
  -5  -1   7        157.89        179.40         8.68 o                         
  -4  -1   7        760.47        737.44        15.30 o                         
  -3  -1   7       9945.75       9597.75        83.37 o                         
  -2  -1   7       3730.96       3347.15        32.36 o                         
  -1  -1   7       1518.27       1412.51        24.40 o                         
   0  -1   7        147.82        184.58         9.69 o                         
   1  -1   7       7935.73       7743.40        90.33 o                         
   2  -1   7       8448.70       8157.25       118.35 o                         
   3  -1   7       3264.20       3114.04        73.91 o                         
   4  -1   7         28.34         45.06        14.12 o                         
   5  -1   7        545.05        569.44        26.71 o                         
   6  -1   7       4473.77       4566.52        76.23 o                         
   7  -1   7       3675.86       3518.68        68.54 o                         
   8  -1   7        506.44        508.06        40.24 o                         
   9  -1   7         71.13         33.65        33.06 o                         
 -15   0   7        618.29        641.71        65.73 o                         
 -14   0   7       3103.37       3208.59        94.13 o                         
 -13   0   7       2945.00       3148.14       140.13 o                         
 -12   0   7        948.24        990.07        38.92 o                         
 -11   0   7        221.81        235.11        18.49 o                         
 -10   0   7       3345.32       3346.54        57.03 o                         
  -9   0   7      10947.65      10858.83       129.25 o                         
  -8   0   7       3204.57       3147.72        45.50 o                         
  -7   0   7        539.68        575.08        28.40 o                         
  -6   0   7       1323.53       1349.63        27.45 o                         
  -5   0   7       6375.41       6271.73        68.24 o                         
  -4   0   7      13456.38      13842.31       115.83 o                         
  -3   0   7      10934.13      11289.71        96.08 o                         
  -2   0   7         51.95         63.05         7.71 o                         
  -1   0   7       8369.63       8229.25        73.92 o                         
   0   0   7       4979.84       4948.94        49.27 o                         
   1   0   7       7847.41       7826.86       120.63 o                         
   2   0   7        801.44        773.42        22.88 o                         
   3   0   7       9382.25       9527.72       102.50 o                         
   4   0   7       6409.19       6179.17        75.22 o                         
   5   0   7       2987.79       2883.83        48.22 o                         
   6   0   7        171.29        199.99        24.28 o                         
   7   0   7       1537.97       1458.87        46.36 o                         
   8   0   7       1285.17       1375.22        48.02 o                         
   9   0   7       2721.83       2840.80        82.76 o                         
 -15   1   7       1577.68       1673.22       116.21 o                         
 -14   1   7        856.45        808.17        37.24 o                         
 -13   1   7        163.88        167.35        25.77 o                         
 -12   1   7       4152.24       4214.04        76.85 o                         
 -11   1   7       3416.30       3434.93        62.82 o                         
 -10   1   7       3095.80       2827.84        44.68 o                         
  -9   1   7        544.02        559.60        23.43 o                         
  -8   1   7       4352.21       4350.09        99.46 o                         
  -7   1   7      10151.87      10147.94       104.26 o                         
  -6   1   7       9392.02       9597.87        98.12 o                         
  -5   1   7        321.37        303.13        13.79 o                         
  -4   1   7      11208.02      11328.57       101.29 o                         
  -3   1   7       7506.58       7520.53        67.57 o                         
  -2   1   7       6797.14       7256.48        66.50 o                         
  -1   1   7       8411.67       8678.85        77.85 o                         
   0   1   7        225.22        270.29        13.99 o                         
   1   1   7       3693.13       3674.70        49.23 o                         
   2   1   7      11409.53      10966.47       114.05 o                         
   3   1   7       3705.44       3685.48        52.46 o                         
   4   1   7        226.88        236.12        19.11 o                         
   5   1   7        341.61        408.41        24.04 o                         
   6   1   7       4065.44       4115.97        76.37 o                         
   7   1   7       4631.36       4643.00        83.17 o                         
   8   1   7        595.29        622.42        44.37 o                         
   9   1   7         93.42         92.15        37.52 o                         
 -15   2   7        744.94        769.78        48.39 o                         
 -14   2   7       2345.12       2526.74        73.62 o                         
 -13   2   7       1226.79       1321.42        52.51 o                         
 -12   2   7        555.53        488.65        28.17 o                         
 -11   2   7          2.40          2.61        13.96 o                         
 -10   2   7       2884.49       2875.03        60.42 o                         
  -9   2   7      11374.18      11082.72       115.33 o                         
  -8   2   7       6448.11       6361.03        73.25 o                         
  -7   2   7        187.02        248.68        20.54 o                         
  -6   2   7       1689.79       1592.82        35.13 o                         
  -5   2   7       4010.61       3936.11        55.98 o                         
  -4   2   7      15380.33      15286.83       127.50 o                         
  -3   2   7       3203.79       3044.02        43.19 o                         
  -2   2   7       1379.69       1444.47        22.41 o                         
  -1   2   7       6174.38       5858.68        65.99 o                         
   0   2   7       3999.18       4041.36        53.94 o                         
   1   2   7       9246.17       9312.13        99.36 o                         
   2   2   7         68.90        106.91        18.29 o                         
   3   2   7       1534.51       1531.37        34.07 o                         
   4   2   7       5368.17       5312.98        70.62 o                         
   5   2   7       7915.38       7735.81        93.99 o                         
   6   2   7        453.97        462.44        26.82 o                         
   7   2   7        115.42        122.72        27.77 o                         
   8   2   7       1318.47       1325.14        84.93 o                         
 -15   3   7       1393.82       1349.06        66.73 o                         
 -14   3   7       1188.01       1260.38        60.52 o                         
 -13   3   7        836.33        804.00        51.95 o                         
 -12   3   7       3082.94       3231.25        61.45 o                         
 -11   3   7       3169.34       3118.75        49.06 o                         
 -10   3   7       1269.51       1263.72        51.90 o                         
  -9   3   7        248.29        228.66        17.29 o                         
  -8   3   7       2562.78       2531.47        60.82 o                         
  -7   3   7       7145.08       6891.57        76.78 o                         
  -6   3   7      10428.73      10390.17       105.48 o                         
  -5   3   7        298.47        274.77        14.35 o                         
  -4   3   7       1686.22       1564.74        23.95 o                         
  -3   3   7       2409.34       2309.80        26.64 o                         
  -2   3   7      10502.78      10406.55       105.59 o                         
  -1   3   7       3524.69       3587.56        50.36 o                         
   0   3   7        994.84       1013.42        26.41 o                         
   1   3   7       1981.14       2006.99        36.75 o                         
   2   3   7      16178.43      15812.23       158.96 o                         
   3   3   7       1079.74       1077.65        34.52 o                         
   4   3   7        141.75        139.81        20.02 o                         
   5   3   7       1165.64       1184.41        47.17 o                         
   6   3   7       3472.13       3575.42        61.61 o                         
   7   3   7       3362.59       3477.30        89.48 o                         
   8   3   7        618.17        554.97        50.06 o                         
 -15   4   7        584.01        700.88        48.31 o                         
 -14   4   7       3241.48       3217.98       125.18 o                         
 -13   4   7       1744.87       1610.52        46.98 o                         
 -12   4   7        391.08        460.24        31.03 o                         
 -11   4   7          4.12         23.03        19.90 o                         
 -10   4   7       2247.49       2215.15        45.01 o                         
  -9   4   7       9435.85       9171.63        99.91 o                         
  -8   4   7       4585.46       4419.05        57.48 o                         
  -7   4   7        121.00        137.95        13.92 o                         
  -6   4   7       2234.95       2015.39        41.83 o                         
  -5   4   7       8206.95       7938.03        84.24 o                         
  -4   4   7       8310.02       8071.09        74.32 o                         
  -3   4   7       2285.44       2255.44        30.36 o                         
  -2   4   7         59.13         79.47        13.18 o                         
  -1   4   7       6434.65       6106.80        71.31 o                         
   0   4   7       6148.50       5806.66        70.34 o                         
   1   4   7       6239.41       6388.85        77.03 o                         
   2   4   7        385.35        410.11        21.46 o                         
   3   4   7         45.47         59.33        17.28 o                         
   4   4   7       4496.67       4334.30        64.78 o                         
   5   4   7       3796.30       3835.86        74.67 o                         
   6   4   7        214.20        263.67        26.62 o                         
   7   4   7         64.41         82.28        37.35 o                         
 -15   5   7       1912.51       2132.18        72.80 o                         
 -14   5   7        356.21        392.76        37.88 o                         
 -13   5   7        767.23        824.40        44.47 o                         
 -12   5   7       1828.19       1934.39        70.84 o                         
 -11   5   7       5899.48       5948.13       127.31 o                         
 -10   5   7       1502.23       1595.99        44.70 o                         
  -9   5   7         15.81         22.41        14.46 o                         
  -8   5   7       1939.57       1829.77        35.91 o                         
  -7   5   7       7211.35       7199.96        81.13 o                         
  -6   5   7       9132.82       9036.53        95.59 o                         
  -5   5   7       1532.63       1401.74        29.04 o                         
  -4   5   7       1399.30       1383.51        24.83 o                         
  -3   5   7       8564.68       8128.64        88.17 o                         
  -2   5   7       4185.15       4098.33        54.30 o                         
  -1   5   7       1166.99       1146.19        28.18 o                         
   0   5   7       1087.62       1051.63        30.14 o                         
   1   5   7       4782.68       4652.75       111.07 o                         
   2   5   7       7373.86       7062.93        86.19 o                         
   3   5   7       1508.52       1592.98        39.53 o                         
   4   5   7       1034.31       1025.34        38.73 o                         
   5   5   7        639.33        709.96        33.12 o                         
   6   5   7       1069.49       1026.11        58.82 o                         
   7   5   7       2510.40       2507.19       123.26 o                         
 -15   6   7         77.77         76.64        35.35 o                         
 -14   6   7       4299.86       4135.99        96.22 o                         
 -13   6   7       2553.91       2731.71       159.42 o                         
 -12   6   7        618.21        574.37        32.66 o                         
 -11   6   7          0.12         11.57        26.21 o                         
 -10   6   7       1730.01       1668.52        46.02 o                         
  -9   6   7       6555.87       6593.39        94.09 o                         
  -8   6   7       3970.18       3770.30        53.29 o                         
  -7   6   7         31.52         40.08        15.05 o                         
  -6   6   7       3456.29       3203.54        56.03 o                         
  -5   6   7       7018.41       7057.43        85.56 o                         
  -4   6   7       4983.02       4930.51        71.99 o                         
  -3   6   7       4013.19       4086.32        56.53 o                         
  -2   6   7         43.34         88.37        28.09 o                         
  -1   6   7       2883.28       2832.42        55.94 o                         
   0   6   7       5662.39       5697.90        96.06 o                         
   1   6   7       5384.16       5268.82        70.64 o                         
   2   6   7        168.40        145.81        21.07 o                         
   3   6   7        251.53        276.99        24.90 o                         
   4   6   7       3942.53       3931.58        70.97 o                         
   5   6   7       3300.84       3238.14        95.95 o                         
   6   6   7        519.21        477.41        71.16 o                         
 -15   7   7       2474.59       2430.12        90.29 o                         
 -14   7   7        802.23        891.75        50.49 o                         
 -13   7   7          3.52         29.06        24.94 o                         
 -12   7   7       1794.08       1875.85        84.57 o                         
 -11   7   7       8585.38       8401.59       117.80 o                         
 -10   7   7       4961.25       4724.95        96.91 o                         
  -9   7   7        364.00        353.23        25.69 o                         
  -8   7   7       1868.82       1857.71        37.40 o                         
  -7   7   7       5112.21       5126.18        65.43 o                         
  -6   7   7       6796.82       6688.84        78.03 o                         
  -5   7   7       1149.04       1175.17        46.57 o                         
  -4   7   7       1199.72       1183.87        46.53 o                         
  -3   7   7       5835.47       5855.57        72.30 o                         
  -2   7   7       3161.11       3212.90        59.44 o                         
  -1   7   7       2495.37       2386.49        43.50 o                         
   0   7   7        194.13        210.36        20.46 o                         
   1   7   7       1724.42       1655.50        40.03 o                         
   2   7   7       3481.84       3545.20        59.19 o                         
   3   7   7       3708.06       3854.81        75.40 o                         
   4   7   7        505.88        496.93        53.64 o                         
   5   7   7        398.07        323.44        65.14 o                         
 -14   8   7       3005.94       3085.87        88.45 o                         
 -13   8   7       1795.48       1771.54        90.76 o                         
 -12   8   7        392.93        407.76        49.15 o                         
 -11   8   7         60.12         44.93        25.54 o                         
 -10   8   7       1164.33       1324.44        43.65 o                         
  -9   8   7       3644.69       3645.94        68.74 o                         
  -8   8   7       4386.41       4446.79        62.37 o                         
  -7   8   7       1488.67       1508.29        35.78 o                         
  -6   8   7        848.51       1009.32        29.80 o                         
  -5   8   7       3754.89       3793.13        86.65 o                         
  -4   8   7       5709.00       5664.74        71.81 o                         
  -3   8   7       1707.39       1781.80        38.39 o                         
  -2   8   7         11.95         -1.85        16.97 o                         
  -1   8   7       1018.81       1065.52        37.83 o                         
   0   8   7       6967.71       6823.05        86.55 o                         
   1   8   7       2327.54       2381.97        58.92 o                         
   2   8   7         34.96         30.28        26.97 o                         
   3   8   7        383.61        386.23        78.94 o                         
   4   8   7       2569.17       2651.10       122.66 o                         
 -14   9   7        427.79        421.61        63.22 o                         
 -13   9   7         21.20         49.09        38.35 o                         
 -12   9   7        855.76        948.44        42.75 o                         
 -11   9   7       3000.42       3056.28        68.45 o                         
 -10   9   7       2912.48       3009.61        65.48 o                         
  -9   9   7         49.91         36.80        27.24 o                         
  -8   9   7        916.91       1019.63        57.88 o                         
  -7   9   7       3160.69       3259.59        52.84 o                         
  -6   9   7       3504.18       3637.03        82.43 o                         
  -5   9   7       1603.42       1581.83        54.86 o                         
  -4   9   7          8.69          3.01        24.85 o                         
  -3   9   7       3898.37       3811.69        58.75 o                         
  -2   9   7       3540.00       3741.39        58.72 o                         
  -1   9   7       2572.67       2566.71        58.43 o                         
   0   9   7        274.90        227.70        29.14 o                         
   1   9   7        480.00        433.00        36.72 o                         
   2   9   7       2660.95       2595.55        79.75 o                         
   3   9   7       2216.91       2097.43       111.14 o                         
 -13  10   7       3613.11       3757.06        99.98 o                         
 -12  10   7       1690.41       1655.05        71.87 o                         
 -11  10   7         34.70         18.08        27.79 o                         
 -10  10   7       1330.73       1232.83        47.45 o                         
  -9  10   7       3023.56       3086.04        66.78 o                         
  -8  10   7       3423.72       3644.86        86.90 o                         
  -7  10   7        898.43        827.92        72.22 o                         
  -6  10   7       1385.58       1396.44        54.94 o                         
  -5  10   7       3058.36       3143.43        78.08 o                         
  -4  10   7       1556.03       1730.49        59.72 o                         
  -3  10   7         56.89         89.69        23.81 o                         
  -2  10   7          0.08         -1.82        23.77 o                         
  -1  10   7        856.86        906.74        66.51 o                         
   0  10   7       2278.28       2349.14        59.38 o                         
   1  10   7        972.84        987.32        81.16 o                         
   2  10   7        412.07        450.53        67.26 o                         
 -12  11   7        735.79        768.79        55.10 o                         
 -11  11   7       2826.28       3042.66        75.22 o                         
 -10  11   7       3147.01       3246.16       108.54 o                         
  -9  11   7        168.69        158.93        30.10 o                         
  -8  11   7        624.90        620.50        87.74 o                         
  -7  11   7       3867.89       4041.23       143.51 o                         
  -6  11   7       3472.35       3547.90        87.62 o                         
  -5  11   7       2437.66       2228.44        94.93 o                         
  -4  11   7          5.64        -28.46        40.05 o                         
  -3  11   7       1769.96       1898.50        54.80 o                         
  -2  11   7       1759.18       1926.17        90.77 o                         
  -1  11   7       1894.59       2091.83        75.21 o                         
   0  11   7         10.46         25.22        58.91 o                         
   1  11   7        571.58        674.54        73.48 o                         
 -11  12   7          3.59         24.06        44.91 o                         
 -10  12   7       1000.34       1025.38        48.27 o                         
  -9  12   7       1279.15       1259.72        76.95 o                         
  -8  12   7       2301.74       2426.50       121.47 o                         
  -5  12   7       2335.72       2616.35       108.10 o                         
  -4  12   7       3530.72       3595.39       126.63 o                         
  -3  12   7       1066.12       1073.98        56.88 o                         
  -2  12   7         47.41          3.11        55.60 o                         
  -1  12   7        705.82        829.04        82.02 o                         
   0 -15   8       2096.04       2240.74       148.71 o                         
   1 -15   8       1497.53       1594.87        87.05 o                         
  -4 -14   8        761.23        734.95        60.01 o                         
  -3 -14   8       1605.10       1561.12        66.51 o                         
  -2 -14   8       2582.19       2551.24        78.63 o                         
  -1 -14   8        522.80        532.35        44.20 o                         
   0 -14   8         94.84         80.66        35.20 o                         
   1 -14   8       1705.14       1623.21        64.88 o                         
   2 -14   8       2872.38       3018.21       116.74 o                         
   3 -14   8       1616.43       1694.19        67.96 o                         
   4 -14   8         39.48         61.12        37.39 o                         
  -6 -13   8       1087.01       1188.61        59.12 o                         
  -5 -13   8       3686.11       3664.05        95.41 o                         
  -4 -13   8       2366.08       2293.10        59.27 o                         
  -3 -13   8        169.73        149.21        25.73 o                         
  -2 -13   8        295.80        262.22        27.31 o                         
  -1 -13   8       2297.42       2303.90        50.51 o                         
   0 -13   8       3055.25       3186.35        58.65 o                         
   1 -13   8       1559.83       1617.54        44.48 o                         
   2 -13   8          2.56         13.51        21.65 o                         
   3 -13   8        954.92        940.56        36.39 o                         
   4 -13   8       3609.66       3738.12        91.87 o                         
   5 -13   8       1918.32       2015.33        69.15 o                         
   6 -13   8         93.75        160.20        46.27 o                         
  -7 -12   8       2486.67       2340.71       110.75 o                         
  -6 -12   8       2058.22       2068.92        57.44 o                         
  -5 -12   8        131.47        169.59        22.12 o                         
  -4 -12   8        772.23        760.82        29.44 o                         
  -3 -12   8       3159.41       3200.94        50.50 o                         
  -2 -12   8       3332.71       3450.70        59.13 o                         
  -1 -12   8       1020.74        927.02        43.98 o                         
   0 -12   8        112.70        104.20        21.13 o                         
   1 -12   8       2920.46       2800.62        53.31 o                         
   2 -12   8       3936.51       3865.15        76.58 o                         
   3 -12   8       2434.23       2422.81        70.24 o                         
   4 -12   8        142.80        119.54        23.94 o                         
   5 -12   8       1154.41       1179.63        45.71 o                         
   6 -12   8       2800.95       2819.19        84.30 o                         
   7 -12   8       1627.67       1627.92       123.69 o                         
  -9 -11   8       3073.19       2865.11       124.45 o                         
  -8 -11   8       1365.26       1344.78        85.99 o                         
  -7 -11   8        185.23        157.36        31.46 o                         
  -6 -11   8       1512.04       1538.51        73.29 o                         
  -5 -11   8       4817.92       4890.32        66.63 o                         
  -4 -11   8       3700.86       3650.98        53.50 o                         
  -3 -11   8        346.29        340.50        21.10 o                         
  -2 -11   8        401.17        363.91        20.62 o                         
  -1 -11   8       3682.03       3558.80        56.76 o                         
   0 -11   8       3792.73       3992.24        65.39 o                         
   1 -11   8       1790.14       1917.86        43.71 o                         
   2 -11   8         64.29         66.44        19.29 o                         
   3 -11   8       2910.48       2823.56        56.74 o                         
   4 -11   8       4992.50       4958.07        95.14 o                         
   5 -11   8       3003.02       2948.09        54.94 o                         
   6 -11   8        298.15        412.83        39.73 o                         
   7 -11   8        770.72        685.28        47.11 o                         
 -10 -10   8       1196.73       1315.46        91.88 o                         
  -9 -10   8        160.23         91.28        56.73 o                         
  -8 -10   8       1012.28       1103.89        45.49 o                         
  -7 -10   8       4547.35       4564.43        79.86 o                         
  -6 -10   8       4214.46       4006.19        67.78 o                         
  -5 -10   8        638.63        672.43        24.64 o                         
  -4 -10   8       1732.55       1663.39        52.56 o                         
  -3 -10   8       6043.24       6069.63        68.59 o                         
  -2 -10   8       6191.77       6123.30        68.73 o                         
  -1 -10   8       2947.39       2936.45        49.18 o                         
   0 -10   8        580.46        642.32        25.92 o                         
   1 -10   8       1656.76       1736.54        38.60 o                         
   2 -10   8       4748.98       4674.79        65.27 o                         
   3 -10   8       3803.03       3997.27        60.36 o                         
   4 -10   8        202.34        257.78        34.47 o                         
   5 -10   8       1891.99       1979.03        39.49 o                         
   6 -10   8       4747.43       4853.30        72.44 o                         
   7 -10   8       2430.00       2257.29        80.89 o                         
   8 -10   8        477.47        575.09        74.40 o                         
  -9  -9   8       1729.07       1681.78        52.77 o                         
  -8  -9   8       1387.85       1336.95        47.91 o                         
  -7  -9   8        497.06        526.05        30.99 o                         
  -6  -9   8       1069.72       1082.85        41.56 o                         
  -5  -9   8       2470.61       2475.11        55.61 o                         
  -4  -9   8       3999.32       3838.85        49.94 o                         
  -3  -9   8        146.49        135.15        15.40 o                         
  -2  -9   8         88.29         97.99        14.40 o                         
  -1  -9   8       3481.87       3421.19        45.37 o                         
   0  -9   8       6351.74       6234.70        76.39 o                         
   1  -9   8       3963.13       4086.07        97.86 o                         
   2  -9   8          0.91         -7.79        15.22 o                         
   3  -9   8       2399.95       2453.99        44.80 o                         
   4  -9   8       5274.35       5243.12        62.33 o                         
   5  -9   8       5264.71       5089.16        62.46 o                         
   6  -9   8        330.55        366.41        37.57 o                         
   7  -9   8        554.01        519.82        43.13 o                         
   8  -9   8       2547.18       2627.09        81.38 o                         
 -11  -8   8       1932.61       1990.79        95.59 o                         
 -10  -8   8       1205.30       1265.30        47.21 o                         
  -9  -8   8        240.92        248.60        34.23 o                         
  -8  -8   8       2109.13       2108.74        50.50 o                         
  -7  -8   8       4990.73       4893.05        97.89 o                         
  -6  -8   8       4546.06       4314.38        70.82 o                         
  -5  -8   8        605.04        594.98        30.81 o                         
  -4  -8   8        150.51        156.30        15.05 o                         
  -3  -8   8       3144.76       2989.14        41.13 o                         
  -2  -8   8       7625.38       7602.24        76.27 o                         
  -1  -8   8       2845.93       2940.73        40.11 o                         
   0  -8   8         17.75         39.67        12.53 o                         
   1  -8   8        444.10        491.34        21.75 o                         
   2  -8   8       8279.61       7951.06        80.14 o                         
   3  -8   8       3601.32       3682.81        48.56 o                         
   4  -8   8        772.63        821.43        24.38 o                         
   5  -8   8       2056.28       2016.54        42.00 o                         
   6  -8   8       5456.66       5484.76        89.68 o                         
   7  -8   8       2296.30       2413.78       103.24 o                         
   8  -8   8        724.39        679.59        71.89 o                         
   9  -8   8         19.64         11.62        42.23 o                         
 -12  -7   8        680.51        827.39        69.51 o                         
 -11  -7   8        467.12        492.70        44.87 o                         
 -10  -7   8       1968.17       2011.87        52.90 o                         
  -9  -7   8       4460.42       4475.10        75.78 o                         
  -8  -7   8       3103.51       3018.41        72.89 o                         
  -7  -7   8        176.13        198.90        20.89 o                         
  -6  -7   8       3515.38       3410.77        85.03 o                         
  -5  -7   8      12836.40      12710.29       115.29 o                         
  -4  -7   8       9248.42       9187.79        87.78 o                         
  -3  -7   8        139.13        130.63        13.55 o                         
  -2  -7   8        217.39        257.57        14.38 o                         
  -1  -7   8       7417.42       7237.97        96.38 o                         
   0  -7   8       5507.35       5389.97        63.87 o                         
   1  -7   8       3209.75       3239.57        51.40 o                         
   2  -7   8        286.05        303.58        15.93 o                         
   3  -7   8        885.40        890.77        24.10 o                         
   4  -7   8       2992.16       3029.40        42.72 o                         
   5  -7   8       2314.64       2314.50        61.68 o                         
   6  -7   8        311.96        296.32        31.48 o                         
   7  -7   8         32.32         40.09        24.44 o                         
   8  -7   8       2498.02       2558.18       115.65 o                         
   9  -7   8       2601.72       2602.25        86.42 o                         
 -13  -6   8        271.53        330.32        55.94 o                         
 -12  -6   8       1937.55       1883.45        69.92 o                         
 -11  -6   8       4045.77       4078.15        75.89 o                         
 -10  -6   8       1064.21       1126.81        41.10 o                         
  -9  -6   8         13.95         -0.46        18.60 o                         
  -8  -6   8       2322.43       2452.21        50.43 o                         
  -7  -6   8      10615.82      10777.62       132.16 o                         
  -6  -6   8       5653.02       5629.96        79.67 o                         
  -5  -6   8        623.78        579.28        28.34 o                         
  -4  -6   8        957.92        970.69        22.87 o                         
  -3  -6   8      13797.25      13098.72       115.35 o                         
  -2  -6   8      13161.08      12846.70       113.16 o                         
  -1  -6   8       4594.91       4748.03        46.63 o                         
   0  -6   8         40.93         40.76        10.05 o                         
   1  -6   8       5261.45       5481.40        52.43 o                         
   2  -6   8       9729.94       9739.91        90.89 o                         
   3  -6   8       6897.67       6567.57        69.61 o                         
   4  -6   8       4490.19       4473.46       115.57 o                         
   5  -6   8       1434.38       1343.99        61.18 o                         
   6  -6   8       3557.32       3648.01        69.56 o                         
   7  -6   8       2528.42       2423.38        58.57 o                         
   8  -6   8       1052.07       1005.74        54.82 o                         
   9  -6   8          1.90          8.18        37.41 o                         
 -13  -5   8       2241.75       2307.87        98.43 o                         
 -12  -5   8        962.89        976.22        46.29 o
[truncated: 203,878 more chars]
